# Supplementary material for: High-generation near-isogenic lines combined with multi-omics to study the mechanism of polima cytoplasmic male sterility
Source: BMC Plant Biol. 2021 Mar 5;21:130. doi: 10.1186/s12870-021-02852-7 (PMC7934456; doi:10.1186/s12870-021-02852-7)
Supplement: Supplementary file 6 — Additional file 6: Table S1. Significantly different metabolites of the metabolome [file 12870_2021_2852_MOESM6_ESM.xlsx]

## Sheet: Sheet1
Index	Compounds	Class	substance	Fold_Change	Substance category	F-1	F-2	F-3	S-1	S-2	S-3	VIP	Fold_Change	Log2FC	Type
pmb0149	MAG (18:4) isomer1	Lipids	Monoacylglycerides (Acyl 18:4) Isomer 1	2.17438	Lipid	6150	4700	4060	5120	13900	13400	1.15377	2.17438	1.1206	up
pmb0296	MAG (18:1) isomer2	Lipids	Monoacylglycerides (Acyl 18:2) Isomer 2	0.208686	Lipid	541000	742000	490000	120000	147000	103000	1.62717	0.208686	-2.2606	down
pmb3058	Quinic acid O-glucuronic acid	Organic acids and derivatives	Quinic acid O-glucuronic acid	2.38291	Organic acids and derivatives	3730	4780	7290	8050	13900	15700	1.37867	2.38291	1.25273	up
pme3011	γ-aminobutyric acid	Organic acids and derivatives	gamma-aminobutyric acid	2.07533	Organic acids and derivatives	71200	75700	60200	80800	119000	230000	1.17628	2.07533	1.05334	up
pme0292	(3,4-Dimethoxyphenyl) acetic acid	Organic acids and derivatives	3,4-Dimethoxyphenylacetic acid	0.455772	Organic acids and derivatives	45700	39100	48600	20700	23100	17000	1.60518	0.455772	-1.13362	down
pmb1490	Oryzalexin E	Terpene	Diterpenoid E	4.32815	Terpenoids	2350	1030	2410	5360	7800	11900	1.48128	4.32815	2.11375	up
pmf0272	Galactinol Dihydrate	Carbohydrates	Creatine Galactoside Dihydrate	0.417725	carbohydrate	1960	986	1150	577	534	600	1.48731	0.417725	-1.25938	down
pma1840	Coumaroyl choline	Alkaloids	Coumaylcholine	2.23709	Alkaloids	186000	154000	183000	433000	359000	378000	1.63178	2.23709	1.16163	up
pmf0209	Capsaicin	Alkaloids	Natural capsaicin	0.458805	Alkaloids	8940	10800	19100	7090	6150	4580	1.35542	0.458805	-1.12405	down
pmf0300	Pterostilbene	Others	Pterostilbene	385.556	others	9	9	9	2350	3490	4570	1.65825	385.556	8.59079	up
pme2319	Hesperetin	Flavanone	Hesperetin	0.331693	Flavanone	15600	15100	5870	4420	5030	2680	1.34861	0.331693	-1.59208	down
pme3461	Homoeriodictyol	Flavanone	High saccharol	0.23423	Flavanone	44200	41500	22100	8350	10400	6500	1.56154	0.23423	-2.094	down
pme1599	7-O-Methyleriodictyol	Flavanone	7-oxymethyl ericola	0.202276	Flavanone	17300	3130	5930	2350	2200	782	1.27654	0.202276	-2.3056	down
pme2960	Naringenin chalcone	Flavanone	Naringin Chalcone	0.145879	Flavanone	3720000	1780000	409000	290000	276000	296000	1.28226	0.145879	-2.77715	down
pmf0058	4',5,7-Trihydroxyflavanone	Flavanone	4',5,7-Trihydroxyflavanone	0.138282	Flavanone	6990000	3770000	825000	598000	504000	500000	1.31358	0.138282	-2.85431	down
pme0376	Naringenin	Flavanone	Naringenin	0.136346	Flavanone	7860000	4020000	999000	583000	562000	611000	1.34695	0.136346	-2.87466	down
pmb0711	Quercetin 7-O-rutinoside	Flavonol	Quercetin 7-O-rutin	3.53846	Flavonols	36300	22400	14100	84200	82200	91200	1.53846	3.53846	1.82312	up
pme0202	Quercetin 3-O-rutinoside (Rutin)	Flavonol	Quercetin 3-O-rutin (rutin)	3.18599	Flavonols	24800	36200	21800	105000	72900	85900	1.5966	3.18599	1.67174	up
pme1588	Isorhamnetin	Flavonol	Isorhamnetin	0.48368	Flavonols	1510000	576000	947000	750000	457000	260000	1.10491	0.48368	-1.04788	down
pme0200	Kaempferol	Flavonol	Kaempferol	0.470105	Flavonols	66400	24400	43000	34200	16400	12300	1.11672	0.470105	-1.08895	down
pme3288	3,7-Di-O-methylquercetin	Flavonol	3,7-Di-O-methylquercetin	0.46721	Flavonols	31000	13400	16900	12200	9940	6500	1.26405	0.46721	-1.09786	down
pme3369	Rhamnetin (7-O-methxyl quercetin)	Flavonol	7-oxymethylquercetin	0.449559	Flavonols	17100	5180	8350	6810	3660	3300	1.09787	0.449559	-1.15342	down
pmb3013	Isorhamnetin O-acetyl-hexoside	Flavonol	Isorhamnetin O-acetylhexoside	0.404487	Flavonols	522000	559000	479000	114000	331000	186000	1.42675	0.404487	-1.30583	down
pme3473	Butin	Flavone	Butea	0.140803	Flavonoids	6570000	3570000	847000	565000	497000	485000	1.33714	0.140803	-2.82825	down
pmf0057	4,2',4',6'-Tetrahydroxychalcone	Flavone	4,2',4',6'-Tetrahydroxychalcone	0.136684	Flavonoids	6820000	3600000	803000	551000	486000	497000	1.31874	0.136684	-2.87109	down
pme3882	2'-Deoxyuridine	Nucleotide and derivates	2'-deoxyuridine	0.447261	Nucleotides and derivatives	81300	80100	83200	28400	42400	38600	1.60496	0.447261	-1.16081	down
pmf0289	Riboprine	Nucleotide and derivates	Libo Adenosine	0.346833	Nucleotides and derivatives	103000	83900	102000	41100	31500	27600	1.60911	0.346833	-1.52769	down
pma0692	N', N''-di-p-coumaroylspermidine	Phenolamides	Dicoumarol spermidine	0.446473	Phenolamine	3580000	3640000	4830000	1820000	1780000	1780000	1.61752	0.446473	-1.16336	down
pmb0505	N'-p-Coumaroyl putrescine	Phenolamides	N'-P-Coumarin putrescine	0.394135	Phenolamine	70200	69700	61300	22500	32300	24500	1.6194	0.394135	-1.34324	down
pmb0490	N-p-Coumaroyl putrescine	Phenolamides	N-p-coumayl putrescine	0.389313	Phenolamine	60300	56200	53800	19700	23800	22800	1.65182	0.389313	-1.361	down
pmf0166	Schizandrin	Phenylpropanoids	Schisandrin	2.25199	Phenylpropanine	33900	18200	36000	42100	60700	95600	1.27575	2.25199	1.1712	up
pmb3094	Esculetin O-quinacyl esculetin O-quinic acid	Phenylpropanoids	Aescin 6-O-gluconic acid 7-O-quinoylquinic acid	2.17604	Phenylpropanine	21900	17200	16000	37500	38500	43900	1.60213	2.17604	1.12171	up
pmf0014	Scopolin	Phenylpropanoids	Scopolamine	0.232011	Phenylpropanine	11100000	14700000	12000000	3650000	2180000	2940000	1.61227	0.232011	-2.10774	down
pme2993	Scopoletin (7-Hydroxy-5-methoxycoumarin)	Phenylpropanoids	Scopolactone	0.18808	Phenylpropanine	2000000	2400000	2060000	353000	337000	525000	1.63742	0.18808	-2.41058	down
pme2617	Methionine sulfoxide	Amino acid and derivatives	Methionine Sulfoxide	2.07254	Amino acids and derivatives	729000	699000	695000	1390000	1570000	1440000	1.65087	2.07254	1.0514	up
pme2695	Phe-Phe	Amino acid and derivatives	L-phenylalanine-L-phenylalanine	0.411942	Amino acids and derivatives	20000	28100	21400	9970	11400	7260	1.55108	0.411942	-1.27949	down
pmf0292	D-erythro-sphinganine	Amino acid and derivatives	Stabine	0.000373961	Amino acids and derivatives	41500	17500	13200	9	9	9	1.65754	0.000373961	-11.3848	down
