# Supplementary material for: High-generation near-isogenic lines combined with multi-omics to study the mechanism of polima cytoplasmic male sterility
Source: BMC Plant Biol. 2021 Mar 5;21:130. doi: 10.1186/s12870-021-02852-7 (PMC7934456; doi:10.1186/s12870-021-02852-7)
Supplement: Supplementary file 7 — Additional file 7: Table S2. Significantly different genes of transcription [file 12870_2021_2852_MOESM7_ESM.xlsx]

## Sheet: Sheet1
geneid	chr	start	end	length	strand	name	S3	S1	S2	F3	F2	F1	S3_FPKM	S1_FPKM	S2_FPKM	F3_FPKM	F2_FPKM	F1_FPKM	baseMean	log2FC	Pvalue	Padj	trend	Description	GO	Pathway	TF
BnaA09g06660D	chrA09	3262358	3265880	3523	+	BnaA09g06660D	6497.35	6772.97	6381.44	2026.05	2076.33	2028.94	242.082	230.384	218.625	78.5467	75.9272	75.3017	4297.18	1.68041	4.65714e-22	5.45998e-17	UP	FLR1; Leucine-rich repeat (LRR) family protein	[GO:0005515:protein binding]	-	-
BnaC03g35770D	chrC03	21695005	21699097	2058	+	BnaC03g35770D	3602.31	3489.7	3795.19	598.737	789.577	536.327	72.3259	63.9656	70.0651	12.5083	15.559	10.7264	2135.31	2.5006	9.5205e-21	4.7094e-16	UP	OMR1; L-O-methylthreonine resistant 1	[GO:0004794:L-threonine ammonia-lyase activity][GO:0009097:isoleucine biosynthetic process]	[ko00260:Glycine, serine and threonine metabolism][ko00290:Valine, leucine and isoleucine biosynthesis]	Sisymbrium irio|Trihelix|Trihelix family protein
BnaC08g34560D	chrC08	32682392	32684611	1779	+	BnaC08g34560D	1113.99	701.398	1302.79	69.5255	78.4483	44.6939	25.874	14.8728	27.8234	1.68026	1.7883	1.03405	551.807	4.0186	1.20508e-20	4.7094e-16	UP	-	-	[ko04075:Plant hormone signal transduction]	Raphanus raphanistrum|ERF|ERF family protein
BnaA07g05690D	chrA07	6003049	6004533	1485	-	BnaA07g05690D	3.35203	1.08074	0	678.078	862.932	336.469	0.0932693	0.0274535	0	19.6319	23.5658	9.32582	313.652	-8.79865	3.16223e-20	9.26842e-16	DOWN	O-Glycosyl hydrolases family 17 protein	[GO:0003824:catalytic activity][GO:0005975:carbohydrate metabolic process]	-	-
BnaA03g30400D	chrA03	14769682	14774468	3176	+	BnaA03g30400D	1043.6	1229.88	1207.1	207.759	251.646	192.268	13.5772	14.6078	14.4403	2.81246	3.21323	2.4917	688.708	2.41836	3.59158e-19	8.42146e-15	UP	OMR1; L-O-methylthreonine resistant 1	[GO:0004794:L-threonine ammonia-lyase activity][GO:0009097:isoleucine biosynthetic process]	[ko00260:Glycine, serine and threonine metabolism][ko00290:Valine, leucine and isoleucine biosynthesis]	Sisymbrium irio|Trihelix|Trihelix family protein
BnaC01g02640D	chrC01	1386224	1387994	1095	-	BnaC01g02640D	469.284	924.029	495.905	34.3538	41.7712	43.0074	17.7084	31.8329	17.2067	1.34887	1.54701	1.61658	334.725	3.98796	2.73762e-18	5.34927e-14	UP	APX5; ascorbate peroxidase 5	[GO:0004601:peroxidase activity][GO:0006979:response to oxidative stress][GO:0020037:heme binding][GO:0055114:oxidation-reduction process]	[ko00053:Ascorbate and aldarate metabolism][ko00480:Glutathione metabolism]	Phyllostachys heterocycla|MYB_related|MYB_related family protein
BnaA01g17520D	chrA01	9257264	9258738	1475	-	BnaA01g17520D	309.504	385.823	253.933	2111.12	2784.41	1646.09	11.5525	13.1475	8.71534	81.9925	102.004	61.203	1248.48	-2.78516	3.90434e-15	6.53916e-11	DOWN	peroxidase superfamily protein	[GO:0004601:peroxidase activity][GO:0006979:response to oxidative stress][GO:0020037:heme binding][GO:0055114:oxidation-reduction process]	[ko00940:Phenylpropanoid biosynthesis]	Genlisea aurea|NAC|NAC family protein
BnaC09g28270D	chrC09	30630243	30630886	644	+	BnaC09g28270D	0	0	0	664.173	1989.73	114.686	0	0	0	44.3408	125.297	7.32983	461.432	-12.2419	2.65642e-14	3.89296e-10	DOWN	-	-	-	Theobroma cacao|FAR1|FAR1 family protein
BnaC08g35240D	chrC08	33193957	33196440	1972	+	BnaC08g35240D	1272.65	1309.85	1116.02	323.907	222.1	241.179	26.6662	25.0564	21.5019	7.06191	4.56746	5.03384	747.618	2.23113	4.1058e-14	5.34845e-10	UP	MIPS2; myo-inositol-1-phosphate synthase 2	[GO:0000166:nucleotide binding][GO:0004512:inositol-3-phosphate synthase activity][GO:0006021:inositol biosynthetic process][GO:0008654:phospholipid biosynthetic process]	[ko00521:Streptomycin biosynthesis][ko00562:Inositol phosphate metabolism]	-
BnaA04g21450D	chrA04	16362995	16364924	1141	-	BnaA04g21450D	0	0	0	485.043	278.135	140.828	0	0	0	18.2769	9.88557	5.08009	150.668	-10.6274	9.22923e-14	1.08203e-09	DOWN	phenazine biosynthesis PhzC/PhzF family protein	[GO:0003824:catalytic activity][GO:0009058:biosynthetic process]	-	-
BnaC06g00540D	chrC06	781419	783253	1663	-	BnaC06g00540D	4895.08	4712.01	5325.23	1194.2	1001.49	658.603	121.626	106.885	121.663	30.8741	24.4223	16.3004	2964.44	2.38727	1.62423e-13	1.73112e-09	UP	P-loop containing nucleoside triphosphate hydrolases superfamily protein	[GO:0000166:nucleotide binding][GO:0005524:ATP binding][GO:0017111:nucleoside-triphosphatase activity]	-	Zoysia matrella|NAC|NAC family protein
BnaA05g31610D	chrA05	21793278	21794830	1376	+	BnaA05g31610D	3036.94	3468.08	2497.01	422.061	694.828	422.484	91.1958	95.0769	68.9468	13.1876	20.4781	12.6375	1756.9	2.54857	2.26288e-13	2.21082e-09	UP	bifunctional epoxide hydrolase 2	[GO:0003824:catalytic activity]	-	Medicago truncatula|FAR1|FAR1 family protein
BnaC05g24890D	chrC05	19460686	19462517	1116	-	BnaC05g24890D	290.509	417.164	487.625	57.2563	43.8088	46.3805	10.7561	14.1009	16.601	2.20581	1.59195	1.71056	223.791	3.01787	2.79944e-13	2.37977e-09	UP	NAC012; NAC domain containing protein 12	[GO:0003677:DNA binding]	-	Brassica napus|NAC|NAC family protein
BnaA09g49810D	chrA09	33061726	33063401	1067	-	BnaA09g49810D	10060.6	12861.8	10794.9	3523.72	3900	3400.11	389.596	454.719	384.386	141.986	148.229	131.159	7423.52	1.63933	2.84178e-13	2.37977e-09	UP	PSBP-1; photosystem II subunit P-1	[GO:0005509:calcium ion binding][GO:0009523:photosystem II][GO:0009654:photosystem II oxygen evolving complex][GO:0015979:photosynthesis][GO:0019898:extrinsic component of membrane]	[ko00195:Photosynthesis]	Physcomitrella patens|WRKY|WRKY family protein
BnaA08g16820D	chrA08	13562367	13564668	1529	+	BnaA08g16820D	8492.93	9285.68	9883.14	2040.78	1907.21	2898.36	229.513	229.092	245.584	57.3848	50.5852	78.0212	5751.35	2.0144	8.50359e-13	6.64635e-09	UP	FBA2; fructose-bisphosphate aldolase 2	[GO:0003824:catalytic activity][GO:0004332:fructose-bisphosphate aldolase activity][GO:0006096:glycolytic process]	[ko00010:Glycolysis / Gluconeogenesis][ko00030:Pentose phosphate pathway][ko00051:Fructose and mannose metabolism][ko00680:Methane metabolism][ko00710:Carbon fixation in photosynthetic organisms]	Fragaria x ananassa|FAR1|FAR1 family protein
BnaA09g46780D	chrA09	31682490	31684580	1384	+	BnaA09g46780D	14944.5	18524.9	14811.8	4175.62	5170.46	5298.34	446.171	504.921	406.617	129.716	151.504	157.569	10487.6	1.72114	1.99436e-12	1.39422e-08	UP	GAPA-2; glyceraldehyde 3-phosphate dehydrogenase A subunit 2	[GO:0000166:nucleotide binding][GO:0006006:glucose metabolic process][GO:0050661:NADP binding][GO:0051287:NAD binding][GO:0055114:oxidation-reduction process]	[ko00710:Carbon fixation in photosynthetic organisms]	Malus domestica|Trihelix|Trihelix family protein
BnaC06g24170D	chrC06	25977652	25979820	975	-	BnaC06g24170D	770.967	1261.22	1052.53	195.489	206.818	225.156	32.673	48.7966	41.0151	8.62039	8.60233	9.50489	618.697	2.29761	2.02166e-12	1.39422e-08	UP	basic helix-loop-helix (bHLH) DNA-binding superfamily protein	[GO:0046983:protein dimerization activity]	-	Brassica napus|bHLH|bHLH family protein
BnaC05g44390D	chrC05	40752123	40753993	1187	-	BnaC05g44390D	299.448	287.476	331.217	931.642	942.399	932.67	10.4238	9.13597	10.6017	33.7448	32.197	32.3404	620.808	-1.61152	3.06884e-12	1.93264e-08	DOWN	uncharacterized LOC104819022	[GO:0003682:chromatin binding]	-	Ziziphus jujuba|MYB_related|MYB_related family protein
BnaC06g01060D	chrC06	1728099	1729784	1168	+	BnaC06g01060D	271.514	377.177	160.088	2402.31	3097.18	1717.77	9.60522	12.1817	5.2075	88.429	107.536	60.5325	1337.67	-3.15834	3.13208e-12	1.93264e-08	DOWN	Peroxidase superfamily protein	[GO:0004601:peroxidase activity][GO:0006979:response to oxidative stress][GO:0020037:heme binding][GO:0055114:oxidation-reduction process]	[ko00940:Phenylpropanoid biosynthesis]	Genlisea aurea|NAC|NAC family protein
BnaCnng01580D	chrCnn_random	1678133	1684088	1477	-	BnaCnng01580D	0	0	0	125.146	231.27	138.298	0	0	0	3.64288	6.34995	3.85393	82.4523	-9.75701	3.80158e-12	2.19425e-08	DOWN	basic helix-loop-helix (bHLH) DNA-binding superfamily protein	[GO:0046983:protein dimerization activity]	-	Brassica napus|bHLH|bHLH family protein
BnaA09g26570D	chrA09	19808406	19809588	1183	+	BnaA09g26570D	8659.41	12057.8	9357.79	2460.38	3022.81	2141.09	302.455	384.491	300.54	89.4184	103.623	74.4935	6283.21	1.97999	3.93037e-12	2.19425e-08	UP	CAB1; chlorophyll A/B binding protein 1	[GO:0016020:membrane]	[ko00196:Photosynthesis - antenna proteins]	Brachypodium distachyon|ERF|ERF family protein
BnaA03g41640D	chrA03	20917121	20917492	372	-	BnaA03g41640D	0	0	0	231.479	600.079	92.761	0	0	0	26.7533	65.418	10.2634	154.053	-10.6589	4.26975e-12	2.27537e-08	DOWN	-	-	-	-
BnaA02g27860D	chrA02	20574912	20576789	1654	+	BnaA02g27860D	2038.03	1545.45	2433.52	511.217	494.123	441.036	50.9135	35.2472	55.9002	13.2886	12.1152	10.9751	1243.9	2.05678	4.52172e-12	2.30488e-08	UP	CYP71B22; cytochrome P450, family 71, subfamily B, polypeptide 22	[GO:0005506:iron ion binding][GO:0009055:electron transfer activity][GO:0020037:heme binding][GO:0055114:oxidation-reduction process]	[ko00903:Limonene and pinene degradation][ko00945:Stilbenoid, diarylheptanoid and gingerol biosynthesis]	Camelina sativa|HSF|HSF family protein
BnaC06g07730D	chrC06	8315907	8318187	1857	+	BnaC06g07730D	2.23469	0	1.84009	122.692	185.423	138.298	0.0497235	0	0.0376479	2.84062	4.04934	3.0653	75.0814	-6.76248	5.15944e-12	2.52037e-08	DOWN	Protein kinase superfamily protein	[GO:0004672:protein kinase activity][GO:0004674:protein serine/threonine kinase activity][GO:0004713:protein tyrosine kinase activity][GO:0005524:ATP binding][GO:0006468:protein phosphorylation]	-	Raphanus sativus|ERF|ERF family protein
BnaA08g20340D	chrA08	15376171	15377214	309	+	BnaA08g20340D	0	0	0	100.607	251.646	167.813	0	0	0	13.9985	33.0265	22.353	86.6778	-9.82913	7.15836e-12	3.35696e-08	DOWN	-	-	-	-
BnaA10g08870D	chrA10	7816418	7818259	1687	+	BnaA10g08870D	1041.36	1036.43	1801.45	114.513	215.988	114.686	25.5061	23.1754	40.5714	2.91841	5.19213	2.79811	720.738	3.12527	9.05108e-12	4.08131e-08	UP	P-loop containing nucleoside triphosphate hydrolases superfamily protein	[GO:0000166:nucleotide binding][GO:0005524:ATP binding][GO:0017111:nucleoside-triphosphatase activity]	-	Zoysia matrella|NAC|NAC family protein
BnaA03g58830D	chrA03_random	1946020	1946343	324	+	BnaA03g58830D	2906.21	3023.9	3632.34	740.242	1045.3	875.327	370.629	352.068	425.946	98.2284	130.836	111.197	2037.22	1.84592	9.87425e-12	4.28758e-08	UP	-	-	-	-
BnaAnng00160D	chrAnn_random	171630	173038	1237	-	BnaAnng00160D	1258.13	1935.6	1342.35	355.807	314.812	237.805	42.0255	59.0269	41.2295	12.3667	10.3208	7.91262	907.416	2.32001	2.00853e-11	8.40995e-08	UP	LHCB4.1; light harvesting complex photosystem II	[GO:0016020:membrane]	[ko00196:Photosynthesis - antenna proteins]	Brachypodium distachyon|ERF|ERF family protein
BnaA07g17300D	chrA07	14496750	14498059	1227	+	BnaA07g17300D	0	0	0	76.0691	296.474	193.112	0	0	0	2.66546	9.79881	6.47786	94.2757	-9.95038	2.9917e-11	1.18959e-07	DOWN	Glycosyl hydrolase superfamily protein	[GO:0003824:catalytic activity][GO:0005975:carbohydrate metabolic process]	-	-
BnaC01g19310D	chrC01	13360220	13360979	760	+	BnaC01g19310D	3462.65	3559.94	3121.72	179.13	131.426	486.574	188.257	176.699	156.061	10.1336	7.01295	26.3513	1823.57	3.66905	3.044e-11	1.18959e-07	UP	SESA1; seed storage albumin 1	[GO:0045735:nutrient reservoir activity]	-	-
BnaA01g20040D	chrA01	11625373	11630295	3343	+	BnaA01g20040D	1137.46	1932.36	1371.79	268.287	321.944	344.902	14.059	21.8049	15.5906	3.45041	3.90549	4.24647	896.122	2.24799	3.92085e-11	1.48283e-07	UP	PTAC16; plastid transcriptionally active 16	[GO:0000166:nucleotide binding]	-	-
BnaC01g29930D	chrC01	28301512	28303392	1626	+	BnaC01g29930D	17505.4	8411.37	12796	2341.78	1179.78	1937.02	444.846	195.142	298.997	61.9205	29.4247	49.0322	7361.9	2.82607	5.96964e-11	2.18711e-07	UP	GPT2; glucose-6-phosphate/phosphate translocator 2	[GO:0005215:transporter activity][GO:0006810:transport][GO:0016020:membrane][GO:0016021:integral component of membrane]	-	Malus domestica|HB-other|HB-other family protein
BnaC02g05130D	chrC02	2676844	2677257	414	+	BnaC02g05130D	15.6428	21.6147	13.8007	281.374	272.022	136.612	1.56125	1.96949	1.26653	29.2208	26.6462	13.5817	123.511	-3.75909	7.24984e-11	2.57565e-07	DOWN	ROXY2; Thioredoxin superfamily protein	[GO:0009055:electron transfer activity][GO:0015035:protein disulfide oxidoreductase activity][GO:0045454:cell redox homeostasis]	-	-
BnaC05g21470D	chrC05	15205068	15205517	450	+	BnaC05g21470D	0	0	0	354.171	962.775	30.3581	0	0	0	33.8383	86.7649	2.77671	224.551	-11.2027	1.13433e-10	3.87562e-07	DOWN	-	-	-	-
BnaC07g40900D	chrC07	40982126	40985465	1976	+	BnaC07g40900D	4295.07	5478.25	5202.86	1226.92	1529.23	900.625	89.8132	104.583	100.039	26.6955	31.3847	18.7597	3105.49	2.03428	1.15701e-10	3.87562e-07	UP	PORB; protochlorophyllide oxidoreductase B	[GO:0000166:nucleotide binding][GO:0005515:protein binding][GO:0008152:metabolic process][GO:0008270:zinc ion binding][GO:0016491:oxidoreductase activity][GO:0016630:protochlorophyllide reductase activity][GO:0055114:oxidation-reduction process]	[ko00860:Porphyrin and chlorophyll metabolism]	Triticum urartu|C2H2|C2H2 family protein
BnaA07g26900D	chrA07	19643666	19645400	1013	+	BnaA07g26900D	0	0	0	112.877	385.11	87.7013	0	0	0	4.79075	15.4173	3.5634	97.6147	-10.0005	1.32481e-10	4.31444e-07	DOWN	hypothetical protein	[GO:0003676:nucleic acid binding][GO:0008270:zinc ion binding]	[ko04218:Cellular senescence]	Brassica napus|C3H|C3H family protein
BnaA09g42140D	chrA09	29324932	29327962	1921	+	BnaA09g42140D	497.218	375.015	574.109	85.0665	45.8464	78.4252	10.6949	7.3642	11.3548	1.90388	0.967854	1.68034	275.947	2.78555	1.40765e-10	4.4603e-07	UP	-	-	[ko04075:Plant hormone signal transduction]	Raphanus raphanistrum|ERF|ERF family protein
BnaA08g17660D	chrA08	14029317	14030426	1110	-	BnaA08g17660D	9053.83	26264	18196.7	2246.08	1839.97	2760.9	337.029	892.571	622.848	86.9984	67.2232	102.376	10060.3	2.96636	1.65887e-10	5.118e-07	UP	CAB1; chlorophyll A/B binding protein 1	[GO:0016020:membrane]	[ko00196:Photosynthesis - antenna proteins]	Brachypodium distachyon|ERF|ERF family protein
BnaA02g09460D	chrA02	4687127	4689273	1374	-	BnaA02g09460D	36139.3	35663.2	27807.5	6056.08	7533.08	10478.6	1086.8	979.124	768.932	189.502	222.34	313.896	20613	2.04918	1.99616e-10	6.0007e-07	UP	-	-	[ko00730:Thiamine metabolism]	-
BnaCnng58280D	chrCnn_random	57985215	57988711	1341	-	BnaCnng58280D	373.193	326.382	326.616	78.5229	53.9969	75.0521	11.499	9.18125	9.25385	2.51754	1.63295	2.30357	205.627	2.30256	2.14135e-10	6.27625e-07	UP	-	-	-	Brassica rapa|G2-like|G2-like family protein
BnaA07g09270D	chrA07	9111665	9113513	1100	-	BnaA07g09270D	2914.03	2011.25	2220.07	499.766	670.377	701.611	109.461	68.9727	76.681	19.5336	24.7148	26.2525	1502.85	1.93276	3.60612e-10	1.00661e-06	UP	-	-	-	-
BnaC04g52490D	chrC04_random	398557	400336	1059	+	BnaC04g52490D	5147.6	5694.4	5845.06	1307.08	1696.32	889.662	200.847	202.841	209.704	53.0658	64.9596	34.5778	3430.02	2.10001	3.75624e-10	1.02414e-06	UP	Plastid-lipid associated protein PAP / fibrillin family protein	[GO:0005198:structural molecule activity][GO:0009507:chloroplast]	-	Eragrostis tef|C3H|C3H family protein
BnaCnng02010D	chrCnn_random	1943727	1946317	1629	+	BnaCnng02010D	2.23469	0	0	143.141	367.79	133.239	0.056683	0	0	3.7779	9.15611	3.36648	107.734	-8.25429	3.91824e-10	1.04402e-06	DOWN	RING/U-box superfamily protein	[GO:0005515:protein binding][GO:0008270:zinc ion binding]	-	Arabis alpina|MYB_related|MYB_related family protein
BnaA06g22670D	chrA06	15843672	15845655	1674	-	BnaA06g22670D	0	0	0	96.5177	304.624	80.9551	0	0	0	2.47891	7.37973	1.99047	80.3495	-9.71959	4.13006e-10	1.07601e-06	DOWN	-	-	-	Sisymbrium irio|MIKC_MADS|MIKC_MADS family protein
BnaC07g20330D	chrC07	26991848	26992956	777	-	BnaC07g20330D	15.6428	32.4221	23.9212	264.197	211.912	188.052	0.831861	1.57407	1.1697	14.6189	11.0603	9.96149	122.691	-3.20476	4.39178e-10	1.11932e-06	DOWN	uncharacterized LOC104798375	[GO:0004190:aspartic-type endopeptidase activity][GO:0006508:proteolysis]	-	-
BnaC01g19630D	chrC01	13652183	13653986	1442	+	BnaC01g19630D	2601.17	2082.58	2500.69	737.788	853.762	599.573	74.5352	54.4804	65.8881	21.9976	24.0106	17.1137	1562.59	1.71357	4.98646e-10	1.24385e-06	UP	PORB; protochlorophyllide oxidoreductase B	[GO:0000166:nucleotide binding][GO:0008152:metabolic process][GO:0016491:oxidoreductase activity][GO:0016630:protochlorophyllide reductase activity][GO:0055114:oxidation-reduction process]	[ko00860:Porphyrin and chlorophyll metabolism]	Triticum urartu|C2H2|C2H2 family protein
BnaC07g32710D	chrC07	36219061	36219432	372	-	BnaC07g32710D	0	0	0	211.03	431.975	40.4775	0	0	0	24.3899	47.0921	4.47857	113.914	-10.2235	5.17313e-10	1.26353e-06	DOWN	-	-	-	-
BnaA05g29430D	chrA05	20563955	20564793	839	+	BnaA05g29430D	56100.7	109118	72283.4	7930.81	11158	17167.5	2762.89	4906.11	3273.33	406.41	539.332	842.197	45626.3	2.71163	5.59335e-10	1.33828e-06	UP	LTP6; lipid transfer protein 6	[GO:0006869:lipid transport][GO:0008289:lipid binding]	-	Malus domestica|MYB_related|MYB_related family protein
BnaA07g09220D	chrA07	9072891	9075955	1869	+	BnaA07g09220D	0	0	0	97.3357	100.862	89.3879	0	0	0	2.23909	2.18852	1.96851	47.931	-8.97485	6.16669e-10	1.44595e-06	DOWN	Major facilitator superfamily protein	[GO:0005215:transporter activity][GO:0006810:transport][GO:0016020:membrane]	-	Fragaria vesca|C3H|C3H family protein
BnaC03g06450D	chrC03	3106967	3108166	714	-	BnaC03g06450D	610.069	970.501	665.194	154.592	150.784	190.582	35.3052	51.2746	35.3967	9.30888	8.56423	10.9863	456.954	2.1784	6.88816e-10	1.58345e-06	UP	CCT motif family protein	[GO:0005515:protein binding]	-	Marchantia polymorpha|CO-like|CO-like family protein
BnaA09g36360D	chrA09	26332226	26334524	1345	-	BnaA09g36360D	2068.2	2728.86	1940.38	511.217	733.543	542.23	63.5372	76.5355	54.8122	16.3415	22.1174	16.5932	1420.74	1.91512	7.44848e-10	1.67933e-06	UP	Calcium-dependent phosphotriesterase superfamily protein	[GO:0009058:biosynthetic process][GO:0016844:strictosidine synthase activity]	-	Oryza longistaminata|MYB_related|MYB_related family protein
BnaC09g02930D	chrC09	1682815	1685382	1458	+	BnaC09g02930D	2036.92	1810.23	1825.37	296.097	550.157	472.238	57.7262	46.8361	47.5671	8.73142	15.3025	13.3313	1165.17	2.10575	8.69415e-10	1.9232e-06	UP	DES1; L-cysteine desulfhydrase 1	[GO:0004124:cysteine synthase activity][GO:0006535:cysteine biosynthetic process from serine]	[ko00270:Cysteine and methionine metabolism][ko00920:Sulfur metabolism]	Sisymbrium irio|GeBP|GeBP family protein
BnaA01g23160D	chrA01	15555068	15555963	896	+	BnaA01g23160D	1741.94	1428.73	1658.84	612.642	635.737	559.939	80.3308	60.1516	70.3413	29.3973	28.7741	25.7218	1106.31	1.41743	9.55153e-10	2.07373e-06	UP	FED_A; 2Fe-2S ferredoxin-like superfamily protein	[GO:0009055:electron transfer activity][GO:0022900:electron transport chain][GO:0051536:iron-sulfur cluster binding]	[ko00195:Photosynthesis]	-
BnaA07g07560D	chrA07	7848572	7849375	804	-	BnaA07g07560D	9495.18	10488.5	10781.1	2136.48	2077.35	860.991	487.983	492.111	509.472	114.249	104.782	44.0768	5973.28	2.59993	1.1367e-09	2.3989e-06	UP	CAB1; chlorophyll A/B binding protein 1	[GO:0016020:membrane]	[ko00196:Photosynthesis - antenna proteins]	Brachypodium distachyon|ERF|ERF family protein
BnaC05g32730D	chrC05	32234927	32235500	516	+	BnaC05g32730D	410.065	454.99	496.825	121.056	89.6552	124.806	32.8368	33.2626	36.582	10.0866	7.04624	9.95526	282.899	2.01949	1.14585e-09	2.3989e-06	UP	-	-	-	-
BnaC07g42260D	chrC07	41787186	41787683	498	-	BnaC07g42260D	1.11734	0	0	137.415	451.333	85.1715	0.0927074	0	0	11.8635	36.7535	7.03935	112.506	-9.24112	1.20677e-09	2.48212e-06	DOWN	-	-	-	-
BnaA07g20570D	chrA07	16087500	16088760	952	+	BnaA07g20570D	24245.2	30628.1	26150.5	6095.34	9348.6	8737.24	1052.32	1213.63	1043.65	275.277	398.237	377.751	17534.2	1.74449	1.2748e-09	2.57684e-06	UP	GSTU20; glutathione S-transferase TAU 20	[GO:0005515:protein binding]	[ko00480:Glutathione metabolism][ko00980:Metabolism of xenobiotics by cytochrome P450][ko00982:Drug metabolism - cytochrome P450][ko01524:Platinum drug resistance][ko05204:Chemical carcinogenesis][ko05418:Fluid shear stress and atherosclerosis]	-
BnaC04g48640D	chrC04	47155635	47158911	2076	+	BnaC04g48640D	396.657	546.852	415.861	88.3383	102.9	120.589	7.89487	9.93681	7.61086	1.82949	2.01011	2.39083	278.533	2.12412	1.72078e-09	3.41936e-06	UP	PAO2; polyamine oxidase 2	[GO:0016491:oxidoreductase activity][GO:0055114:oxidation-reduction process]	[ko00330:Arginine and proline metabolism][ko00410:beta-Alanine metabolism]	Sisymbrium irio|bHLH|bHLH family protein
BnaC09g48400D	chrC09	47230727	47231701	642	+	BnaC09g48400D	1.11734	0	0	313.274	545.063	37.1044	0.0719132	0	0	20.9796	34.4305	2.3788	149.426	-9.65147	2.17543e-09	4.16495e-06	DOWN	-	-	-	Actinidia chinensis|FAR1|FAR1 family protein
BnaC02g38640D	chrC02	41539189	41539500	312	-	BnaC02g38640D	494.983	648.442	511.546	156.228	160.972	126.492	65.5531	78.4008	62.2935	21.5284	20.9232	16.687	349.777	1.89968	2.20257e-09	4.16495e-06	UP	-	-	-	-
BnaA09g48460D	chrA09	32472969	32474649	1055	+	BnaA09g48460D	98.3262	419.326	271.414	7.36152	0	3.37313	3.85101	14.9935	9.77445	0.300002	0	0.131598	133.3	6.17092	2.82594e-09	5.25889e-06	UP	UMAMIT25; nodulin MtN21 /EamA-like transporter family protein	[GO:0016020:membrane]	-	Glycine max|ERF|ERF family protein
BnaC06g38730D	chrC06	36206189	36209782	2103	+	BnaC06g38730D	632.416	1891.29	1681.84	104.697	72.3355	193.112	12.4257	33.9252	30.385	2.14045	1.3949	3.77952	762.616	3.50518	4.23014e-09	7.74902e-06	UP	Outer arm dynein light chain 1 protein	[GO:0005515:protein binding]	-	-
BnaA09g23530D	chrA09	16143193	16145455	1875	-	BnaA09g23530D	4.46937	0	0	159.5	316.85	126.492	0.0984924	0	0	3.65735	6.85305	2.77671	101.219	-7.13181	4.42921e-09	7.98887e-06	DOWN	Protein kinase superfamily protein	[GO:0004672:protein kinase activity][GO:0004674:protein serine/threonine kinase activity][GO:0004713:protein tyrosine kinase activity][GO:0005524:ATP binding][GO:0006468:protein phosphorylation]	-	Raphanus sativus|ERF|ERF family protein
BnaC08g23460D	chrC08	25690189	25690638	450	-	BnaC08g23460D	0	0	0	173.405	495.141	25.2985	0	0	0	16.5675	44.6219	2.31393	115.641	-10.2452	4.57475e-09	8.12636e-06	DOWN	-	-	-	-
BnaA10g07590D	chrA10	6060110	6062013	493	-	BnaA10g07590D	6.70406	0	0	570.109	1320.38	86.0147	0.561886	0	0	49.7187	108.613	7.18115	330.534	-8.23483	5.24156e-09	9.03699e-06	DOWN	-	-	-	Theobroma cacao|FAR1|FAR1 family protein
BnaA04g00530D	chrA04	420033	421933	1901	+	BnaA04g00530D	672.641	551.175	565.829	182.402	129.389	109.627	14.6204	10.9373	11.3088	4.12531	2.76024	2.37357	368.51	2.08547	6.76401e-09	1.14309e-05	UP	Eukaryotic aspartyl protease family protein	[GO:0004190:aspartic-type endopeptidase activity][GO:0006508:proteolysis]	-	Pyrus bretschneideri|C2H2|C2H2 family protein
BnaA05g30600D	chrA05	21177130	21178442	1277	-	BnaA05g30600D	765.38	1230.96	724.997	139.051	144.671	226.843	24.7653	36.3627	21.5704	4.68157	4.59433	7.31142	538.65	2.41356	6.82503e-09	1.14309e-05	UP	-	-	-	-
BnaA05g22980D	chrA05	17448919	17450640	888	-	BnaA05g22980D	319.56	209.663	247.492	926.734	945.455	805.334	14.8695	8.90661	10.5892	44.8694	43.1777	37.3277	575.706	-1.78578	7.90471e-09	1.30527e-05	DOWN	REM22; AP2/B3-like transcriptional factor family protein	[GO:0003677:DNA binding]	-	Brassica napus|B3|B3 family protein
BnaAnng28010D	chrAnn_random	32019347	32022054	1170	-	BnaAnng28010D	110.617	125.365	147.207	3.27179	0	0	3.90655	4.042	4.78032	0.120229	0	0	64.4103	6.80633	8.0993e-09	1.31882e-05	UP	TPS03; terpene synthase 03	[GO:0000287:magnesium ion binding][GO:0008152:metabolic process][GO:0010333:terpene synthase activity][GO:0016829:lyase activity]	-	Malus domestica|bHLH|bHLH family protein
BnaC08g48840D	chrC08_random	3813517	3814639	1123	+	BnaC08g48840D	395.539	478.766	451.743	143.141	117.163	106.254	14.5535	16.0823	15.2836	5.48014	4.231	3.89432	282.101	1.85454	8.36508e-09	1.34344e-05	UP	-	-	-	-
BnaC08g36330D	chrC08	33646598	33650867	3153	-	BnaC08g36330D	597.779	501.462	1133.5	67.8896	131.426	64.0894	7.83382	5.99954	13.6587	0.925737	1.6904	0.836624	416.024	3.08615	8.9388e-09	1.41334e-05	UP	GPRI1; GBF's pro-rich region-interacting factor 1	[GO:0003677:DNA binding][GO:0003682:chromatin binding]	-	Brassica napus|G2-like|G2-like family protein
BnaA01g30320D	chrA01	20838808	20841266	1751	+	BnaA01g30320D	4269.37	4352.12	4481.55	1561.46	1532.29	988.326	100.748	93.7604	97.2422	38.3401	35.4884	23.2318	2864.19	1.68264	9.04137e-09	1.41334e-05	UP	PGK1; phosphoglycerate kinase 1	[GO:0004618:phosphoglycerate kinase activity][GO:0006096:glycolytic process]	[ko00010:Glycolysis / Gluconeogenesis][ko00710:Carbon fixation in photosynthetic organisms]	-
BnaA05g25530D	chrA05	18875437	18876806	1020	+	BnaA05g25530D	793.314	448.505	973.409	148.866	138.558	127.336	32.1368	16.5871	36.2584	6.27487	5.50888	5.13828	438.331	2.41732	9.48288e-09	1.46285e-05	UP	MYB26; myb domain protein 26	[GO:0003677:DNA binding][GO:0003682:chromatin binding]	-	Brassica napus|MYB|MYB family protein
BnaA01g22300D	chrA01	14650907	14652324	951	+	BnaA01g22300D	0	0	0	77.705	90.674	64.0894	0	0	0	3.51299	3.86664	2.77379	38.7447	-8.6677	1.11889e-08	1.7036e-05	DOWN	CYCT1;2; Cyclin family protein	[GO:0000079:regulation of cyclin-dependent protein serine/threonine kinase activity][GO:0019901:protein kinase binding]	[ko05202:Transcriptional misregulation in cancer]	-
BnaA05g27980D	chrA05	20033551	20035171	1183	+	BnaA05g27980D	875.997	926.191	823.442	363.986	359.64	346.589	30.5967	29.5338	26.4461	13.2284	12.3286	12.0586	615.974	1.29465	1.14795e-08	1.71478e-05	UP	LSF2; dual specificity protein phosphatase (DsPTP1) family protein	[GO:0006470:protein dephosphorylation][GO:0008138:protein tyrosine/serine/threonine phosphatase activity][GO:0016311:dephosphorylation][GO:0016791:phosphatase activity]	-	-
BnaAnng08760D	chrAnn_random	9164166	9167016	1626	-	BnaAnng08760D	660.35	782.453	782.96	199.579	272.022	199.015	16.7807	18.1527	18.295	5.27719	6.78446	5.0377	482.73	1.73216	1.15548e-08	1.71478e-05	UP	APL1; ADP glucose pyrophosphorylase large subunit 1	[GO:0005978:glycogen biosynthetic process][GO:0008878:glucose-1-phosphate adenylyltransferase activity][GO:0009058:biosynthetic process][GO:0016740:transferase activity][GO:0016779:nucleotidyltransferase activity]	[ko00500:Starch and sucrose metabolism][ko00520:Amino sugar and nucleotide sugar metabolism][ko02026:Biofilm formation - Escherichia coli]	Daucus carota|ERF|ERF family protein
BnaA02g20020D	chrA02	12361591	12363191	1249	+	BnaA02g20020D	455.876	1072.09	271.414	48.2589	56.0345	55.6566	15.0814	32.3797	8.25624	1.6612	1.81939	1.8341	326.555	3.49193	1.24562e-08	1.82035e-05	UP	Tetratricopeptide repeat (TPR)-like superfamily protein	[GO:0005515:protein binding]	-	-
BnaA02g24310D	chrA02	17681301	17684345	1613	+	BnaA02g24310D	2938.61	2287.92	2218.23	787.683	977.038	743.775	75.2775	53.507	52.2499	20.9955	24.5646	18.9791	1658.88	1.56964	1.25767e-08	1.82035e-05	UP	APE2; Glucose-6-phosphate/phosphate translocator-like protein	[GO:0005215:transporter activity][GO:0006810:transport][GO:0016021:integral component of membrane]	-	Dorcoceras hygrometricum|HB-other|HB-other family protein
BnaC09g34720D	chrC09	38212804	38214923	1753	+	BnaC09g34720D	89.3874	74.5708	138.927	1100.96	975.001	411.522	2.10694	1.60469	3.01105	27.0021	22.5556	9.66226	465.061	-3.03631	1.33913e-08	1.91462e-05	DOWN	uncharacterized LOC104798375	[GO:0004190:aspartic-type endopeptidase activity][GO:0006508:proteolysis]	-	-
BnaC08g26630D	chrC08	27981676	27990217	1413	+	BnaC08g26630D	1312.88	1482.77	751.678	239.658	196.63	289.246	38.3919	39.5855	20.2117	7.29221	5.64339	8.42544	712.143	2.28885	1.38053e-08	1.95002e-05	UP	UDP-Glycosyltransferase superfamily protein	[GO:0008152:metabolic process]	-	Triticum urartu|GRAS|GRAS family protein
BnaAnng23520D	chrAnn_random	26779707	26780339	453	+	BnaAnng23520D	181.01	300.445	475.664	28.6281	44.8276	33.7313	16.5105	25.019	39.8947	2.71709	4.01309	3.0648	177.384	3.16206	1.50179e-08	2.09605e-05	UP	-	-	[ko00062:Fatty acid elongation][ko04142:Lysosome]	-
BnaC07g35800D	chrC07	38094740	38097091	1778	+	BnaC07g35800D	120.673	62.6827	64.4033	420.425	485.972	442.723	2.80437	1.3299	1.37622	10.1663	11.0844	10.2487	266.146	-2.44705	1.62725e-08	2.24424e-05	DOWN	CYP707A1; cytochrome P450, family 707, subfamily A, polypeptide 1	[GO:0005506:iron ion binding][GO:0009055:electron transfer activity][GO:0020037:heme binding][GO:0055114:oxidation-reduction process]	[ko00906:Carotenoid biosynthesis]	Gossypium hirsutum|G2-like|G2-like family protein
BnaC08g15790D	chrC08	20132683	20133910	1148	+	BnaC08g15790D	1926.3	2118.24	1598.12	618.368	578.684	753.051	69.3329	69.6046	52.8909	23.1587	20.4424	26.9992	1265.46	1.53246	1.64625e-08	2.24424e-05	UP	AOC4; allene oxide cyclase 4	[GO:0009507:chloroplast][GO:0016853:isomerase activity]	[ko00592:alpha-Linolenic acid metabolism]	-
BnaC08g30820D	chrC08	30428214	30429510	732	-	BnaC08g30820D	0	0	0	129.236	47.884	86.0147	0	0	0	7.59066	2.65284	4.83648	43.8557	-8.84738	1.82196e-08	2.45522e-05	DOWN	-	-	-	Trifolium pratense|Trihelix|Trihelix family protein
BnaA05g01680D	chrA05	966121	967782	778	+	BnaA05g01680D	253.637	681.944	402.98	46.623	37.696	68.3058	13.4707	33.0654	19.6797	2.57649	1.96493	3.61365	248.531	3.13086	1.84881e-08	2.4631e-05	UP	-	-	-	Tarenaya hassleriana|bHLH|bHLH family protein
BnaA09g00250D	chrA09	115572	117931	1679	-	BnaA09g00250D	3531.92	4116.52	5606.76	814.675	724.374	1361.9	86.9196	92.4877	126.875	20.8613	17.4962	33.3859	2692.69	2.19183	1.95121e-08	2.55348e-05	UP	-	-	-	-
BnaA02g03320D	chrA02	1476120	1476935	816	+	BnaA02g03320D	0	0	0	254.382	349.452	14.3358	0	0	0	13.4031	17.3672	0.723102	103.028	-10.0787	1.96021e-08	2.55348e-05	DOWN	-	-	-	-
BnaC07g45610D	chrC07	43596321	43598170	1461	+	BnaC07g45610D	0	0	0	115.331	82.5236	48.9103	0	0	0	3.39393	2.29065	1.3779	41.1274	-8.75415	2.26166e-08	2.91379e-05	DOWN	PIRL4; plant intracellular ras group-related LRR 4	[GO:0005515:protein binding]	-	-
BnaC04g45190D	chrC04	44979853	44982631	1255	-	BnaC04g45190D	2.23469	0	0	622.458	156.897	50.5969	0.073575	0	0	21.3243	5.06993	1.65939	138.698	-8.60397	2.31804e-08	2.95396e-05	DOWN	UMAMIT12; nodulin MtN21 /EamA-like transporter family protein	[GO:0016020:membrane]	-	Vitis vinifera|ERF|ERF family protein
BnaC09g21870D	chrC09	19073535	19075128	962	+	BnaC09g21870D	2296.14	3244.37	2646.05	997.077	1071.79	983.267	98.6236	127.221	104.505	44.5618	45.182	42.0692	1873.12	1.42354	2.4334e-08	3.06763e-05	UP	PSBQ-2; photosystem II subunit Q-2	[GO:0005509:calcium ion binding][GO:0009523:photosystem II][GO:0009654:photosystem II oxygen evolving complex][GO:0015979:photosynthesis][GO:0019898:extrinsic component of membrane]	[ko00195:Photosynthesis]	-
BnaA03g39540D	chrA03	19721136	19723591	1671	+	BnaA03g39540D	4.46937	7.56515	0	123.51	186.442	207.447	0.110517	0.170783	0	3.17786	4.5248	5.10975	88.239	-5.45124	2.52971e-08	3.13614e-05	DOWN	CYP86B1; cytochrome P450, family 86, subfamily B, polypeptide 1	[GO:0005506:iron ion binding][GO:0009055:electron transfer activity][GO:0020037:heme binding][GO:0055114:oxidation-reduction process]	[ko00073:Cutin, suberine and wax biosynthesis]	Populus euphratica|NAC|NAC family protein
BnaC04g39890D	chrC04	40891929	40893359	1431	-	BnaC04g39890D	354.198	513.35	359.738	85.0665	36.6771	37.9477	10.2274	13.5325	9.55125	2.5558	1.03941	1.09147	231.163	2.93901	2.54125e-08	3.13614e-05	UP	KCS12; 3-ketoacyl-CoA synthase 12	[GO:0003824:catalytic activity][GO:0006633:fatty acid biosynthetic process][GO:0008152:metabolic process][GO:0008610:lipid biosynthetic process][GO:0016020:membrane]	[ko00062:Fatty acid elongation]	-
BnaC02g47130D	chrC02_random	2905491	2909294	1657	+	BnaC02g47130D	965.384	1223.39	1045.17	422.879	426.881	416.581	24.0733	27.8514	23.9651	10.9724	10.4476	10.3477	750.049	1.35267	2.76938e-08	3.38207e-05	UP	APE2; Glucose-6-phosphate/phosphate translocator-like protein	[GO:0005215:transporter activity][GO:0006810:transport][GO:0016021:integral component of membrane]	-	Dorcoceras hygrometricum|HB-other|HB-other family protein
BnaA09g19870D	chrA09	12817825	12819520	917	+	BnaA09g19870D	2973.25	3417.29	2657.09	1027.34	1301.02	1015.31	133.974	140.578	110.091	48.1675	57.5369	45.572	2065.22	1.43632	2.87485e-08	3.47469e-05	UP	PSBQ-2; photosystem II subunit Q-2	[GO:0005509:calcium ion binding][GO:0009523:photosystem II][GO:0009654:photosystem II oxygen evolving complex][GO:0015979:photosynthesis][GO:0019898:extrinsic component of membrane]	[ko00195:Photosynthesis]	-
BnaC08g14940D	chrC08	19589497	19590590	1094	+	BnaC08g14940D	265.928	1147.74	524.426	49.0768	37.696	70.8357	10.0439	39.5759	18.213	1.92871	1.39736	2.66503	349.284	3.61882	3.03804e-08	3.63446e-05	UP	-	-	-	-
BnaA02g09810D	chrA02	4916252	4918179	1151	-	BnaA02g09810D	240.229	203.178	358.818	27.8102	15.2821	42.1641	8.62397	6.65896	11.8444	1.03881	0.538444	1.50777	147.914	3.22942	3.29074e-08	3.897e-05	UP	OMT1; O-methyltransferase 1	[GO:0008168:methyltransferase activity][GO:0008171:O-methyltransferase activity][GO:0046983:protein dimerization activity]	[ko00940:Phenylpropanoid biosynthesis]	-
BnaC09g03570D	chrC09	2049075	2050446	828	-	BnaC09g03570D	109.5	188.048	222.651	2184.74	6111.84	746.304	5.46436	8.56727	10.2166	113.443	299.346	37.0983	1593.85	-4.11916	3.43493e-08	4.02708e-05	DOWN	-	-	-	-
BnaC01g25640D	chrC01	21812425	21813504	1080	-	BnaC01g25640D	0	0	0	210.212	383.072	12.6492	0	0	0	8.36841	14.3843	0.482068	100.989	-10.0498	3.59248e-08	4.17008e-05	DOWN	CXE12; alpha/beta-Hydrolases superfamily protein	[GO:0008152:metabolic process][GO:0016787:hydrolase activity]	-	-
BnaA03g11990D	chrA03	5433674	5436090	1386	-	BnaA03g11990D	388.835	489.573	492.225	141.505	92.7117	119.746	11.592	13.3247	13.4932	4.38951	2.71271	3.55603	287.433	1.95154	3.66547e-08	4.21309e-05	UP	OMT1; O-methyltransferase 1	[GO:0008168:methyltransferase activity][GO:0008171:O-methyltransferase activity][GO:0046983:protein dimerization activity]	[ko00940:Phenylpropanoid biosynthesis]	-
BnaA09g37170D	chrA09	26778816	26779349	534	+	BnaA09g37170D	0	0	0	118.602	211.912	27.8283	0	0	0	9.54905	16.0934	2.14493	59.7238	-9.29176	3.94432e-08	4.4896e-05	DOWN	-	-	-	Oryza meridionalis|C3H|C3H family protein
BnaC05g03670D	chrC05	1782510	1783931	1401	-	BnaC05g03670D	1195.56	1647.04	2192.47	286.281	465.596	242.022	35.2606	44.3476	59.4578	8.78544	13.4773	7.11024	1004.83	2.34179	4.29637e-08	4.84329e-05	UP	UGT75B1; UDP-glucosyltransferase 75B1	[GO:0008152:metabolic process]	-	Aethionema arabicum|CO-like|CO-like family protein
BnaCnng08250D	chrCnn_random	7614879	7615784	675	-	BnaCnng08250D	0	0	0	76.0691	356.583	31.2014	0	0	0	4.84521	21.4234	1.90256	77.309	-9.664	4.33776e-08	4.84338e-05	DOWN	uncharacterized protein DDB_G0271670	[GO:0005515:protein binding][GO:0008270:zinc ion binding]	-	-
BnaA05g35570D	chrA05_random	1010743	1011623	663	+	BnaA05g35570D	0	0	0	42.5332	123.276	80.1118	0	0	0	2.75819	7.54044	4.97337	40.9868	-8.74844	4.62046e-08	5.11036e-05	DOWN	uncharacterized LOC104804645	[GO:0006950:response to stress]	-	-
BnaA02g19770D	chrA02	12252943	12255630	1611	-	BnaA02g19770D	459.228	518.753	422.301	163.589	125.314	144.201	11.7785	12.147	9.95956	4.36584	3.15453	3.68418	305.564	1.69147	4.70315e-08	5.12781e-05	UP	-	-	[ko00260:Glycine, serine and threonine metabolism][ko00561:Glycerolipid metabolism][ko00630:Glyoxylate and dicarboxylate metabolism]	-
BnaAnng35040D	chrAnn_random	39836438	39837624	1187	-	BnaAnng35040D	10.0561	0	4.60023	122.692	173.198	1506.1	0.350055	0	0.147246	4.444	5.91729	52.2241	302.775	-6.94568	4.72372e-08	5.12781e-05	DOWN	-	-	-	-
BnaC08g44890D	chrC08	37872506	37874127	982	+	BnaC08g44890D	3093.92	3942.53	3591.86	1106.68	1520.06	1307.93	130.183	151.449	138.97	48.4529	62.7743	54.8202	2427.16	1.43385	4.92983e-08	5.30247e-05	UP	PSBP-1; photosystem II subunit P-1	[GO:0005509:calcium ion binding][GO:0009523:photosystem II][GO:0009654:photosystem II oxygen evolving complex][GO:0015979:photosynthesis][GO:0019898:extrinsic component of membrane]	[ko00195:Photosynthesis]	Physcomitrella patens|WRKY|WRKY family protein
BnaC06g13400D	chrC06	16134055	16135784	1457	+	BnaC06g13400D	4.46937	0	0	181.584	240.439	85.1715	0.126749	0	0	5.3583	6.69233	2.40604	85.2774	-6.87936	5.07192e-08	5.36e-05	DOWN	-	-	[ko00073:Cutin, suberine and wax biosynthesis]	-
BnaA06g39460D	chrA06_random	1571942	1574480	888	+	BnaA06g39460D	18.9948	31.3413	27.6014	326.361	875.157	147.574	0.883853	1.3314	1.18095	15.8013	39.9673	6.84015	237.838	-4.11219	5.0843e-08	5.36e-05	DOWN	-	-	-	-
BnaA07g15660D	chrA07	13489494	13491493	1276	-	BnaA07g15660D	853.65	1292.56	1063.57	311.638	370.847	345.746	27.6431	38.2124	31.6687	10.5005	11.7862	11.1525	706.336	1.64271	5.12048e-08	5.36e-05	UP	-	-	-	Actinidia chinensis|Nin-like|Nin-like family protein
BnaA07g18990D	chrA07	15363364	15365408	1074	-	BnaA07g18990D	0	0	0	47.4409	106.975	69.9924	0	0	0	1.89914	4.03933	2.68234	37.4014	-8.6164	5.45112e-08	5.65561e-05	DOWN	-	-	-	Dianthus caryophyllus|C2H2|C2H2 family protein
BnaC09g45170D	chrC09	45655371	45657448	1161	-	BnaC09g45170D	1338.58	2320.34	2542.09	548.024	281.191	281.656	47.6396	75.3917	83.1901	20.2944	9.82204	9.98516	1218.65	2.48042	5.99575e-08	6.16611e-05	UP	-	-	-	Fragaria x ananassa|B3|B3 family protein
BnaC04g28420D	chrC04	29822153	29822989	606	-	BnaC04g28420D	0	0	0	100.607	187.461	29.5149	0	0	0	7.13783	12.545	2.00464	52.9305	-9.11748	6.15606e-08	6.27591e-05	DOWN	SWAP (Suppressor-of-White-APricot)/surp domain-containing protein / D111/G-patch domain-containing protein	[GO:0003676:nucleic acid binding]	-	Malus domestica|bHLH|bHLH family protein
BnaC03g60280D	chrC03	49437440	49439674	1557	-	BnaC03g60280D	6382.26	7704.57	7594.98	2464.47	3277.51	2373.84	169.373	186.665	185.332	68.0525	85.3664	62.7524	4966.27	1.41783	6.26713e-08	6.28601e-05	UP	FBA2; fructose-bisphosphate aldolase 2	[GO:0003824:catalytic activity][GO:0004332:fructose-bisphosphate aldolase activity][GO:0006096:glycolytic process]	[ko00010:Glycolysis / Gluconeogenesis][ko00030:Pentose phosphate pathway][ko00051:Fructose and mannose metabolism][ko00680:Methane metabolism][ko00710:Carbon fixation in photosynthetic organisms]	Fragaria x ananassa|FAR1|FAR1 family protein
BnaA07g31320D	chrA07	21932803	21936565	1851	+	BnaA07g31320D	4.46937	1.08074	1.84009	58.0742	104.937	89.3879	0.0997694	0.0220251	0.03777	1.34892	2.29909	1.98765	43.2983	-5.10968	6.2732e-08	6.28601e-05	DOWN	Galactose oxidase/kelch repeat superfamily protein	[GO:0005515:protein binding]	-	-
BnaA09g03550D	chrA09	1805215	1807640	1379	+	BnaA09g03550D	1918.48	1249.33	1636.76	299.369	500.235	252.985	57.4844	34.1757	45.0956	9.33363	14.711	7.55088	976.193	2.19136	6.55256e-08	6.51031e-05	UP	DES1; L-cysteine desulfhydrase 1	[GO:0004124:cysteine synthase activity][GO:0006535:cysteine biosynthetic process from serine]	[ko00270:Cysteine and methionine metabolism][ko00920:Sulfur metabolism]	Sisymbrium irio|GeBP|GeBP family protein
BnaA10g12400D	chrA10	10234714	10237483	1801	+	BnaA10g12400D	87.1528	111.316	67.1634	1064.15	1396.79	307.798	1.99952	2.33156	1.41688	25.4037	31.452	7.03428	505.728	-3.38228	7.7071e-08	7.59305e-05	DOWN	-	-	-	Dichanthelium oligosanthes|NAC|NAC family protein
BnaA06g04210D	chrA06	2555796	2557384	1338	+	BnaA06g04210D	675.993	258.296	459.103	2076.77	2750.79	2312.28	20.8758	7.28225	13.0367	66.7329	83.3743	71.1299	1422.2	-2.35738	7.95769e-08	7.77459e-05	DOWN	RmlC-like cupins superfamily protein	[GO:0045735:nutrient reservoir activity]	-	-
BnaC04g10770D	chrC04	8397990	8399769	1139	-	BnaC04g10770D	781.023	1694.59	1045.17	274.012	262.853	251.298	28.3333	56.1237	34.864	10.3432	9.35881	9.08099	718.159	2.1593	8.18805e-08	7.93355e-05	UP	LHB1B1; light-harvesting chlorophyll-protein complex II subunit B1	[GO:0016020:membrane]	[ko00196:Photosynthesis - antenna proteins]	Brachypodium distachyon|ERF|ERF family protein
BnaC05g12070D	chrC05	7031755	7032942	1063	-	BnaC05g12070D	2101.72	3153.59	2408.68	695.255	750.863	392.969	81.6958	111.912	86.0913	28.1203	28.6457	15.2157	1583.85	2.05937	8.85771e-08	8.51204e-05	UP	LHCB6; light harvesting complex photosystem II subunit 6	[GO:0016020:membrane]	[ko00196:Photosynthesis - antenna proteins]	-
BnaCnng21330D	chrCnn_random	19961453	19962412	807	+	BnaCnng21330D	0	0	0	41.7153	103.919	73.3655	0	0	0	2.22244	5.22217	3.74185	36.4999	-8.58122	9.16922e-08	8.73976e-05	DOWN	-	-	-	-
BnaA08g22770D	chrA08	16433641	16436613	1740	+	BnaA08g22770D	79.3314	140.496	228.172	7.36152	6.11286	14.3358	1.88388	3.04592	4.98225	0.181898	0.142471	0.33911	79.3015	4.00461	9.40719e-08	8.89427e-05	UP	LAC1; laccase 1	[GO:0005507:copper ion binding][GO:0016491:oxidoreductase activity][GO:0046274:lignin catabolic process][GO:0048046:apoplast][GO:0052716:hydroquinone:oxygen oxidoreductase activity][GO:0055114:oxidation-reduction process]	-	Raphanus sativus|ERF|ERF family protein
BnaA06g07790D	chrA06	4161459	4163308	1487	+	BnaA06g07790D	10192.4	12265.3	11402.1	2896.35	4311.6	4493.01	283.219	311.15	291.332	83.743	117.587	124.364	7593.46	1.533	1.09311e-07	0.000102524	UP	GAPA-2; glyceraldehyde 3-phosphate dehydrogenase A subunit 2	[GO:0000166:nucleotide binding][GO:0006006:glucose metabolic process][GO:0050661:NADP binding][GO:0051287:NAD binding][GO:0055114:oxidation-reduction process]	[ko00710:Carbon fixation in photosynthetic organisms]	Malus domestica|Trihelix|Trihelix family protein
BnaC05g22880D	chrC05	16646433	16647551	1119	-	BnaC05g22880D	7266.08	9013.34	6536.93	2678.78	3054.39	2062.67	268.304	303.85	221.951	102.924	110.695	75.8695	5102.03	1.54936	1.14599e-07	0.000106631	UP	CAB1; chlorophyll A/B binding protein 1	[GO:0016020:membrane]	[ko00196:Photosynthesis - antenna proteins]	Brachypodium distachyon|ERF|ERF family protein
BnaA06g36180D	chrA06	23739501	23742523	1600	-	BnaA06g36180D	1853.67	2370.05	2001.1	519.396	808.935	711.73	47.8708	55.8782	47.5184	13.9568	20.5034	18.3089	1377.48	1.60983	1.19244e-07	0.000110079	UP	APE2; Glucose-6-phosphate/phosphate translocator-like protein	[GO:0005215:transporter activity][GO:0006810:transport][GO:0016020:membrane][GO:0016021:integral component of membrane]	-	Dorcoceras hygrometricum|HB-other|HB-other family protein
BnaA03g34360D	chrA03	16740256	16741663	928	+	BnaA03g34360D	297.213	499.3	326.616	1336.53	1149.22	1391.42	13.2336	20.2963	13.3722	61.921	50.2211	61.713	833.381	-1.78777	1.21812e-07	0.000111571	DOWN	REM22; AP2/B3-like transcriptional factor family protein	[GO:0003677:DNA binding]	-	Brassica napus|B3|B3 family protein
BnaC09g08130D	chrC09	5162376	5163397	828	-	BnaC09g08130D	130.729	232.358	124.206	1166.39	789.577	3750.92	6.52378	10.586	5.69936	60.5652	38.672	186.455	1032.36	-3.55019	1.25003e-07	0.000112339	DOWN		[GO:0006950:response to stress][GO:0009415:response to water]	-	-
BnaA03g57520D	chrA03_random	1206890	1209620	1134	+	BnaA03g57520D	1164.27	1293.64	1445.39	391.797	514.499	520.305	42.4227	43.0333	48.4268	14.8544	18.3994	18.8848	888.318	1.45261	1.25354e-07	0.000112339	UP	-	-	-	-
BnaUnng03440D	chrUnn_random	4930303	4931104	802	+	BnaUnng03440D	768.732	472.282	448.063	139.869	146.709	130.709	39.6057	22.2142	21.2265	7.49817	7.41844	6.70808	351.06	2.01704	1.25525e-07	0.000112339	UP	-	-	-	-
BnaA09g39240D	chrA09	27835380	27837916	1481	+	BnaA09g39240D	665.936	456.071	659.673	157.046	147.727	86.858	18.5795	11.6167	16.9234	4.55911	4.04518	2.41392	362.219	2.18628	1.30016e-07	0.000115477	UP	Pectin lyase-like superfamily protein	[GO:0004650:polygalacturonase activity][GO:0005975:carbohydrate metabolic process]	-	Dorcoceras hygrometricum|MYB_related|MYB_related family protein
BnaC08g10380D	chrC08	15676658	15680415	1264	+	BnaC08g10380D	629.064	367.45	361.578	58.8922	92.7117	100.351	20.5639	10.9662	10.8685	2.00318	2.97453	3.26769	268.341	2.43095	1.38361e-07	0.000121965	UP	O-methyltransferase family protein	[GO:0008168:methyltransferase activity][GO:0008171:O-methyltransferase activity][GO:0046983:protein dimerization activity]	-	-
BnaC09g30700D	chrC09	33682168	33683324	894	+	BnaC09g30700D	1753.11	3323.26	2348.88	648.632	745.769	495.85	81.0269	140.227	99.8243	31.1939	33.8297	22.8287	1552.58	1.9741	1.43619e-07	0.000125655	UP	LHCB3; light-harvesting chlorophyll B-binding protein 3	[GO:0016020:membrane]	[ko00196:Photosynthesis - antenna proteins]	Brachypodium distachyon|ERF|ERF family protein
BnaC03g39810D	chrC03	24837295	24838693	903	+	BnaC03g39810D	445.82	81.0552	87.4044	3149.91	3152.2	2141.09	20.3999	3.38608	3.67755	149.975	141.565	97.5923	1509.58	-3.78166	1.4718e-07	0.000127816	DOWN	REM22; AP2/B3-like transcriptional factor family protein	[GO:0003677:DNA binding]	-	Brassica napus|B3|B3 family protein
BnaA07g19350D	chrA07	15514681	15515965	1243	-	BnaA07g19350D	1163.15	1039.67	1162.94	480.135	479.859	381.163	38.6655	31.5521	35.5467	16.6074	15.6558	12.6214	784.486	1.32775	1.5528e-07	0.000133859	UP	-	-	-	-
BnaA03g27700D	chrA03	13608084	13610218	1437	+	BnaA03g27700D	0	0	0	31.8999	137.539	76.7386	0	0	0	0.954424	3.88152	2.19799	41.0296	-8.74987	1.67791e-07	0.000143588	DOWN	TPX2 (targeting protein for Xklp2) protein family	[GO:0005819:spindle][GO:0005874:microtubule]	-	-
BnaC08g35530D	chrC08	33337944	33338327	384	+	BnaC08g35530D	158.663	117.8	118.686	19.6307	19.3574	24.4552	17.0727	11.5723	11.7431	2.19793	2.04431	2.62124	76.432	2.63691	1.76907e-07	0.000150292	UP	-	-	-	Fragaria vesca|NAC|NAC family protein
BnaC09g06950D	chrC09	4306373	4307205	833	+	BnaC09g06950D	1226.84	1959.37	1236.54	310.002	478.84	288.402	60.8557	88.7312	56.3997	16.0003	23.3119	14.2502	916.667	2.03829	1.85726e-07	0.00015665	UP	HB25; homeobox protein 25	[GO:0003677:DNA binding]	-	Brassica napus|ZF-HD|ZF-HD family protein
BnaA09g26140D	chrA09	19277026	19278454	1059	-	BnaA09g26140D	762.028	897.011	738.797	335.358	307.68	274.91	29.7326	31.9526	26.5059	13.6151	11.7825	10.6847	552.631	1.38508	1.88792e-07	0.000158099	UP	PSAK; photosystem I subunit K	[GO:0009522:photosystem I][GO:0015979:photosynthesis][GO:0016020:membrane][GO:0016168:chlorophyll binding]	[ko00195:Photosynthesis]	-
BnaC02g48890D	chrC02_random	5140170	5141913	1373	-	BnaC02g48890D	6546.51	9322.43	6874.59	1254.73	947.493	2385.64	197.014	256.131	190.234	39.2906	27.9858	71.516	4555.23	2.30942	2.02606e-07	0.000168284	UP	PSBO1; PS II oxygen-evolving complex 1	[GO:0005509:calcium ion binding][GO:0009523:photosystem II][GO:0009654:photosystem II oxygen evolving complex][GO:0015979:photosynthesis][GO:0019898:extrinsic component of membrane][GO:0042549:photosystem II stabilization]	[ko00195:Photosynthesis]	Dianthus caryophyllus|Nin-like|Nin-like family protein
BnaC05g03650D	chrC05	1774335	1778076	2312	+	BnaC05g03650D	912.869	1063.44	1041.49	364.804	262.853	392.969	16.3147	17.3513	17.1152	6.78392	4.61059	6.99582	673.072	1.56322	2.03826e-07	0.000168284	UP	-	-	-	-
BnaA06g28900D	chrA06	19776829	19779982	2595	-	BnaA06g28900D	0	0	0	53.1666	42.79	118.059	0	0	0	0.880866	0.668708	1.87254	35.6693	-8.5491	2.1683e-07	0.000177768	DOWN	-	-	-	Lotus japonicus|FAR1|FAR1 family protein
BnaC06g30160D	chrC06	30989528	30993511	2693	-	BnaC06g30160D	916.221	1571.39	1430.67	352.535	244.514	394.656	14.0579	22.0116	20.1844	5.62827	3.68213	6.03184	818.332	1.98168	2.19088e-07	0.000178372	UP	XYL1; alpha-xylosidase 1	[GO:0003824:catalytic activity][GO:0005975:carbohydrate metabolic process][GO:0030246:carbohydrate binding]	-	-
BnaC02g13680D	chrC02	8968986	8973641	3880	-	BnaC02g13680D	80.4487	124.285	106.725	7.36152	8.15048	1.68656	0.856731	1.20834	1.04508	0.0815726	0.0851889	0.0178912	54.7762	4.18885	2.4082e-07	0.000194714	UP	-	-	-	-
BnaC09g07990D	chrC09	5079086	5080926	1396	-	BnaC09g07990D	1481.6	2154.99	1489.56	639.635	606.192	559.096	43.8533	58.2322	40.5401	19.6995	17.6099	16.4842	1155.18	1.50586	2.44228e-07	0.000196117	UP	PSBO1; PS II oxygen-evolving complex 1	[GO:0005509:calcium ion binding][GO:0009523:photosystem II][GO:0009654:photosystem II oxygen evolving complex][GO:0015979:photosynthesis][GO:0019898:extrinsic component of membrane][GO:0042549:photosystem II stabilization]	[ko00195:Photosynthesis]	Dianthus caryophyllus|Nin-like|Nin-like family protein
BnaCnng32500D	chrCnn_random	30802119	30804577	519	+	BnaCnng32500D	0	0	0	67.8896	111.05	34.5746	0	0	0	5.62399	8.67729	2.74193	35.5857	-8.54459	2.51241e-07	0.000200376	DOWN	-	-	-	-
BnaA07g25410D	chrA07	18901390	18906199	2162	+	BnaA07g25410D	40.2244	82.1359	98.445	678.896	619.436	307.798	0.76876	1.43312	1.73002	13.5007	11.6191	5.85973	304.489	-2.86063	2.56629e-07	0.000202186	DOWN	YSL7; YELLOW STRIPE like 7	[GO:0055085:transmembrane transport]	-	Oryza sativa subsp. indica|FAR1|FAR1 family protein
BnaA07g21770D	chrA07	16813747	16815208	1203	-	BnaA07g21770D	360.902	176.16	258.533	50.7127	50.9405	43.8507	12.396	5.5239	8.16514	1.81242	1.71723	1.5003	156.85	2.45122	2.56959e-07	0.000202186	UP	HB33; homeobox protein 33	[GO:0003677:DNA binding]	-	Brassica napus|ZF-HD|ZF-HD family protein
BnaC03g15620D	chrC03	7799077	7799649	573	-	BnaC03g15620D	26.8162	4.32294	0	846.575	2570.46	162.753	1.93375	0.284596	0	63.5213	181.923	11.6908	601.821	-6.85263	2.58999e-07	0.000202432	DOWN	-	-	-	Theobroma cacao|FAR1|FAR1 family protein
BnaA10g15850D	chrA10	12166443	12169473	1937	+	BnaA10g15850D	413.417	890.526	809.641	139.869	67.2414	133.239	8.81893	17.3429	15.8809	3.10456	1.40779	2.83118	408.989	2.63305	2.64389e-07	0.000205276	UP	APL1; ADP glucose pyrophosphorylase large subunit 1	[GO:0005978:glycogen biosynthetic process][GO:0008878:glucose-1-phosphate adenylyltransferase activity][GO:0009058:biosynthetic process][GO:0016740:transferase activity][GO:0016779:nucleotidyltransferase activity]	[ko00500:Starch and sucrose metabolism][ko00520:Amino sugar and nucleotide sugar metabolism][ko02026:Biofilm formation - Escherichia coli]	Daucus carota|ERF|ERF family protein
BnaC08g49990D	chrC08_random	4443746	4445278	912	+	BnaC08g49990D	119.556	43.2294	532.707	3.27179	0	0	5.41668	1.78809	22.1925	0.154241	0	0	116.461	7.68544	2.74591e-07	0.000211669	UP	UMAMIT25; nodulin MtN21 /EamA-like transporter family protein	[GO:0016020:membrane]	-	Glycine max|ERF|ERF family protein
BnaA03g28680D	chrA03	13982550	13983790	785	-	BnaA03g28680D	3.35203	0	0	68.7075	217.006	98.664	0.176439	0	0	3.76308	11.2108	5.17317	64.6217	-6.90142	2.76234e-07	0.000211669	DOWN	DAN1; Alba DNA/RNA-binding protein	[GO:0003676:nucleic acid binding]	-	-
BnaAnng16790D	chrAnn_random	17889114	17891323	1434	+	BnaAnng16790D	679.345	532.803	659.673	183.22	244.514	206.604	19.5748	14.0159	17.478	5.49329	6.91491	5.93004	417.693	1.56221	2.98391e-07	0.000225766	UP	-	-	-	Brassica napus|MIKC_MADS|MIKC_MADS family protein
BnaA07g29930D	chrA07	21317388	21322144	1338	+	BnaA07g29930D	1073.77	1373.62	1757.29	485.043	475.784	439.35	33.1597	38.7269	49.9	15.5859	14.4207	13.5152	934.141	1.58667	2.98482e-07	0.000225766	UP	basic helix-loop-helix (bHLH) DNA-binding superfamily protein	[GO:0046983:protein dimerization activity]	-	Brassica napus|bHLH|bHLH family protein
BnaC06g43820D	chrC06_random	3247768	3249378	1144	-	BnaC06g43820D	1158.68	613.858	949.488	142.323	124.295	252.985	41.8501	20.2417	31.5338	5.34881	4.40614	9.10198	540.272	2.38842	3.28364e-07	0.000246776	UP	PS2; inorganic pyrophosphatase 1	[GO:0008152:metabolic process][GO:0016791:phosphatase activity]	[ko00750:Vitamin B6 metabolism]	Fragaria vesca|TALE|TALE family protein
BnaC01g04250D	chrC01	2230184	2231635	1452	+	BnaC01g04250D	1.11734	0	0	109.605	29.5455	188.052	0.0317964	0	0	3.24543	0.825194	5.33063	54.7199	-8.19998	3.30692e-07	0.000246943	DOWN	UGT73B3; UDP-glucosyl transferase 73B3	[GO:0008152:metabolic process]	-	Tarenaya hassleriana|WRKY|WRKY family protein
BnaC06g13760D	chrC06	16619594	16624088	1171	-	BnaC06g13760D	2.23469	5.40368	0	170.133	207.837	53.1268	0.0788528	0.174075	0	6.24655	7.19777	1.86734	73.1225	-5.8454	3.35607e-07	0.000249027	DOWN	GDSL-like Lipase/Acylhydrolase superfamily protein	[GO:0006629:lipid metabolic process][GO:0016787:hydrolase activity]	-	Oryza longistaminata|HB-PHD|HB-PHD family protein
BnaC08g44850D	chrC08	37853820	37860199	2658	-	BnaC08g44850D	4.46937	0	0.920046	55.6204	154.859	108.783	0.0694783	0	0.0131513	0.899679	2.36273	1.68452	54.1087	-5.91645	4.41281e-07	0.00032538	DOWN	-	-	[ko04110:Cell cycle][ko04111:Cell cycle - yeast][ko04113:Meiosis - yeast][ko04114:Oocyte meiosis][ko04120:Ubiquitin mediated proteolysis][ko04657:IL-17 signaling pathway][ko04914:Progesterone-mediated oocyte maturation][ko05166:HTLV-I infection]	-
BnaA04g14640D	chrA04	12323226	12324374	1080	+	BnaA04g14640D	3862.66	4636.36	4523.87	1253.09	1663.72	1926.06	147.781	161.941	159.147	49.8848	62.4723	73.4029	2977.62	1.42719	4.66252e-07	0.000340005	UP	COL3; CONSTANS-like 3	[GO:0005515:protein binding][GO:0005622:intracellular][GO:0008270:zinc ion binding]	-	Brassica napus|CO-like|CO-like family protein
BnaA02g23820D	chrA02	17129445	17131673	1693	-	BnaA02g23820D	498.335	1580.04	857.483	127.6	191.536	102.88	12.1625	35.2058	19.2434	3.24042	4.58802	2.50117	559.645	2.7994	4.66916e-07	0.000340005	UP	-	-	-	-
BnaA03g31730D	chrA03	15305750	15309187	1463	+	BnaA03g31730D	487.162	434.456	1678.16	32.7179	40.7524	110.47	13.759	11.2023	43.5816	0.9615	1.12964	3.1079	463.954	3.82044	4.81002e-07	0.0003481	UP	BSMT1; S-adenosyl-L-methionine-dependent methyltransferases superfamily protein	[GO:0008168:methyltransferase activity]	-	Aegilops tauschii|MYB_related|MYB_related family protein
BnaA10g11120D	chrA10	9388477	9395283	3399	-	BnaA10g11120D	589.957	557.66	543.747	1883.73	1355.02	1302.87	7.17178	6.18903	6.07798	23.8274	16.1668	15.7768	1038.83	-1.42526	5.01172e-07	0.000360472	DOWN	ACA8; autoinhibited Ca2+ -ATPase	[GO:0000166:nucleotide binding][GO:0005388:calcium-transporting ATPase activity][GO:0005516:calmodulin binding][GO:0005524:ATP binding][GO:0006812:cation transport][GO:0016020:membrane][GO:0016021:integral component of membrane][GO:0019829:cation-transporting ATPase activity][GO:0046872:metal ion binding][GO:0070588:calcium ion transmembrane transport]	-	Linum usitatissimum|GRAS|GRAS family protein
BnaA03g43080D	chrA03	21615896	21617002	840	+	BnaA03g43080D	1217.9	594.405	1455.51	77.705	187.461	37.9477	59.9089	26.6936	65.834	3.9772	9.05031	1.8594	595.156	3.43264	5.14747e-07	0.000367978	UP	HAT1; Homeobox-leucine zipper protein 4 (HB-4) / HD-ZIP protein	[GO:0000976:transcription regulatory region sequence-specific DNA binding][GO:0003677:DNA binding][GO:0003700:DNA-binding transcription factor activity][GO:0005634:nucleus][GO:0043565:sequence-specific DNA binding]	-	Brassica napus|HD-ZIP|HD-ZIP family protein
BnaA01g13540D	chrA01	6884211	6886904	1382	+	BnaA01g13540D	83.8007	75.6515	113.166	349.263	290.361	365.141	2.50552	2.06497	3.11114	10.8656	8.52043	10.8748	212.897	-1.88014	5.19156e-07	0.000368881	DOWN	UGE2; UDP-D-glucose/UDP-D-galactose 4-epimerase 2	[GO:0000166:nucleotide binding][GO:0003824:catalytic activity][GO:0003978:UDP-glucose 4-epimerase activity][GO:0006012:galactose metabolic process][GO:0044237:cellular metabolic process][GO:0050662:coenzyme binding]	[ko00052:Galactose metabolism][ko00520:Amino sugar and nucleotide sugar metabolism]	Malus domestica|FAR1|FAR1 family protein
BnaA04g03260D	chrA04	2129532	2133047	2052	+	BnaA04g03260D	13.4081	5.40368	2.76014	122.692	115.125	101.194	0.26999	0.0993382	0.0511054	2.57068	2.27523	2.02976	60.0972	-3.99116	5.25704e-07	0.000371283	DOWN	S-adenosyl-L-methionine-dependent methyltransferases superfamily protein	[GO:0008168:methyltransferase activity]	-	Malus domestica|NF-YB|NF-YB family protein
BnaC09g47970D	chrC09	47017428	47019143	949	-	BnaC09g47970D	8351.02	9275.96	9899.7	4670.48	4760.9	4224.84	363.606	368.72	396.341	211.594	203.448	183.237	6863.82	1.01133	5.72558e-07	0.000399874	UP	-	-	-	Sisymbrium irio|G2-like|G2-like family protein
BnaC06g18230D	chrC06	20579856	20581313	1458	-	BnaC06g18230D	3922.99	2640.24	3773.11	804.86	1022.88	407.305	111.178	68.3109	98.323	23.734	28.4512	11.4982	2095.23	2.20965	5.73008e-07	0.000399874	UP	Eukaryotic aspartyl protease family protein	[GO:0004190:aspartic-type endopeptidase activity][GO:0006508:proteolysis]	-	Pyrus bretschneideri|C2H2|C2H2 family protein
BnaAnng27060D	chrAnn_random	30991642	30992371	318	+	BnaAnng27060D	0	0	0	62.164	41.7712	60.7163	0	0	0	8.40466	5.32698	7.85861	27.4419	-8.17078	5.77681e-07	0.00040075	DOWN	-	-	-	-
BnaC02g23450D	chrC02	20385655	20388460	1638	+	BnaC02g23450D	0	0	0	103.061	249.608	11.8059	0	0	0	2.70514	6.17984	0.296657	60.7459	-9.31625	5.84921e-07	0.000403386	DOWN	sks18; SKU5 similar 18	[GO:0005507:copper ion binding][GO:0016491:oxidoreductase activity][GO:0055114:oxidation-reduction process]	-	Raphanus sativus|ERF|ERF family protein
BnaC02g33350D	chrC02	35822321	35826143	2027	-	BnaC02g33350D	0	0	0.920046	49.8948	57.0533	118.059	0	0	0.0172452	1.0583	1.14146	2.39726	37.6546	-7.65943	5.91066e-07	0.000405198	DOWN	TDT; tonoplast dicarboxylate transporter	[GO:0005215:transporter activity][GO:0006814:sodium ion transport][GO:0016020:membrane][GO:0055085:transmembrane transport]	-	-
BnaC04g36990D	chrC04	38391311	38393261	1012	-	BnaC04g36990D	960.915	1213.67	1324.87	449.053	481.897	468.865	39.2339	45.24	49.7399	19.0777	19.311	19.0693	816.544	1.32226	5.94461e-07	0.000405198	UP	Metal-dependent phosphohydrolase	[GO:0003824:catalytic activity][GO:0008081:phosphoric diester hydrolase activity][GO:0046872:metal ion binding]	-	-
BnaA06g16800D	chrA06	9455163	9459957	3461	+	BnaA06g16800D	471.519	526.318	343.177	134.961	94.7493	130.709	5.62931	5.73655	3.7673	1.67655	1.11021	1.55443	283.572	1.89365	5.98867e-07	0.000405841	UP	-	-	-	-
BnaA01g01990D	chrA01	1000687	1003795	2502	+	BnaA01g01990D	519.565	830.005	1247.58	173.405	60.1098	130.709	8.58044	12.514	18.945	2.97977	0.974293	2.15023	493.563	2.83258	6.26273e-07	0.000421975	UP	CLC-E; chloride channel E	[GO:0005216:ion channel activity][GO:0005247:voltage-gated chloride channel activity][GO:0005515:protein binding][GO:0006821:chloride transport][GO:0016020:membrane][GO:0055085:transmembrane transport]	-	-
BnaC06g40610D	chrC06	37167099	37169645	1561	-	BnaC06g40610D	412.3	222.632	274.174	43.3512	26.489	64.9327	10.9136	5.38007	6.67323	1.19401	0.688169	1.7121	173.98	2.75041	6.58977e-07	0.000441473	UP	-	-	[ko00260:Glycine, serine and threonine metabolism][ko00561:Glycerolipid metabolism][ko00630:Glyoxylate and dicarboxylate metabolism]	-
BnaC01g01380D	chrC01	665992	667064	953	+	BnaC01g01380D	175.423	793.26	660.593	61.346	57.0533	62.4029	7.6059	31.3998	26.3363	2.76759	2.42784	2.69513	301.68	3.17167	6.67271e-07	0.000444489	UP	-	-	-	Brassica napus|LBD|LBD family protein
BnaC05g42360D	chrC05	39777537	39779695	1368	+	BnaC05g42360D	34.6376	19.4532	19.321	268.287	294.436	108.783	1.04621	0.536426	0.536607	8.43182	8.72844	3.27299	124.153	-3.19597	6.89795e-07	0.000456897	DOWN	NAP7; non-intrinsic ABC protein 7	[GO:0000166:nucleotide binding][GO:0005524:ATP binding][GO:0006810:transport][GO:0016887:ATPase activity][GO:0017111:nucleoside-triphosphatase activity]	-	-
BnaA03g39080D	chrA03	19462259	19464858	1672	+	BnaA03g39080D	632.416	552.256	805.041	171.769	200.705	101.194	15.6287	12.4597	18.2934	4.41689	4.86805	2.49107	410.564	2.0719	7.08174e-07	0.000465433	UP	PAP10; purple acid phosphatase 10	[GO:0003993:acid phosphatase activity][GO:0016787:hydrolase activity][GO:0046872:metal ion binding]	-	Actinidia chinensis|SRS|SRS family protein
BnaA09g08970D	chrA09	4457652	4460494	1718	-	BnaA09g08970D	1401.15	1300.13	1458.27	2933.16	2886.29	2576.23	33.6991	28.5474	32.2499	73.4042	68.1315	61.7204	2092.54	-1.0131	7.10621e-07	0.000465433	DOWN	DSK2; ubiquitin family protein	[GO:0005515:protein binding]	[ko04141:Protein processing in endoplasmic reticulum]	Actinidia chinensis|C2H2|C2H2 family protein
BnaC08g39900D	chrC08	35358054	35359648	1083	-	BnaC08g39900D	353.08	289.637	311.896	114.513	95.7681	102.88	13.4711	10.0886	10.9419	4.54604	3.58611	3.90996	211.296	1.60687	7.18656e-07	0.000468081	UP	FUT8; fucosyltransferase 8	[GO:0008107:galactoside 2-alpha-L-fucosyltransferase activity][GO:0016020:membrane][GO:0042546:cell wall biogenesis]	-	Oryza glumaepatula|B3|B3 family protein
BnaA02g18290D	chrA02	11089165	11090759	1299	-	BnaA02g18290D	43.5764	113.477	178.489	0.817947	4.07524	0	1.38612	3.29537	5.22054	0.0270723	0.127226	0	56.7393	6.16029	7.2971e-07	0.000472654	UP	O-methyltransferase family protein	[GO:0008168:methyltransferase activity][GO:0008171:O-methyltransferase activity][GO:0046983:protein dimerization activity]	-	-
BnaA07g02670D	chrA07	2353635	2355800	1182	+	BnaA07g02670D	153.076	293.96	311.896	16.3589	5.09405	32.0447	5.35115	9.38156	10.0255	0.59504	0.174774	1.11585	135.405	3.81943	7.36151e-07	0.000474207	UP	Auxin efflux carrier family protein	[GO:0016021:integral component of membrane][GO:0055085:transmembrane transport]	-	Jatropha curcas|FAR1|FAR1 family protein
BnaCnng73250D	chrCnn_random	73774762	73776351	955	-	BnaCnng73250D	8222.53	5704.12	6744.86	2245.26	2973.9	1938.7	355.762	225.315	268.338	101.082	126.286	83.5557	4638.23	1.53016	7.71319e-07	0.000494146	UP	Eukaryotic aspartyl protease family protein	[GO:0004190:aspartic-type endopeptidase activity][GO:0006508:proteolysis]	-	Ananas comosus|Trihelix|Trihelix family protein
BnaA01g29070D	chrA01	20137456	20140698	2686	+	BnaA01g29070D	213.413	165.353	80.044	13.9051	16.301	20.2388	3.283	2.32225	1.13223	0.222575	0.246115	0.310131	84.8757	3.18401	7.76628e-07	0.000494843	UP	TTL2; tetratricopetide-repeat thioredoxin-like 2	[GO:0005515:protein binding][GO:0045454:cell redox homeostasis]	-	-
BnaC05g37160D	chrC05	36274289	36275936	976	-	BnaC05g37160D	4157.63	3611.82	3739.07	674.806	1162.46	355.865	176.017	139.598	145.555	29.7261	48.3015	15.0073	2283.61	2.39204	8.12659e-07	0.000512913	UP	DELTA-TIP; delta tonoplast integral protein	[GO:0005215:transporter activity][GO:0006810:transport][GO:0016020:membrane]	-	-
BnaC04g10810D	chrC04	8404726	8406630	1407	-	BnaC04g10810D	0	0	0	69.5255	38.7148	54.8133	0	0	0	2.12451	1.11587	1.60347	27.1756	-8.15681	8.13738e-07	0.000512913	DOWN	Pentatricopeptide repeat (PPR-like) superfamily protein	[GO:0005515:protein binding]	-	Gossypium hirsutum|bHLH|bHLH family protein
BnaA05g24340D	chrA05	18225625	18227675	1976	+	BnaA05g24340D	1452.55	1364.97	1793.17	332.086	157.915	446.939	30.3739	26.0579	34.4785	7.22558	3.24093	9.30957	924.605	2.29815	9.1006e-07	0.000570559	UP	SPL5; squamosa promoter binding protein-like 5	[GO:0003677:DNA binding][GO:0005634:nucleus]	-	Brassica napus|SBP|SBP family protein
BnaA01g02000D	chrA01	1003960	1005593	1019	+	BnaA01g02000D	426.825	418.245	345.017	125.964	150.784	111.313	17.3075	15.4832	12.8641	5.31472	6.00084	4.49615	263.025	1.6177	9.90821e-07	0.000617887	UP	DRL1; dihydroflavonol 4-reductase-like1	[GO:0000166:nucleotide binding][GO:0003824:catalytic activity][GO:0044237:cellular metabolic process][GO:0050662:coenzyme binding]	-	Raphanus sativus|LBD|LBD family protein
BnaC05g46430D	chrC05	41916702	41918706	2005	+	BnaC05g46430D	1.11734	0	0	103.061	172.179	22.7686	0.0230266	0	0	2.20999	3.48255	0.467401	49.8543	-8.06386	9.97373e-07	0.000618683	DOWN	Tetratricopeptide repeat (TPR)-like superfamily protein	[GO:0005515:protein binding]	-	Fragaria x ananassa|FAR1|FAR1 family protein
BnaA09g38600D	chrA09	27555027	27555917	747	+	BnaA09g38600D	1.11734	5.40368	0	108.787	171.16	64.0894	0.061805	0.272881	0	6.2613	9.29209	3.53129	58.4262	-5.74814	1.02112e-06	0.000630082	DOWN	C2H2-like zinc finger protein	[GO:0005622:intracellular][GO:0008270:zinc ion binding]	-	Brassica napus|C2H2|C2H2 family protein
BnaC04g14260D	chrC04	11599308	11602242	1983	+	BnaC04g14260D	906.165	1159.63	853.803	164.407	260.815	333.94	18.8817	22.0598	16.3587	3.56457	5.33386	6.93127	613.127	1.94345	1.07219e-06	0.000652322	UP	RPT2; Phototropic-responsive NPH3 family protein	[GO:0005515:protein binding]	-	Oryza sativa subsp. indica|MYB_related|MYB_related family protein
BnaCnng14890D	chrCnn_random	13834311	13836224	1914	+	BnaCnng14890D	178.775	286.395	291.655	54.8024	29.5455	53.1268	3.85942	5.64453	5.78949	1.23102	0.626009	1.14246	149.05	2.45752	1.07668e-06	0.000652322	UP	-	-	-	Brassica napus|GRAS|GRAS family protein
BnaC04g10780D	chrC04	8400242	8401413	1172	+	BnaC04g10780D	27788.3	62198.5	41766.4	10738	12490.6	6501.7	979.698	2001.97	1353.98	393.917	432.203	228.332	26913.9	2.14785	1.07942e-06	0.000652322	UP	LHB1B1; light-harvesting chlorophyll-protein complex II subunit B1	[GO:0016020:membrane]	[ko00196:Photosynthesis - antenna proteins]	Brachypodium distachyon|ERF|ERF family protein
BnaAnng01030D	chrAnn_random	712612	714855	1126	-	BnaAnng01030D	1265.95	1598.41	1528.2	205.305	193.574	481.514	46.4553	53.5493	51.5649	7.83915	6.97172	17.601	878.825	2.31835	1.09343e-06	0.000657397	UP	-	-	-	Raphanus sativus|MYB_related|MYB_related family protein
BnaA01g22260D	chrA01	14612886	14616315	3430	+	BnaA01g22260D	131.846	92.9433	92.9247	16.3589	11.2069	16.8656	4.57803	2.94629	2.96686	0.59104	0.381918	0.583343	60.3577	2.83212	1.11947e-06	0.000667286	UP	RNA-binding (RRM/RBD/RNP motifs) family protein	[GO:0000166:nucleotide binding][GO:0003676:nucleic acid binding]	-	Malus domestica|G2-like|G2-like family protein
BnaC03g26980D	chrC03	15498735	15500785	1179	+	BnaC03g26980D	3.35203	0	0	130.054	287.304	37.1044	0.117477	0	0	4.74261	9.88235	1.29533	76.3024	-7.13533	1.12126e-06	0.000667286	DOWN	Chalcone and stilbene synthase family protein	[GO:0003824:catalytic activity][GO:0008152:metabolic process][GO:0009058:biosynthetic process]	-	Capsella rubella|C2H2|C2H2 family protein
BnaCnng68070D	chrCnn_random	67681003	67681935	861	+	BnaCnng68070D	4853.74	5067.57	6913.23	1662.89	2436.99	1646.09	232.933	222.024	305.064	83.0363	114.784	78.6896	3763.42	1.55103	1.21362e-06	0.000718603	UP	-	-	-	-
BnaA05g32660D	chrA05	22358888	22360950	1594	-	BnaA05g32660D	891.64	1841.57	1334.99	347.627	390.204	399.716	23.1131	43.5818	31.8201	9.37636	9.92739	10.3212	867.625	1.83859	1.22788e-06	0.000718742	UP	-	-	[ko00592:alpha-Linolenic acid metabolism]	-
BnaCnng78700D	chrCnn_random	80528773	80530595	1203	+	BnaCnng78700D	72.6273	114.558	184.009	13.0872	3.05643	5.05969	2.49455	3.59223	5.81149	0.467722	0.103034	0.173112	65.3996	4.11666	1.23167e-06	0.000718742	UP	ribonucleoside-diphosphate reductase large subunit-like	[GO:0005524:ATP binding][GO:0005971:ribonucleoside-diphosphate reductase complex][GO:0006260:DNA replication][GO:0055114:oxidation-reduction process]	[ko00230:Purine metabolism][ko00240:Pyrimidine metabolism][ko00480:Glutathione metabolism]	-
BnaA04g13090D	chrA04	11018728	11020583	1383	+	BnaA04g13090D	5899.57	7387.91	7014.43	2331.15	3307.06	2398.29	176.261	201.513	192.701	72.4697	96.9731	71.3753	4723.07	1.33714	1.23224e-06	0.000718742	UP	IAA8; indoleacetic acid-induced protein 8	[GO:0005634:nucleus][GO:0046983:protein dimerization activity]	[ko04075:Plant hormone signal transduction]	-
BnaA09g24120D	chrA09	16822168	16824457	1455	+	BnaA09g24120D	394.422	598.728	442.542	157.046	130.408	157.694	11.201	15.5228	11.5559	4.64058	3.63473	4.46087	313.473	1.6885	1.23985e-06	0.0007196	UP	Galactosyltransferase family protein	[GO:0006486:protein glycosylation][GO:0008378:galactosyltransferase activity][GO:0016020:membrane]	-	Carica papaya|ERF|ERF family protein
BnaCnng02280D	chrCnn_random	2059312	2061741	1907	-	BnaCnng02280D	154.193	44.3102	130.647	883.383	1555.72	499.223	3.34097	0.87651	2.60292	19.9162	33.0836	10.7749	544.58	-3.15778	1.26044e-06	0.000727947	DOWN	BAM2; beta-amylase 2	[GO:0000272:polysaccharide catabolic process][GO:0003824:catalytic activity][GO:0005975:carbohydrate metabolic process][GO:0016161:beta-amylase activity]	[ko00500:Starch and sucrose metabolism]	Aquilegia coerulea|BES1|BES1 family protein
BnaA07g11400D	chrA07	10615456	10617326	1043	+	BnaA07g11400D	204.474	210.744	222.651	503.855	716.223	558.253	8.10048	7.62209	8.11062	20.7697	27.8481	22.03	402.7	-1.4784	1.30332e-06	0.000749022	DOWN	-	-	[ko00510:N-Glycan biosynthesis]	-
BnaC02g05220D	chrC02	2731837	2732833	784	+	BnaC02g05220D	0	0	0	24.5384	82.5236	77.5819	0	0	0	1.34567	4.26868	4.07298	30.774	-8.33517	1.31242e-06	0.000750567	DOWN	-	-	-	-
BnaC07g22140D	chrC07	28666633	28668336	1626	-	BnaC07g22140D	128.494	767.323	678.994	11.4513	1.01881	31.2014	3.26529	17.8017	15.8657	0.30279	0.02541	0.789809	269.747	5.16639	1.35087e-06	0.000768807	UP	FUT2; fucosyltransferase 2	[GO:0008107:galactoside 2-alpha-L-fucosyltransferase activity][GO:0016020:membrane][GO:0042546:cell wall biogenesis]	-	Oryza barthii|B3|B3 family protein
BnaA04g21850D	chrA04	16605802	16609586	1780	-	BnaA04g21850D	8853.83	18663.2	15498.2	3119.65	4410.43	4299.05	205.527	395.522	330.806	75.3519	100.483	99.4078	9140.73	1.86254	1.38864e-06	0.000786486	UP	CAX1; cation exchanger 1	[GO:0006812:cation transport][GO:0006816:calcium ion transport][GO:0008324:cation transmembrane transporter activity][GO:0015369:calcium:proton antiporter activity][GO:0016021:integral component of membrane][GO:0055085:transmembrane transport]	-	Daucus carota|ERF|ERF family protein
BnaA04g04140D	chrA04	3039579	3042802	1573	+	BnaA04g04140D	1550.87	984.551	1518.08	171.769	411.599	308.641	40.7385	23.6109	36.6672	4.69488	10.6115	8.07594	824.251	2.18492	1.43301e-06	0.000807714	UP	Eukaryotic aspartyl protease family protein	[GO:0004190:aspartic-type endopeptidase activity][GO:0006508:proteolysis]	-	Ananas comosus|Trihelix|Trihelix family protein
BnaC01g11650D	chrC01	7296622	7298986	1701	+	BnaC01g11650D	1.11734	4.32294	0	92.428	160.972	49.7536	0.0271419	0.0958693	0	2.33619	3.83776	1.20389	51.4323	-5.83057	1.50625e-06	0.00084125	DOWN	CYP707A1; cytochrome P450, family 707, subfamily A, polypeptide 1	[GO:0005506:iron ion binding][GO:0009055:electron transfer activity][GO:0020037:heme binding][GO:0055114:oxidation-reduction process]	[ko00906:Carotenoid biosynthesis]	Gossypium hirsutum|G2-like|G2-like family protein
BnaC03g16360D	chrC03	8313444	8316512	2270	+	BnaC03g16360D	205.591	377.177	404.82	69.5255	81.5048	59.0297	3.74228	6.26792	6.77563	1.31682	1.45609	1.07032	199.608	2.23483	1.50686e-06	0.00084125	UP	probable serine/threonine-protein kinase At1g54610	[GO:0004672:protein kinase activity][GO:0004674:protein serine/threonine kinase activity][GO:0004713:protein tyrosine kinase activity][GO:0005524:ATP binding][GO:0006468:protein phosphorylation]	-	Cicer arietinum|C3H|C3H family protein
BnaA05g29390D	chrA05	20549187	20550351	1087	-	BnaA05g29390D	4182.22	11424.5	6462.41	1774.13	1177.74	1752.34	158.977	396.47	225.88	70.172	43.9393	66.3524	4462.22	2.22991	1.53123e-06	0.000850803	UP	LHCB4.2; light harvesting complex photosystem II	[GO:0016020:membrane]	[ko00196:Photosynthesis - antenna proteins]	Brachypodium distachyon|ERF|ERF family protein
BnaC07g28770D	chrC07	33778898	33781829	1155	-	BnaC07g28770D	12.2908	0	0	424.514	1052.43	119.746	0.439698	0	0	15.8023	36.9524	4.26724	268.164	-7.03795	1.55543e-06	0.000860174	DOWN	-	-	-	-
BnaC03g11070D	chrC03	5394060	5395757	1392	+	BnaC03g11070D	325.147	644.119	157.328	46.623	35.6583	49.7536	9.65156	17.4554	4.29418	1.44002	1.03885	1.47114	209.771	3.09135	1.56862e-06	0.000863394	UP	F8H; glucuronoxylan glucuronosyltransferase, putative	[GO:0016020:membrane]	-	-
BnaC06g06840D	chrC06	7419267	7420478	670	-	BnaC06g06840D	1970.99	3231.4	2810.74	766.416	1070.77	849.185	121.554	181.937	159.389	49.1811	64.8116	52.1669	1783.25	1.57701	1.57633e-06	0.000863583	UP	ESP; epithiospecifier protein	[GO:0005515:protein binding]	-	-
BnaC05g30810D	chrC05	29913039	29919180	3488	-	BnaC05g30810D	407.83	434.456	304.535	67.8896	48.9029	112.156	4.83126	4.69865	3.31722	0.836826	0.568577	1.32348	229.295	2.3221	1.60246e-06	0.000873818	UP	ACA9; autoinhibited Ca(2+)-ATPase 9	[GO:0000166:nucleotide binding][GO:0005388:calcium-transporting ATPase activity][GO:0005516:calmodulin binding][GO:0005524:ATP binding][GO:0006812:cation transport][GO:0016020:membrane][GO:0016021:integral component of membrane][GO:0019829:cation-transporting ATPase activity][GO:0046872:metal ion binding][GO:0070588:calcium ion transmembrane transport]	-	Linum usitatissimum|GRAS|GRAS family protein
BnaA06g07120D	chrA06	3809498	3810667	1056	+	BnaA06g07120D	1025.72	1455.75	1268.74	351.717	525.706	418.268	40.1349	52.0029	45.6482	14.3198	20.1888	16.3027	840.985	1.53394	1.65345e-06	0.00089745	UP	-	-	-	-
BnaA02g06460D	chrA02	3087995	3091920	1893	+	BnaA02g06460D	2978.84	2914.75	2676.42	1205.65	1197.1	1522.12	65.021	58.0837	53.7175	27.383	25.6455	33.0954	2082.48	1.12648	1.66185e-06	0.000897852	UP	-	-	-	-
BnaA08g15000D	chrA08	12559452	12560969	1083	+	BnaA08g15000D	17.8775	3.24221	0	759.055	1348.9	41.3208	0.68208	0.112932	0	30.1337	50.5108	1.57039	361.733	-6.67917	1.74636e-06	0.000926432	DOWN	DRL1; dihydroflavonol 4-reductase-like1	[GO:0000166:nucleotide binding][GO:0003824:catalytic activity][GO:0044237:cellular metabolic process][GO:0050662:coenzyme binding]	-	Raphanus sativus|LBD|LBD family protein
BnaA06g10000D	chrA06	5312219	5313644	1082	-	BnaA06g10000D	46.9284	23.7762	44.1622	196.307	369.828	187.209	1.79212	0.828933	1.55073	7.80041	13.8613	7.12142	144.702	-2.71172	1.88648e-06	0.000993246	DOWN	-	-	-	-
BnaA03g42710D	chrA03	21417090	21418531	994	-	BnaA03g42710D	711.748	1069.93	301.775	4160.9	4308.55	3022.32	29.5867	40.6043	11.5348	179.974	175.783	125.148	2262.54	-2.46387	1.88925e-06	0.000993246	DOWN	heat shock protein HSP20/alpha crystallin family protein	[GO:0004190:aspartic-type endopeptidase activity][GO:0006508:proteolysis]	-	-
BnaC04g32870D	chrC04	34584344	34588037	1770	+	BnaC04g32870D	1.11734	0	0	52.3486	43.8088	85.1715	0.0260838	0	0	1.27157	1.00374	1.98056	30.4077	-7.34825	1.91119e-06	0.0010003	DOWN	-	-	-	-
BnaCnng02200D	chrCnn_random	2013155	2016433	2051	-	BnaCnng02200D	385.483	526.318	420.461	2017.88	2306.58	1019.53	7.766	9.68026	7.78885	42.2997	45.6074	20.4598	1112.71	-2.00396	1.94216e-06	0.00101199	DOWN	RH8; RNAhelicase-like 8	[GO:0003676:nucleic acid binding][GO:0004386:helicase activity][GO:0005524:ATP binding][GO:0008026:ATP-dependent helicase activity]	[ko03018:RNA degradation]	Manihot esculenta|MYB|MYB family protein
BnaA07g36160D	chrA07_random	174197	176896	2066	-	BnaA07g36160D	189.948	60.5212	321.096	12.2692	3.05643	13.4925	3.79894	1.10505	5.90497	0.255326	0.0599951	0.268801	100.064	4.30057	2.00613e-06	0.0010407	UP	PERK4; roline-rich extensin-like receptor kinase 4	[GO:0004672:protein kinase activity][GO:0004674:protein serine/threonine kinase activity][GO:0004713:protein tyrosine kinase activity][GO:0005524:ATP binding][GO:0006468:protein phosphorylation]	-	Oryza punctata|MYB_related|MYB_related family protein
BnaC05g49490D	chrC05_random	337295	338816	933	-	BnaC05g49490D	738.564	835.409	949.488	311.638	373.903	272.38	32.7087	33.777	38.6653	14.3607	16.2521	12.016	580.23	1.39839	2.0161e-06	0.00104126	UP	-	-	-	-
BnaC06g16190D	chrC06	19170497	19171820	1067	+	BnaC06g16190D	217.882	209.663	183.089	587.286	492.085	777.506	8.43751	7.41244	6.51946	23.6643	18.7028	29.9921	411.252	-1.60536	2.0478e-06	0.00105299	DOWN	D111/G-patch domain-containing protein	[GO:0003676:nucleic acid binding]	-	-
BnaA05g23460D	chrA05	17750143	17751914	1015	-	BnaA05g23460D	15698.7	17795.4	14049.1	3374.03	4633.55	1350.94	639.079	661.372	525.891	142.92	185.131	54.7819	9483.62	2.34496	2.0628e-06	0.00105337	UP	DELTA-TIP; delta tonoplast integral protein	[GO:0005215:transporter activity][GO:0006810:transport][GO:0016020:membrane]	-	-
BnaA05g09400D	chrA05	5203770	5204885	1116	-	BnaA05g09400D	233.525	731.658	401.14	67.8896	51.9593	18.5522	8.64621	24.7314	13.6567	2.61546	1.88812	0.684225	250.787	3.30366	2.07336e-06	0.00105337	UP	LHB1B1; light-harvesting chlorophyll-protein complex II subunit B1	[GO:0016020:membrane]	[ko00196:Photosynthesis - antenna proteins]	Brachypodium distachyon|ERF|ERF family protein
BnaC05g43180D	chrC05	40159064	40162535	2731	-	BnaC05g43180D	2111.78	1863.19	1652.4	4593.59	3651.41	4853.09	31.951	25.7359	22.9883	72.3168	54.2214	73.1416	3120.91	-1.21902	2.07548e-06	0.00105337	DOWN	CDC48; cell division cycle 48	[GO:0000166:nucleotide binding][GO:0005524:ATP binding][GO:0016787:hydrolase activity][GO:0017111:nucleoside-triphosphatase activity]	[ko04141:Protein processing in endoplasmic reticulum][ko05134:Legionellosis]	Aegilops tauschii|FAR1|FAR1 family protein
BnaA08g26690D	chrA08	17990349	17991630	942	-	BnaA08g26690D	112.852	115.639	143.527	26.9923	26.489	22.7686	4.9501	4.63081	5.78891	1.23196	1.14037	0.994841	74.7113	2.28788	2.09676e-06	0.00105958	UP	hypothetical protein	[GO:0003700:DNA-binding transcription factor activity][GO:0005622:intracellular][GO:0016602:CCAAT-binding factor complex][GO:0043565:sequence-specific DNA binding][GO:0046982:protein heterodimerization activity]	[ko04612:Antigen processing and presentation][ko05152:Tuberculosis]	Brassica napus|NF-YC|NF-YC family protein
BnaA03g33860D	chrA03	16394807	16396335	618	-	BnaA03g33860D	176.54	123.204	110.406	417.153	467.634	658.603	11.8035	7.52039	6.78759	29.0212	30.6866	43.8635	325.59	-1.91319	2.11725e-06	0.00106534	DOWN	-	-	-	-
BnaC05g35990D	chrC05	35179769	35180659	891	+	BnaC05g35990D	3.35203	15.1303	0	101.425	243.495	814.61	0.155449	0.640581	0	4.89415	11.0827	37.6305	196.336	-5.98061	2.18557e-06	0.00109036	DOWN	-	-	-	-
BnaC08g40850D	chrC08	35863233	35865234	1338	+	BnaC08g40850D	5462.69	7812.64	6881.03	2079.22	2602.04	3016.42	168.697	220.265	195.394	66.8118	78.8659	92.7905	4642.34	1.38877	2.21976e-06	0.00110126	UP	GAPA-2; glyceraldehyde 3-phosphate dehydrogenase A subunit 2	[GO:0000166:nucleotide binding][GO:0006006:glucose metabolic process][GO:0050661:NADP binding][GO:0051287:NAD binding][GO:0055114:oxidation-reduction process]	[ko00710:Carbon fixation in photosynthetic organisms]	Malus domestica|Trihelix|Trihelix family protein
BnaA04g12000D	chrA04	10246000	10247836	1207	-	BnaA04g12000D	968.736	1055.88	1059.89	529.212	489.029	476.454	33.1631	32.9998	33.3632	18.8508	16.4308	16.2473	763.201	1.04515	2.22622e-06	0.00110126	UP	TIM; triosephosphate isomerase	[GO:0003824:catalytic activity][GO:0004807:triose-phosphate isomerase activity][GO:0008152:metabolic process]	[ko00010:Glycolysis / Gluconeogenesis][ko00051:Fructose and mannose metabolism][ko00562:Inositol phosphate metabolism][ko00710:Carbon fixation in photosynthetic organisms]	Populus euphratica|bHLH|bHLH family protein
BnaC04g07920D	chrC04	5942213	5943465	816	-	BnaC04g07920D	469.284	329.624	519.826	57.2563	129.389	87.7013	23.7631	15.2382	24.2037	3.01677	6.4304	4.42368	265.514	2.26782	2.24382e-06	0.00110531	UP	NAKR2; Chloroplast-targeted copper chaperone protein	[GO:0030001:metal ion transport][GO:0046872:metal ion binding]	-	-
BnaC01g04440D	chrC01	2330987	2333017	1386	+	BnaC01g04440D	0	0	0.920046	33.5358	129.389	54.8133	0	0	0.0252208	1.04029	3.78587	1.62776	36.443	-7.61059	2.27435e-06	0.00111566	DOWN	Peroxidase superfamily protein	[GO:0004601:peroxidase activity][GO:0006979:response to oxidative stress][GO:0020037:heme binding][GO:0055114:oxidation-reduction process]	[ko00940:Phenylpropanoid biosynthesis]	Spinacia oleracea|MYB|MYB family protein
BnaCnng01620D	chrCnn_random	1720629	1729408	5897	-	BnaCnng01620D	94.9742	98.347	81.8841	443.327	800.784	277.44	0.665475	0.629121	0.527572	3.23223	5.50701	1.93645	299.459	-2.46693	2.42064e-06	0.00118247	DOWN	SETH5; transducin family protein / WD-40 repeat family protein	[GO:0005515:protein binding][GO:0006886:intracellular protein transport][GO:0008270:zinc ion binding][GO:0016192:vesicle-mediated transport]	[ko04138:Autophagy - yeast]	-
BnaC04g04310D	chrC04	3229211	3232319	1783	-	BnaC04g04310D	520.682	908.899	545.588	13.0872	36.6771	0	12.0664	19.2295	11.6259	0.315575	0.834211	0	337.489	5.3174	2.48435e-06	0.00120856	UP	CYP76C3; cytochrome P450, family 76, subfamily C, polypeptide 3	[GO:0005506:iron ion binding][GO:0009055:electron transfer activity][GO:0020037:heme binding][GO:0055114:oxidation-reduction process]	-	Camelina sativa|HSF|HSF family protein
BnaA07g38770D	chrA07_random	1842933	1845328	2220	-	BnaA07g38770D	3929.7	4630.95	3465.81	1774.13	1703.45	1986.77	73.1414	78.6904	59.3151	34.359	31.1177	36.8352	2915.14	1.13796	2.50321e-06	0.0012127	UP	-	-	-	-
BnaA04g19140D	chrA04	15183801	15186805	1666	+	BnaA04g19140D	128.494	283.153	350.538	31.082	45.8464	39.6342	3.18689	6.41136	7.99416	0.802125	1.116	0.979182	146.458	2.71151	2.53338e-06	0.00122227	UP	GH9B8; glycosyl hydrolase 9B8	[GO:0003824:catalytic activity][GO:0005975:carbohydrate metabolic process]	-	Fragaria vesca|WRKY|WRKY family protein
BnaA05g05540D	chrA05	2900837	2902424	1240	-	BnaA05g05540D	8243.76	10585.8	8097.33	3181.81	4002.9	4213.04	274.701	322.038	248.104	110.322	130.914	139.843	6387.44	1.24032	2.60348e-06	0.00125094	UP	LHCB4.3; light harvesting complex photosystem II	[GO:0016020:membrane]	[ko00196:Photosynthesis - antenna proteins]	Brachypodium distachyon|ERF|ERF family protein
BnaC04g55930D	chrC04_random	3572229	3573866	1280	+	BnaC04g55930D	9757.76	13685.4	12244.9	4050.47	5690.05	4452.53	314.99	403.321	363.461	136.052	180.276	143.174	8313.51	1.33033	2.72782e-06	0.00130533	UP	PSAL; photosystem I subunit l	[GO:0009522:photosystem I][GO:0009538:photosystem I reaction center][GO:0015979:photosynthesis]	[ko00195:Photosynthesis]	-
BnaA05g25190D	chrA05	18682727	18685211	2485	+	BnaA05g25190D	2136.36	2320.34	2769.34	1195.84	1087.07	1027.96	35.5227	35.2232	42.3412	20.6897	17.7404	17.0262	1756.15	1.12608	2.82631e-06	0.00134697	UP	Subtilase family protein	[GO:0004252:serine-type endopeptidase activity][GO:0006508:proteolysis][GO:0042802:identical protein binding][GO:0043086:negative regulation of catalytic activity]	-	Ananas comosus|DBB|DBB family protein
BnaA04g07250D	chrA04	5995497	5996906	1050	-	BnaA04g07250D	6892.89	10147	8151.61	3439.47	3811.37	3662.37	271.25	364.547	294.963	140.835	147.205	143.563	6017.46	1.20689	2.88905e-06	0.00136391	UP	PSAL; photosystem I subunit l	[GO:0009522:photosystem I][GO:0009538:photosystem I reaction center][GO:0015979:photosynthesis]	[ko00195:Photosynthesis]	-
BnaC04g03400D	chrC04	2411695	2414466	2029	+	BnaC04g03400D	1225.73	1060.2	1407.67	427.786	376.96	557.409	24.9614	19.7111	26.3592	9.0647	7.53433	11.3073	842.626	1.43884	2.90262e-06	0.00136391	UP	MTHFR2; methylenetetrahydrofolate reductase 2	[GO:0004489:methylenetetrahydrofolate reductase (NAD(P)H) activity][GO:0006555:methionine metabolic process][GO:0055114:oxidation-reduction process]	[ko00670:One carbon pool by folate][ko00720:Carbon fixation pathways in prokaryotes][ko01523:Antifolate resistance]	Malus domestica|HD-ZIP|HD-ZIP family protein
BnaC02g16530D	chrC02	12060908	12063889	2670	-	BnaC02g16530D	0	0	1.84009	53.1666	30.5643	352.492	0	0	0.0261843	0.856122	0.464232	5.43383	73.0105	-7.79567	3.02477e-06	0.00141283	DOWN	Disease resistance protein (CC-NBS-LRR class) family	[GO:0006952:defense response][GO:0043531:ADP binding]	-	Malus domestica|LBD|LBD family protein
BnaC04g30870D	chrC04	32746246	32747451	944	-	BnaC04g30870D	3314.04	4302.41	2941.39	1217.11	1581.19	1413.34	145.058	171.927	118.384	55.4325	67.9273	61.623	2461.58	1.32595	3.15642e-06	0.00146848	UP	-	-	[ko00630:Glyoxylate and dicarboxylate metabolism][ko00710:Carbon fixation in photosynthetic organisms]	Fragaria vesca|M-type_MADS|M-type_MADS family protein
BnaA01g36500D	chrA01_random	2025679	2027065	648	-	BnaA01g36500D	15.6428	239.923	110.406	1.63589	0	0	0.997463	13.967	6.47335	0.10854	0	0	61.2679	7.73952	3.16995e-06	0.00146894	UP	AGC (cAMP-dependent, cGMP-dependent and protein kinase C) kinase family protein	[GO:0004672:protein kinase activity][GO:0005524:ATP binding][GO:0006468:protein phosphorylation]	-	Raphanus sativus|NAC|NAC family protein
BnaA10g08750D	chrA10	7613960	7614882	752	+	BnaA10g08750D	1348.63	1710.81	1634	712.432	717.242	764.857	74.1026	85.8197	82.5559	40.7318	38.6794	41.863	1148	1.09678	3.19629e-06	0.00147169	UP	-	-	[ko00195:Photosynthesis]	-
BnaA02g06850D	chrA02	3251986	3254175	1592	-	BnaA02g06850D	229.055	367.45	308.216	62.9819	88.6364	86.0147	5.94504	8.70682	7.35571	1.70091	2.25788	2.22381	190.392	1.93014	3.201e-06	0.00147169	UP	-	-	-	Physcomitrella patens|C2H2|C2H2 family protein
BnaA07g08280D	chrA07	8464068	8466335	1455	+	BnaA07g08280D	982.145	1727.02	1709.45	521.032	369.828	452.842	27.8914	44.7752	44.6381	15.3961	10.3079	12.8101	960.385	1.71713	3.35024e-06	0.00152972	UP	GDSL-like Lipase/Acylhydrolase superfamily protein	[GO:0006629:lipid metabolic process][GO:0016787:hydrolase activity]	[ko00901:Indole alkaloid biosynthesis]	Solanum pennellii|B3|B3 family protein
BnaA03g29230D	chrA03	14219721	14222362	1629	-	BnaA03g29230D	4101.77	2741.83	2841.1	678.078	1036.13	1234.56	104.042	63.4926	66.2642	17.8965	25.7944	31.1932	2105.58	1.71564	3.3533e-06	0.00152972	UP	-	-	-	Ocimum tenuiflorum|bHLH|bHLH family protein
BnaC08g43200D	chrC08	37028883	37029815	736	+	BnaC08g43200D	1601.15	3245.45	1736.13	533.301	712.148	463.805	89.8902	166.342	89.6225	31.1533	39.2396	25.9373	1382	1.94558	3.60501e-06	0.00163184	UP	-	-	[ko00195:Photosynthesis]	-
BnaC03g03390D	chrC03	1628943	1632594	2177	-	BnaC03g03390D	814.543	965.097	1116.94	401.612	234.326	289.246	15.4601	16.7231	19.4932	7.93153	4.3651	5.4686	636.96	1.64587	3.64198e-06	0.00164224	UP	BIM1; basic helix-loop-helix (bHLH) DNA-binding superfamily protein	[GO:0046983:protein dimerization activity]	-	Brassica napus|bHLH|bHLH family protein
BnaA03g24350D	chrA03	11703030	11704689	1229	+	BnaA03g24350D	335.203	604.131	575.949	153.774	115.125	85.1715	11.2697	18.5432	17.8051	5.37947	3.79884	2.8524	311.559	2.09738	3.78529e-06	0.00169383	UP	LHCB5; light harvesting complex of photosystem II 5	[GO:0016020:membrane]	[ko00196:Photosynthesis - antenna proteins]	Brachypodium distachyon|ERF|ERF family protein
BnaC07g39160D	chrC07	40194346	40198601	2430	-	BnaC07g39160D	415.652	305.848	284.294	887.472	1157.37	837.379	7.06774	4.74793	4.44503	15.7021	19.3151	14.1835	648.002	-1.5192	3.80636e-06	0.00169678	DOWN	oligomeric golgi complex subunit-like protein	[GO:0007030:Golgi organization][GO:0015031:protein transport][GO:0016020:membrane]	-	-
BnaA03g15600D	chrA03	7208659	7209873	1215	+	BnaA03g15600D	0	0	0	53.9845	61.1286	28.6716	0	0	0	1.9103	2.04033	0.971277	23.9641	-7.97446	3.84671e-06	0.00170828	DOWN	Galactose oxidase/kelch repeat superfamily protein	[GO:0005515:protein binding]	-	-
BnaA06g28810D	chrA06	19718709	19723270	3021	-	BnaA06g28810D	1416.79	1455.75	1802.37	615.096	696.866	751.364	19.3782	18.1778	22.6677	8.75388	9.35471	10.2369	1123.04	1.18023	3.96401e-06	0.00174713	UP	D-aminoacid aminotransferase-like PLP-dependent enzymes superfamily protein	[GO:0003824:catalytic activity][GO:0008152:metabolic process]	-	-
BnaA04g06280D	chrA04	4834421	4836296	1665	+	BnaA04g06280D	0	0	0	84.2485	58.0721	21.9253	0	0	0	2.17549	1.41444	0.542001	27.3743	-8.16682	3.98167e-06	0.00174834	DOWN	MEE48; O-Glycosyl hydrolases family 17 protein	[GO:0003824:catalytic activity][GO:0005975:carbohydrate metabolic process]	-	Dorcoceras hygrometricum|C2H2|C2H2 family protein
BnaA06g32720D	chrA06	21733232	21735469	1581	-	BnaA06g32720D	559.789	1384.42	678.994	187.31	209.875	193.112	14.6302	33.0325	16.3173	5.09375	5.38344	5.02741	535.584	2.15194	4.04014e-06	0.00176739	UP	-	-	-	Bathycoccus prasinos|WOX|WOX family protein
BnaA06g26230D	chrA06	18081869	18082876	1008	-	BnaA06g26230D	2420.17	2637	2896.31	920.19	1112.54	578.491	99.2069	98.6854	109.168	39.2487	44.7597	23.6213	1760.78	1.60719	4.09027e-06	0.00177476	UP	CXE18; carboxyesterase 18	[GO:0008152:metabolic process][GO:0016787:hydrolase activity]	-	Malus domestica|GRAS|GRAS family protein
BnaA04g03320D	chrA04	2165997	2170296	1237	+	BnaA04g03320D	3.35203	0	0	94.0639	63.1662	79.2685	0.111968	0	0	3.26935	2.07084	2.63754	39.9751	-6.20148	4.09029e-06	0.00177476	DOWN	JRG21; jasmonate-regulated gene 21	[GO:0005506:iron ion binding][GO:0016491:oxidoreductase activity][GO:0055114:oxidation-reduction process]	-	Sisymbrium irio|STAT|STAT family protein
BnaA02g31980D	chrA02	23032205	23034711	1414	-	BnaA02g31980D	346.376	176.16	235.532	6.54358	3.05643	31.2014	10.1218	4.69961	6.32868	0.198964	0.087659	0.908224	133.145	4.2088	4.1024e-06	0.00177476	UP	-	-	-	Fragaria x ananassa|B3|B3 family protein
BnaC04g15130D	chrC04	12778342	12779560	749	-	BnaC04g15130D	5891.75	3833.37	5078.66	1642.44	2232.21	1792.82	325.027	193.065	257.62	94.2791	120.861	98.5195	3411.87	1.38532	4.18038e-06	0.00180185	UP	-	-	-	-
BnaC02g37040D	chrC02	40004139	40005328	1108	+	BnaC02g37040D	397.774	716.528	365.258	125.964	121.238	75.0521	14.8339	24.3948	12.5249	4.88781	4.43743	2.78799	300.302	2.19917	4.21216e-06	0.0018089	UP	LHCB2.3; photosystem II light harvesting complex protein 2.3	[GO:0016020:membrane]	[ko00196:Photosynthesis - antenna proteins]	Brachypodium distachyon|ERF|ERF family protein
BnaA09g38310D	chrA09	27408712	27409471	642	+	BnaA09g38310D	200.004	96.1855	141.687	9.81536	23.4326	21.082	12.8725	5.6517	8.38511	0.657325	1.48019	1.35159	82.0345	3.01556	4.2293e-06	0.00180963	UP	-	-	-	-
BnaA01g14420D	chrA01	7291078	7292339	1192	+	BnaA01g14420D	4557.64	6303.93	6084.27	1982.7	2356.51	2672.36	157.987	199.498	193.93	71.5138	80.1723	92.2755	3992.9	1.27317	4.31661e-06	0.00183975	UP	CHLM; magnesium-protoporphyrin IX methyltransferase	[GO:0008168:methyltransferase activity][GO:0015995:chlorophyll biosynthetic process][GO:0046406:magnesium protoporphyrin IX methyltransferase activity]	[ko00860:Porphyrin and chlorophyll metabolism]	-
BnaA03g55650D	chrA03_random	359570	360969	1044	-	BnaA03g55650D	0	0	0	55.6204	35.6583	43.0074	0	0	0	2.29056	1.38514	1.69555	22.381	-7.87665	4.33106e-06	0.00183975	DOWN	PGIP2; polygalacturonase inhibiting protein 2	[GO:0005515:protein binding]	-	-
BnaA03g15720D	chrA03	7274196	7277192	1390	-	BnaA03g15720D	296.096	301.525	314.656	47.4409	96.7869	42.1641	8.80187	8.18301	8.60071	1.46739	2.8238	1.24852	183.112	2.29552	4.3623e-06	0.00184633	UP	-	-	-	Camelina sativa|BES1|BES1 family protein
BnaA07g03340D	chrA07	2985916	2988635	1919	-	BnaA07g03340D	24.5815	3.24221	0	401.612	732.524	219.253	0.529288	0.0637338	0	8.99788	15.4803	4.70261	230.202	-5.61422	4.45158e-06	0.00187734	DOWN	AMS; basic helix-loop-helix (bHLH) DNA-binding superfamily protein	[GO:0046983:protein dimerization activity]	-	Brassica napus|bHLH|bHLH family protein
BnaA07g19400D	chrA07	15527481	15528909	1068	+	BnaA07g19400D	0	0	0	22.9025	99.8433	46.3805	0	0	0	0.921978	3.79122	1.78744	28.1877	-8.20806	4.52054e-06	0.00189958	DOWN	-	-	-	-
BnaC01g21060D	chrC01	14735079	14736630	1384	+	BnaC01g21060D	576.549	198.855	248.413	2230.54	3199.06	1178.06	17.213	5.42008	6.81947	69.2919	93.7386	35.0349	1271.91	-2.6905	4.5824e-06	0.0019187	DOWN	Auxin-responsive family protein	[GO:0016021:integral component of membrane]	-	-
BnaA10g07350D	chrA10	5777231	5778415	919	+	BnaA10g07350D	1453.66	2950.41	1881.49	573.381	697.884	416.581	65.359	121.107	77.7859	26.8248	30.7964	18.6574	1328.9	1.89714	4.61996e-06	0.00191964	UP	LHCB3; light-harvesting chlorophyll B-binding protein 3	[GO:0016020:membrane]	[ko00196:Photosynthesis - antenna proteins]	Brachypodium distachyon|ERF|ERF family protein
BnaA01g06550D	chrA01	3033307	3039576	927	+	BnaA01g06550D	720.686	1053.72	582.389	67.8896	62.1474	205.761	32.1236	42.8794	23.8697	3.14871	2.71878	9.13589	448.765	2.81001	4.62753e-06	0.00191964	UP	SARK; Leucine-rich repeat protein kinase family protein	[GO:0004672:protein kinase activity][GO:0004674:protein serine/threonine kinase activity][GO:0004713:protein tyrosine kinase activity][GO:0005524:ATP binding][GO:0006468:protein phosphorylation]	-	Solanum melongena|CO-like|CO-like family protein
BnaC04g33570D	chrC04	35145949	35148187	1705	+	BnaC04g33570D	506.156	974.824	860.243	244.566	210.894	237.805	12.2664	21.5678	19.1695	6.16709	5.01615	5.74071	505.748	1.75563	4.63376e-06	0.00191964	UP	FBA1; fructose-bisphosphate aldolase 1	[GO:0003824:catalytic activity][GO:0004332:fructose-bisphosphate aldolase activity][GO:0006096:glycolytic process]	[ko00010:Glycolysis / Gluconeogenesis][ko00030:Pentose phosphate pathway][ko00051:Fructose and mannose metabolism][ko00680:Methane metabolism][ko00710:Carbon fixation in photosynthetic organisms]	Fragaria x ananassa|FAR1|FAR1 family protein
BnaC06g43510D	chrC06_random	2944592	2946687	1448	+	BnaC06g43510D	2610.11	1414.68	2713.22	624.094	611.286	800.274	74.4815	36.8549	71.1917	18.5306	17.1201	22.7477	1462.28	1.72678	4.74359e-06	0.00195822	UP	pfkB-like carbohydrate kinase family protein	[GO:0004747:ribokinase activity][GO:0006014:D-ribose metabolic process]	[ko00051:Fructose and mannose metabolism][ko00500:Starch and sucrose metabolism][ko00520:Amino sugar and nucleotide sugar metabolism]	Pyrus bretschneideri|MIKC_MADS|MIKC_MADS family protein
BnaA03g60750D	chrA03_random	5979312	5984930	1770	-	BnaA03g60750D	6.70406	11.8881	2.76014	123.51	381.035	44.6939	0.156503	0.253363	0.0592476	3.00011	8.73018	1.03931	95.0985	-4.69222	4.79019e-06	0.00197052	DOWN	TPR5; Tetratricopeptide repeat (TPR)-like superfamily protein	[GO:0005515:protein binding]	-	Populus euphratica|TALE|TALE family protein
BnaC06g22480D	chrC06	24518087	24519269	1001	-	BnaC06g22480D	614.539	311.252	357.898	89.9742	124.295	86.0147	25.3672	11.7296	13.5843	3.86449	5.03559	3.53677	263.995	2.09697	4.87882e-06	0.00199996	UP	HB33; homeobox protein 33	[GO:0003677:DNA binding]	-	Brassica napus|ZF-HD|ZF-HD family protein
BnaA05g36890D	chrA05_random	2764218	2766045	1480	+	BnaA05g36890D	1902.84	2303.05	2186.95	1004.44	955.643	1132.53	53.1247	58.701	56.1423	29.179	26.1858	31.496	1580.91	1.04753	4.92176e-06	0.00201053	UP	GDSL-like Lipase/Acylhydrolase superfamily protein	[GO:0006629:lipid metabolic process][GO:0016787:hydrolase activity]	-	Oryza longistaminata|HB-PHD|HB-PHD family protein
BnaC06g39450D	chrC06	36574067	36575310	975	+	BnaC06g39450D	205.591	621.423	349.618	58.8922	69.279	76.7386	8.71279	24.0429	13.6239	2.59694	2.88157	3.2395	230.257	2.52179	4.98889e-06	0.00203088	UP	PSBR; photosystem II subunit R	[GO:0009523:photosystem II][GO:0009654:photosystem II oxygen evolving complex][GO:0015979:photosynthesis][GO:0042651:thylakoid membrane]	[ko00195:Photosynthesis]	-
BnaC03g31810D	chrC03	19584101	19585851	1253	+	BnaC03g31810D	302.8	373.935	261.293	77.705	111.05	90.2312	9.98532	11.2577	7.92301	2.66628	3.59418	2.96397	202.836	1.75086	5.03082e-06	0.00204086	UP	GDSL-like Lipase/Acylhydrolase superfamily protein	[GO:0006629:lipid metabolic process][GO:0016787:hydrolase activity]	-	-
BnaC01g00960D	chrC01	399440	401079	1410	-	BnaC01g00960D	1756.46	1892.37	1650.56	516.125	820.142	726.066	51.4727	50.628	44.476	15.7378	23.5886	21.1946	1226.95	1.36194	5.05232e-06	0.00204251	UP	HB16; homeobox protein 16	[GO:0000976:transcription regulatory region sequence-specific DNA binding][GO:0003677:DNA binding][GO:0003700:DNA-binding transcription factor activity][GO:0005634:nucleus][GO:0043565:sequence-specific DNA binding]	-	Brassica napus|HD-ZIP|HD-ZIP family protein
BnaC05g09210D	chrC05	4979353	4981199	1481	+	BnaC05g09210D	14533.3	18115.3	15408	4292.59	7616.62	4600.95	405.477	461.418	395.28	124.616	208.564	127.867	10761.1	1.54146	5.42711e-06	0.00218649	UP	GAPA-2; glyceraldehyde 3-phosphate dehydrogenase A subunit 2	[GO:0000166:nucleotide binding][GO:0006006:glucose metabolic process][GO:0050661:NADP binding][GO:0051287:NAD binding][GO:0055114:oxidation-reduction process]	[ko00710:Carbon fixation in photosynthetic organisms]	Malus domestica|Trihelix|Trihelix family protein
BnaA09g06080D	chrA09	2947725	2948304	324	-	BnaA09g06080D	14.5255	11.8881	7.36037	80.9768	96.7869	80.1118	1.85243	1.38411	0.863113	10.7454	12.1144	10.177	48.6082	-2.94061	5.51239e-06	0.00220629	DOWN	EMB514 (DUF3223)	[GO:0005507:copper ion binding][GO:0009308:amine metabolic process][GO:0048038:quinone binding]	-	Actinidia chinensis|Nin-like|Nin-like family protein
BnaC06g27190D	chrC06	28623530	28628590	2244	+	BnaC06g27190D	40.2244	75.6515	7.36037	551.296	531.819	394.656	0.740668	1.27174	0.124621	10.5626	9.61108	7.23875	266.834	-3.58725	5.51839e-06	0.00220629	DOWN	YSL7; YELLOW STRIPE like 7	[GO:0055085:transmembrane transport]	-	Oryza sativa subsp. indica|FAR1|FAR1 family protein
BnaC09g42460D	chrC09	44006544	44009743	2404	+	BnaC09g42460D	2090.55	1694.59	1673.56	691.165	902.665	645.111	35.9322	26.591	26.4497	12.3611	15.2273	11.045	1282.94	1.28609	5.5327e-06	0.00220629	UP	-	-	[ko04626:Plant-pathogen interaction]	Amaranthus hypochondriacus|bHLH|bHLH family protein
BnaC07g18070D	chrC07	24662961	24663314	354	-	BnaC07g18070D	0	0	0	114.513	114.107	8.43282	0	0	0	13.9078	13.0719	0.980477	39.5087	-8.69589	5.63238e-06	0.00223773	DOWN	-	-	-	-
BnaC08g07970D	chrC08	11772842	11773475	634	-	BnaC08g07970D	979.91	1329.31	886.005	365.622	446.239	406.462	63.8637	79.0933	53.0958	24.7943	28.5437	26.3875	735.59	1.3912	5.64972e-06	0.00223773	UP	PSBX; photosystem II subunit X	[GO:0009523:photosystem II][GO:0015979:photosynthesis][GO:0016020:membrane]	-	-
BnaC03g39560D	chrC03	24548289	24549868	986	+	BnaC03g39560D	200.004	203.178	243.812	17.1769	53.9969	24.4552	8.38147	7.77329	9.39489	0.74899	2.22087	1.02085	123.771	2.76563	5.90417e-06	0.00233064	UP	DELTA-TIP; delta tonoplast integral protein	[GO:0005215:transporter activity][GO:0006810:transport][GO:0016020:membrane]	-	-
BnaA01g30120D	chrA01	20715771	20718083	1932	+	BnaA01g30120D	0	0	0	71.9793	15.2821	89.3879	0	0	0	1.6018	0.320781	1.90432	29.4416	-8.2726	6.28953e-06	0.00247442	DOWN	hAT transposon superfamily protein	[GO:0003676:nucleic acid binding][GO:0003677:DNA binding]	-	Brassica oleracea|C2H2|C2H2 family protein
BnaC03g24650D	chrC03	13839768	13841416	1649	+	BnaC03g24650D	329.616	346.916	302.695	80.9768	126.332	107.097	8.25934	7.93612	6.97426	2.11129	3.10689	2.67315	215.606	1.64078	6.50094e-06	0.00254904	UP	Late embryogenesis abundant protein, group 2	[GO:0009269:response to desiccation]	-	Fragaria x ananassa|WRKY|WRKY family protein
BnaA04g12510D	chrA04	10548160	10549571	1091	+	BnaA04g12510D	1.11734	0	0	39.2615	189.499	24.4552	0.0423174	0	0	1.54721	7.0439	0.922601	42.3888	-7.82838	6.5243e-06	0.00254967	DOWN	plant UBX domain-containing protein 5	[GO:0005515:protein binding]	[ko04141:Protein processing in endoplasmic reticulum]	Leersia perrieri|C2H2|C2H2 family protein
BnaC06g09740D	chrC06	11592106	11593969	1131	-	BnaC06g09740D	573.197	689.51	761.798	302.64	242.477	220.94	20.9411	22.9976	25.5912	11.5046	8.69439	8.04043	465.094	1.40196	6.75684e-06	0.00263038	UP	haloalkane dehalogenase 2	[GO:0003824:catalytic activity]	-	-
BnaC07g18860D	chrC07	25473783	25476990	1919	+	BnaC07g18860D	2974.37	4218.11	3037.07	1219.56	1315.28	1603.08	64.0438	82.9177	60.1303	27.3235	27.7956	34.3833	2394.58	1.30571	6.7757e-06	0.00263038	UP	APE2; Glucose-6-phosphate/phosphate translocator-like protein	[GO:0005215:transporter activity][GO:0006810:transport][GO:0016021:integral component of membrane]	-	Dorcoceras hygrometricum|HB-other|HB-other family protein
BnaA07g10980D	chrA07	10269622	10271169	312	-	BnaA07g10980D	157.545	75.6515	149.968	14.723	22.4138	19.3955	20.8645	9.14676	18.2623	2.02886	2.91335	2.55867	73.2828	2.76448	6.82027e-06	0.00263895	UP	-	-	-	-
BnaA02g29080D	chrA02	21289201	21289999	667	+	BnaA02g29080D	7196.81	6768.65	5332.59	2929.89	2654	3258.44	445.832	382.807	303.756	188.857	161.364	201.072	4690.06	1.12584	7.00257e-06	0.00270057	UP	RPL12-A; ribosomal protein L12-A	[GO:0003735:structural constituent of ribosome][GO:0005622:intracellular][GO:0005840:ribosome][GO:0006412:translation]	[ko03010:Ribosome]	-
BnaC08g36400D	chrC08	33684215	33686182	1519	+	BnaC08g36400D	144.137	83.2167	281.534	6.54358	0	0	3.92081	2.0666	7.04185	0.185211	0	0	85.9053	6.25132	7.08384e-06	0.00272296	UP	-	-	[ko03013:RNA transport]	-
BnaC06g23920D	chrC06	25666614	25669844	1563	-	BnaC06g23920D	116.204	104.831	207.93	516.125	486.991	718.476	3.07198	2.53009	5.05443	14.1972	12.6355	18.92	358.426	-2.00312	7.2519e-06	0.00277845	DOWN	Disease resistance protein (TIR-NBS class)	[GO:0005515:protein binding][GO:0007165:signal transduction][GO:0043531:ADP binding]	-	Brassica napus|NF-YA|NF-YA family protein
BnaA08g30300D	chrA08_random	1395330	1396692	945	-	BnaA08g30300D	128.494	197.775	151.808	478.499	459.483	423.327	5.61837	7.89483	6.10344	21.77	19.7183	18.4379	306.564	-1.50969	7.31871e-06	0.00278938	DOWN	heat shock protein HSP20/alpha crystallin family protein	[GO:0004190:aspartic-type endopeptidase activity][GO:0006508:proteolysis]	-	-
BnaCnng21010D	chrCnn_random	19675643	19677234	1289	+	BnaCnng21010D	1480.48	2278.19	1790.41	653.54	713.167	823.043	47.4577	66.6717	52.7731	21.7985	22.4373	26.2807	1289.81	1.34148	7.32801e-06	0.00278938	UP	LHCA2; photosystem I light harvesting complex protein	[GO:0016020:membrane]	[ko00196:Photosynthesis - antenna proteins]	Brachypodium distachyon|ERF|ERF family protein
BnaC07g42920D	chrC07	42206705	42210559	2004	+	BnaC07g42920D	299.448	404.195	300.855	1026.52	973.982	724.379	6.1742	7.60848	5.70391	22.0232	19.7099	14.8777	621.564	-1.43989	7.64376e-06	0.00289182	DOWN	scpl29; serine carboxypeptidase-like 29	[GO:0004185:serine-type carboxypeptidase activity][GO:0005634:nucleus][GO:0006508:proteolysis][GO:0007049:cell cycle]	-	Dorcoceras hygrometricum|C3H|C3H family protein
BnaA01g32920D	chrA01	22220859	22222768	1207	+	BnaA01g32920D	437.999	442.021	555.708	193.035	154.859	119.746	14.9942	13.8146	17.4925	6.87604	5.20309	4.0834	317.228	1.61839	7.64645e-06	0.00289182	UP	-	-	-	Trifolium pratense|MYB_related|MYB_related family protein
BnaA04g12130D	chrA04	10352834	10355105	1698	-	BnaA04g12130D	872.645	1133.69	843.683	426.968	391.223	411.522	21.2352	25.1861	18.8779	10.811	9.34369	9.97523	679.955	1.21231	7.93482e-06	0.00298164	UP	FBA1; fructose-bisphosphate aldolase 1	[GO:0003824:catalytic activity][GO:0004332:fructose-bisphosphate aldolase activity][GO:0006096:glycolytic process]	[ko00010:Glycolysis / Gluconeogenesis][ko00030:Pentose phosphate pathway][ko00051:Fructose and mannose metabolism][ko00680:Methane metabolism][ko00710:Carbon fixation in photosynthetic organisms]	Fragaria x ananassa|FAR1|FAR1 family protein
BnaC03g25170D	chrC03	14139010	14141834	756	-	BnaC03g25170D	1544.17	1453.59	1802.37	456.414	667.32	306.955	84.3976	72.5311	90.5807	25.9565	35.7968	16.7117	1038.47	1.74706	8.54285e-06	0.00319986	UP	-	-	-	Brassica napus|YABBY|YABBY family protein
BnaA01g06740D	chrA01	3126090	3127353	984	+	BnaA01g06740D	0	0	0	71.1614	19.3574	57.3432	0	0	0	3.10927	0.79778	2.39858	24.6437	-8.01603	8.91972e-06	0.00333038	DOWN	XTH18; xyloglucan endotransglucosylase/hydrolase 18	[GO:0005618:cell wall][GO:0005975:carbohydrate metabolic process][GO:0006073:cellular glucan metabolic process][GO:0016762:xyloglucan:xyloglucosyl transferase activity][GO:0048046:apoplast]	-	Gossypium arboreum|ERF|ERF family protein
BnaA01g17190D	chrA01	9039519	9040730	798	+	BnaA01g17190D	243.581	177.241	149.968	1159.85	1215.44	441.036	12.6124	8.37847	7.14015	62.4895	61.7678	22.7478	564.519	-2.30323	9.07293e-06	0.00336614	DOWN	heat shock protein HSP20/alpha crystallin family protein	[GO:0004190:aspartic-type endopeptidase activity][GO:0006508:proteolysis]	-	-
BnaA08g14500D	chrA08	12259786	12261069	976	-	BnaA08g14500D	331.851	1081.82	722.236	117.784	117.163	35.4178	14.0492	41.8127	28.1153	5.18855	4.86825	1.49362	401.045	2.98263	9.33444e-06	0.00345131	UP	2-oxoglutarate (2OG) and Fe(II)-dependent oxygenase superfamily protein	[GO:0016491:oxidoreductase activity][GO:0055114:oxidation-reduction process]	-	Sisymbrium irio|STAT|STAT family protein
BnaC03g17790D	chrC03	9080238	9082253	1343	-	BnaC03g17790D	762.028	827.844	1129.82	359.897	380.016	336.469	23.4451	23.2529	31.9628	11.5215	11.4751	10.3119	632.678	1.33783	9.36137e-06	0.00345131	UP	-	-	-	-
BnaA06g16370D	chrA06	9201073	9202524	1452	-	BnaA06g16370D	6.70406	0	2.76014	110.423	102.9	58.1864	0.683975	0	0.258934	11.7223	10.3036	5.91337	46.8289	-4.85124	9.77195e-06	0.00359139	DOWN	Gamma carbonic anhydrase-like 2	-	-	-
BnaA08g00260D	chrA08	196763	199402	1501	-	BnaA08g00260D	296.096	206.421	253.933	73.6152	50.9405	31.2014	8.15097	5.18772	6.42764	2.10861	1.3763	0.855582	152.034	2.27924	9.90922e-06	0.00363046	UP	UKL3; uridine kinase-like 3	[GO:0004849:uridine kinase activity][GO:0005524:ATP binding][GO:0008152:metabolic process][GO:0016301:kinase activity]	[ko00240:Pyrimidine metabolism][ko00983:Drug metabolism - other enzymes]	-
BnaA02g35610D	chrA02	382559	383880	1322	-	BnaA02g35610D	630.182	643.038	881.405	116.966	45.8464	191.425	33.5121	31.2191	43.099	6.47215	2.39285	10.1402	418.144	2.60304	1.00687e-05	0.00366906	UP	Electron transfer activity/cupredoxin superfamily protein	[GO:0005515:protein binding]	-	-
BnaA05g32320D	chrA05	22132241	22133227	987	-	BnaA05g32320D	555.32	519.834	838.162	233.933	202.743	220.94	13.4342	11.481	18.6446	5.8886	4.81382	5.3242	428.489	1.54087	1.00772e-05	0.00366906	UP	NADH dehydrogenase [ubiquinone] iron-sulfur protein 6	[GO:0005506:iron ion binding][GO:0009055:electron transfer activity][GO:0020037:heme binding][GO:0055114:oxidation-reduction process]	[ko00904:Diterpenoid biosynthesis]	Gossypium hirsutum|G2-like|G2-like family protein
BnaA09g52700D	chrA09_random	572849	573592	744	+	BnaA09g52700D	293.861	488.493	594.35	100.607	105.956	145.888	16.3202	24.7679	30.3517	5.81388	5.77544	8.07075	288.193	1.9658	1.04858e-05	0.00378586	UP	Leucine-rich repeat (LRR) family protein	[GO:0005515:protein binding]	-	-
BnaC07g33620D	chrC07	36758779	36760314	1536	+	BnaC07g33620D	198.887	284.234	582.389	2157.74	3416.07	1103.86	2.40784	3.14154	6.48321	27.1814	40.5903	13.312	1290.53	-2.6471	1.04897e-05	0.00378586	DOWN	Pollen-specific leucine-rich repeat extension-like protein 1	-	-	-
BnaA03g45060D	chrA03	22891752	22892225	474	+	BnaA03g45060D	92.7395	64.8442	82.8042	12.2692	7.13167	12.6492	8.08432	5.16056	6.63723	1.11288	0.610161	1.09838	45.4063	2.8991	1.04948e-05	0.00378586	UP	-	-	-	-
BnaA04g26600D	chrA04	18811592	18812523	932	-	BnaA04g26600D	0	0	0	15.541	41.7712	126.492	0	0	0	0.493844	1.25202	3.84799	30.6341	-8.32928	1.06712e-05	0.00383769	DOWN	LDL receptor wingless signaling/trafficking chaperone	-	-	Malus domestica|NAC|NAC family protein
BnaC03g41850D	chrC03	26707910	26708460	551	-	BnaC03g41850D	769.849	956.451	875.884	332.086	407.524	267.32	57.7313	65.481	60.396	25.9124	29.9939	19.9686	601.519	1.37057	1.0749e-05	0.00385384	UP	-	-	-	-
BnaC01g02000D	chrC01	1005832	1008443	1590	+	BnaC01g02000D	208.943	188.048	166.528	480.953	504.311	412.365	5.42986	4.46145	3.97928	13.0051	12.8627	10.6746	326.858	-1.31109	1.08099e-05	0.00386385	DOWN	-	-	[ko04122:Sulfur relay system]	Dichanthelium oligosanthes|bHLH|bHLH family protein
BnaA07g06150D	chrA07	6458277	6459389	1113	+	BnaA07g06150D	423.473	215.066	451.743	48.2589	46.8652	99.5073	15.7213	7.28923	15.4209	1.86419	1.7076	3.67983	214.152	2.48476	1.10258e-05	0.00392903	UP	F-box and associated interaction domains-containing protein	[GO:0005515:protein binding]	-	Nicotiana tabacum|CAMTA|CAMTA family protein
BnaA05g26240D	chrA05	19250970	19254312	840	-	BnaA05g26240D	6.70406	0	0.920046	72.7973	95.7681	111.313	0.329774	0	0.0416144	3.72601	4.62353	5.45425	47.9171	-5.22389	1.11699e-05	0.00396833	DOWN	NAC (No Apical Meristem) domain transcriptional regulator superfamily protein	[GO:0003677:DNA binding]	-	Brassica napus|NAC|NAC family protein
BnaC03g14740D	chrC03	7160242	7162722	2481	+	BnaC03g14740D	1.11734	0	0	71.9793	140.596	13.4925	0.248217	0	0	16.6381	30.6543	2.98571	37.8641	-7.66508	1.14208e-05	0.00404519	DOWN	"stomatin-like protein 2, mitochondrial [Brassica napus]"	-	-	-
BnaA01g16440D	chrA01	8495825	8497801	1586	+	BnaA01g16440D	3412.37	3564.27	2851.22	1519.75	1520.06	1040.61	88.9016	84.7757	68.3032	41.198	38.8678	27.0055	2318.05	1.26821	1.1668e-05	0.00412031	UP	PORB; protochlorophyllide oxidoreductase B	[GO:0000166:nucleotide binding][GO:0008152:metabolic process][GO:0016491:oxidoreductase activity][GO:0016630:protochlorophyllide reductase activity][GO:0055114:oxidation-reduction process]	[ko00860:Porphyrin and chlorophyll metabolism]	Triticum urartu|C2H2|C2H2 family protein
BnaC08g05450D	chrC08	7273106	7273613	453	-	BnaC08g05450D	4290.6	7070.18	4521.11	1523.84	2186.37	1944.61	391.36	588.757	379.193	144.627	195.729	176.686	3589.45	1.48991	1.17242e-05	0.00412774	UP	PSAL; photosystem I subunit l	[GO:0009522:photosystem I][GO:0009538:photosystem I reaction center][GO:0015979:photosynthesis]	[ko00195:Photosynthesis]	-
BnaA03g43960D	chrA03	22188554	22190997	1856	+	BnaA03g43960D	15.6428	97.2662	8.28042	675.624	424.844	811.237	0.348252	1.97692	0.169507	15.6508	9.28288	17.9903	338.816	-3.98167	1.18329e-05	0.00415352	DOWN	CYP707A1; cytochrome P450, family 707, subfamily A, polypeptide 1	[GO:0005506:iron ion binding][GO:0009055:electron transfer activity][GO:0020037:heme binding][GO:0055114:oxidation-reduction process]	[ko00906:Carotenoid biosynthesis]	Gossypium hirsutum|G2-like|G2-like family protein
BnaC03g03680D	chrC03	1798807	1801681	1777	+	BnaC03g03680D	2616.82	4166.24	3502.62	1361.88	1120.69	1525.5	60.8476	88.4424	74.889	32.9504	25.5758	35.3339	2382.29	1.35953	1.19396e-05	0.00417276	UP	Pyruvate kinase family protein	[GO:0000287:magnesium ion binding][GO:0003824:catalytic activity][GO:0004743:pyruvate kinase activity][GO:0006096:glycolytic process][GO:0030955:potassium ion binding]	[ko00010:Glycolysis / Gluconeogenesis][ko00230:Purine metabolism][ko00620:Pyruvate metabolism][ko04922:Glucagon signaling pathway][ko04930:Type II diabetes mellitus][ko05203:Viral carcinogenesis][ko05230:Central carbon metabolism in cancer]	-
BnaA07g15850D	chrA07	13597737	13599850	1095	-	BnaA07g15850D	1072.65	1227.72	624.712	83.4306	262.853	199.015	40.4763	42.2949	21.676	3.27582	9.73487	7.48064	578.396	2.42431	1.19589e-05	0.00417276	UP	GRF4; growth-regulating factor 4	[GO:0005515:protein binding][GO:0005524:ATP binding][GO:0005634:nucleus]	-	Brassica napus|GRF|GRF family protein
BnaA06g33430D	chrA06	22151800	22153531	1431	-	BnaA06g33430D	2060.38	1239.6	1370.87	234.751	326.019	570.059	59.4929	32.6774	36.3973	7.05303	9.23922	16.3964	966.947	2.04613	1.21347e-05	0.00422154	UP	BHLH32; basic helix-loop-helix 32	[GO:0046983:protein dimerization activity]	-	Brassica napus|bHLH|bHLH family protein
BnaA01g01140D	chrA01	610364	612031	1446	+	BnaA01g01140D	0	0	0	90.7921	19.3574	41.3208	0	0	0	2.69953	0.542888	1.17617	25.2451	-8.05081	1.23207e-05	0.00427358	DOWN	PMT6; Major facilitator superfamily protein	[GO:0005215:transporter activity][GO:0006810:transport][GO:0016020:membrane][GO:0016021:integral component of membrane][GO:0022857:transmembrane transporter activity][GO:0055085:transmembrane transport]	-	Beta vulgaris|ERF|ERF family protein
BnaA01g21380D	chrA01	13235630	13237041	1136	+	BnaA01g21380D	911.752	1141.26	1025.85	422.879	509.405	487.417	33.1631	37.8974	34.3099	16.0046	18.1851	17.66	749.76	1.11719	1.24162e-05	0.00429398	UP	-	-	-	-
BnaA03g11710D	chrA03	5264463	5267764	1474	-	BnaA03g11710D	5468.28	9301.9	7044.8	2288.62	3075.79	2873.9	153.289	238.055	181.587	66.755	84.6234	80.2496	5008.88	1.40496	1.24855e-05	0.00430526	UP	-	-	[ko00730:Thiamine metabolism]	-
BnaCnng17950D	chrCnn_random	16826751	16828223	1425	+	BnaCnng17950D	569.845	1118.56	1256.78	238.841	297.492	288.402	16.5234	29.6107	33.5088	7.20612	8.46628	8.33013	628.321	1.83683	1.29536e-05	0.00445358	UP	-	-	-	-
BnaC07g21170D	chrC07	27834629	27838642	2124	+	BnaC07g21170D	13.4081	4.32294	0	208.576	423.825	70.8357	0.260838	0.0767767	0	4.22201	8.09214	1.37267	120.161	-5.32415	1.30276e-05	0.00446392	DOWN	RING/FYVE/PHD zinc finger superfamily protein	[GO:0005515:protein binding][GO:0008270:zinc ion binding]	-	Solanum pennellii|C3H|C3H family protein
BnaCnng02600D	chrCnn_random	2232946	2234967	1274	-	BnaCnng02600D	2627.99	2666.18	3522.86	9776.1	9615.52	5623.85	85.2338	78.9448	105.06	329.917	306.08	181.69	5638.75	-1.50437	1.30599e-05	0.00446392	DOWN	HD2C; histone deacetylase 2C	[GO:0008270:zinc ion binding]	-	Brassica napus|C2H2|C2H2 family protein
BnaC03g75340D	chrC03_random	4013336	4014982	919	-	BnaC03g75340D	5914.1	6327.71	5730.05	2760.57	3417.09	2479.25	265.907	259.738	236.895	129.149	150.79	111.038	4438.13	1.05394	1.31253e-05	0.00447324	UP	PRXQ; Thioredoxin superfamily protein	[GO:0016209:antioxidant activity][GO:0016491:oxidoreductase activity][GO:0055114:oxidation-reduction process]	-	-
BnaA05g16530D	chrA05	11197977	11199800	1824	+	BnaA05g16530D	518.447	593.324	504.185	165.225	164.028	71.679	11.7446	12.2708	10.5022	3.89458	3.64692	1.61746	336.148	2.01168	1.32066e-05	0.00448792	UP	Tetratricopeptide repeat (TPR)-like superfamily protein	[GO:0005515:protein binding]	-	Malus domestica|Nin-like|Nin-like family protein
BnaA05g27440D	chrA05	19775987	19777536	1023	-	BnaA05g27440D	320.677	343.674	260.373	85.8844	105.956	118.903	12.9524	12.6729	9.67016	3.6095	4.20032	4.78392	205.911	1.57325	1.41494e-05	0.00479441	UP	Thioredoxin superfamily protein	[GO:0016209:antioxidant activity][GO:0016491:oxidoreductase activity][GO:0051920:peroxiredoxin activity][GO:0055114:oxidation-reduction process]	[ko04214:Apoptosis - fly]	-
BnaA10g13100D	chrA10	10621922	10623931	2010	+	BnaA10g13100D	0	0	0.920046	40.8973	50.9405	39.6342	0	0	0.0173911	0.874798	1.02778	0.811601	22.0654	-6.8835	1.42315e-05	0.00480831	DOWN	Concanavalin A-like lectin protein kinase family protein	[GO:0004672:protein kinase activity][GO:0004674:protein serine/threonine kinase activity][GO:0004713:protein tyrosine kinase activity][GO:0005524:ATP binding][GO:0006468:protein phosphorylation][GO:0030246:carbohydrate binding]	-	Brassica napus|S1Fa-like|S1Fa-like family protein
BnaCnng15190D	chrCnn_random	14181092	14182666	1102	+	BnaCnng15190D	9358.87	16590.4	10945.8	4260.69	5045.14	4658.29	350.913	567.909	377.38	166.229	185.662	173.985	8476.53	1.40172	1.43661e-05	0.00483984	UP	LHCA4; light-harvesting chlorophyll-protein complex I subunit A4	[GO:0016020:membrane]	[ko00196:Photosynthesis - antenna proteins]	Brachypodium distachyon|ERF|ERF family protein
BnaC04g42400D	chrC04	42941910	42944673	1101	+	BnaC04g42400D	402.244	287.476	402.06	78.5229	14.2633	47.2238	15.0959	9.84959	13.8745	3.06632	0.52537	1.76539	205.298	2.95899	1.46179e-05	0.00489652	UP	pfkB-like carbohydrate kinase family protein	[GO:0004747:ribokinase activity][GO:0006014:D-ribose metabolic process]	[ko00051:Fructose and mannose metabolism][ko00500:Starch and sucrose metabolism][ko00520:Amino sugar and nucleotide sugar metabolism]	Fragaria vesca|MIKC_MADS|MIKC_MADS family protein
BnaA06g14260D	chrA06	7695575	7696659	866	+	BnaA06g14260D	213.413	179.402	185.849	487.496	582.759	417.425	10.1826	7.81473	8.15373	24.2026	27.29	19.8394	344.391	-1.36216	1.4674e-05	0.00490132	DOWN	SK4; SKP1-like 4	[GO:0006511:ubiquitin-dependent protein catabolic process]	[ko04110:Cell cycle][ko04111:Cell cycle - yeast][ko04114:Oocyte meiosis][ko04120:Ubiquitin mediated proteolysis][ko04141:Protein processing in endoplasmic reticulum][ko04310:Wnt signaling pathway][ko04341:Hedgehog signaling pathway - fly][ko04350:TGF-beta signaling pathway][ko04710:Circadian rhythm][ko05168:Herpes simplex infection]	-
BnaC09g36340D	chrC09	39635557	39640789	2006	+	BnaC09g36340D	1886.08	1486.01	1933.94	793.409	667.32	882.916	38.8495	27.9444	36.629	17.0049	13.4907	18.1158	1274.94	1.17864	1.49239e-05	0.00497064	UP	-	-	-	Populus euphratica|MYB_related|MYB_related family protein
BnaC05g19270D	chrC05	12767935	12770685	2530	+	BnaC05g19270D	4.46937	0	0	61.346	60.1098	230.216	0.0729934	0	0	1.0425	0.96351	3.74527	59.3569	-6.33991	1.51804e-05	0.00503268	DOWN	FH4; formin homologue 4	[GO:0003779:actin binding][GO:0016043:cellular component organization][GO:0030036:actin cytoskeleton organization]	-	Solanum melongena|M-type_MADS|M-type_MADS family protein
BnaCnng70330D	chrCnn_random	70383739	70385780	1698	-	BnaCnng70330D	363.137	592.243	737.877	162.771	155.878	88.5446	8.83669	13.1573	16.5105	4.12144	3.72288	2.14631	350.075	2.05679	1.5196e-05	0.00503268	UP	LOX1; lipoxygenase 1	[GO:0005506:iron ion binding][GO:0016165:linoleate 13S-lipoxygenase activity][GO:0046872:metal ion binding][GO:0055114:oxidation-reduction process]	[ko00591:Linoleic acid metabolism]	Linum usitatissimum|NF-YA|NF-YA family protein
BnaA03g04440D	chrA03	2074644	2080271	4428	-	BnaA03g04440D	1220.14	1679.46	1410.43	675.624	426.881	534.641	11.3857	14.3076	12.102	6.56003	3.90959	4.96961	991.197	1.39601	1.57197e-05	0.00519143	UP	GUN5; magnesium-chelatase subunit chlH, chloroplast, putative / Mg-protoporphyrin IX chelatase, putative (CHLH)	[GO:0009058:biosynthetic process][GO:0015995:chlorophyll biosynthetic process][GO:0016851:magnesium chelatase activity]	[ko00860:Porphyrin and chlorophyll metabolism]	-
BnaC03g01200D	chrC03	541294	543191	1250	-	BnaC03g01200D	156.428	326.382	770.999	48.2589	57.0533	59.873	5.17085	9.84965	23.4346	1.65988	1.85098	1.97146	236.499	2.92497	1.58928e-05	0.00522947	UP	Heavy metal transport/detoxification superfamily protein	[GO:0030001:metal ion transport][GO:0046872:metal ion binding]	-	-
BnaA02g17470D	chrA02	10556274	10559165	1638	-	BnaA02g17470D	0	0	0	166.043	240.439	0.843282	0	0	0	4.35829	5.95282	0.0211898	67.8876	-9.47691	1.5955e-05	0.00522947	DOWN	sks18; SKU5 similar 18	[GO:0005507:copper ion binding][GO:0016491:oxidoreductase activity][GO:0055114:oxidation-reduction process]	-	Raphanus sativus|ERF|ERF family protein
BnaC02g43770D	chrC02	45878933	45879742	810	+	BnaC02g43770D	458.111	382.581	375.379	121.874	82.5236	156.85	23.3691	17.8173	17.6075	6.46897	4.13166	7.97019	262.886	1.74917	1.6043e-05	0.00523916	UP	HB25; homeobox protein 25	[GO:0003677:DNA binding]	-	Brassica napus|ZF-HD|ZF-HD family protein
BnaA09g29510D	chrA09	22099760	22102015	1468	-	BnaA09g29510D	1568.75	1936.68	1398.47	3516.35	3219.44	3530.82	44.1555	49.7663	36.1943	102.985	88.9377	98.996	2528.42	-1.06614	1.61411e-05	0.00525658	DOWN	-	-	-	-
BnaC04g09850D	chrC04	7437180	7439490	1514	-	BnaC04g09850D	979.91	1317.42	763.639	298.551	372.884	398.872	26.7435	32.8248	19.1635	8.47814	9.98803	10.8437	688.545	1.51594	1.69391e-05	0.00550117	UP	CAAX protease self-immunity protein	[GO:0016020:membrane]	-	-
BnaA05g04960D	chrA05	2606546	2609209	1536	-	BnaA05g04960D	268.162	394.469	505.106	29.4461	0	15.1791	7.2138	9.68781	12.4941	0.824223	0	0.406745	202.06	4.70262	1.73035e-05	0.00559408	UP	CYP76C3; cytochrome P450, family 76, subfamily C, polypeptide 3	[GO:0005506:iron ion binding][GO:0009055:electron transfer activity][GO:0020037:heme binding][GO:0055114:oxidation-reduction process]	-	Camelina sativa|HSF|HSF family protein
BnaA07g37160D	chrA07_random	901076	902805	1514	+	BnaA07g37160D	394.422	363.127	200.57	68.7075	82.5236	92.761	10.7645	9.04768	5.03331	1.95113	2.21047	2.52178	200.352	1.97292	1.73206e-05	0.00559408	UP	BBX15; B-box type zinc finger protein with CCT domain-containing protein	[GO:0005515:protein binding][GO:0005622:intracellular][GO:0008270:zinc ion binding]	-	Brassica napus|CO-like|CO-like family protein
BnaA01g13850D	chrA01	7041675	7043963	1175	+	BnaA01g13850D	460.345	1071.01	1210.78	253.564	119.201	184.679	16.1884	34.3842	39.1508	9.27807	4.11408	6.46914	549.93	2.29769	1.75977e-05	0.00565244	UP	Phosphorylase superfamily protein	[GO:0003824:catalytic activity][GO:0009116:nucleoside metabolic process]	-	-
BnaC01g21970D	chrC01	15392110	15395440	3331	+	BnaC01g21970D	208.943	186.967	52.4426	681.35	1093.18	847.498	4.42515	3.61504	1.02127	15.0149	22.7231	17.8793	511.731	-2.54936	1.7814e-05	0.00570559	DOWN	Dihydrolipoyl dehydrogenase	-	[ko00520:Amino sugar and nucleotide sugar metabolism]	Ipomoea trifida|MIKC_MADS|MIKC_MADS family protein
BnaA03g01500D	chrA03	675572	678900	3329	+	BnaA03g01500D	0	0	0	85.0665	90.674	8.43282	0	0	0	10.4198	10.4763	0.988857	30.6956	-8.33166	1.78605e-05	0.00570559	DOWN	Lysosomal beta glucosidase-like	-	-	-
BnaCnng01630D	chrCnn_random	1729943	1730954	611	-	BnaCnng01630D	154.193	123.204	95.6848	992.17	1086.05	264.791	10.4275	7.60654	5.94997	69.8157	72.0843	17.8373	452.682	-2.65129	1.81796e-05	0.00579172	DOWN	60S acidic ribosomal protein family	[GO:0003735:structural constituent of ribosome][GO:0005622:intracellular][GO:0005840:ribosome][GO:0006414:translational elongation]	[ko03010:Ribosome]	-
BnaC07g05860D	chrC07	9427135	9429156	2022	-	BnaC07g05860D	0	0	0	36.8076	32.6019	43.0074	0	0	0	0.782645	0.653873	0.875447	18.7361	-7.62002	1.85269e-05	0.00588639	DOWN	SAUR21; ARM repeat superfamily protein	[GO:0000151:ubiquitin ligase complex][GO:0004842:ubiquitin-protein transferase activity][GO:0005515:protein binding][GO:0016567:protein ubiquitination]	-	Dichanthelium oligosanthes|bHLH|bHLH family protein
BnaC02g42910D	chrC02	45299974	45301459	951	-	BnaC02g42910D	775.436	555.498	486.705	179.948	228.213	229.373	33.6917	22.0347	19.4446	8.13534	9.73178	9.92725	409.196	1.51153	1.86061e-05	0.00589558	UP	XYP1; Bifunctional inhibitor/lipid-transfer protein/seed storage 2S albumin superfamily protein	[GO:0006869:lipid transport][GO:0008289:lipid binding]	-	-
BnaC07g20350D	chrC07	26996319	26997475	918	-	BnaC07g20350D	178.775	141.576	84.6443	906.285	1307.13	328.037	8.04676	5.81771	3.50322	42.4454	57.7442	14.7078	491.075	-2.65039	1.88561e-05	0.00595869	DOWN	uncharacterized LOC104798375	[GO:0004190:aspartic-type endopeptidase activity][GO:0006508:proteolysis]	-	-
BnaA01g01000D	chrA01	554007	556307	1182	+	BnaA01g01000D	347.494	1009.41	183.089	63.7999	31.5831	70.8357	12.1475	32.2146	5.88516	2.32066	1.0836	2.46662	284.368	3.20989	1.91067e-05	0.00602164	UP	-	-	-	Sisymbrium irio|ERF|ERF family protein
BnaAnng29550D	chrAnn_random	33767693	33769950	1727	+	BnaAnng29550D	74.862	392.307	333.977	22.0846	32.6019	33.7313	1.79113	8.56916	7.34746	0.5498	0.765566	0.803912	148.261	3.18095	1.94075e-05	0.00610004	UP	CYP71B2; cytochrome P450, family 71, subfamily B, polypeptide 2	[GO:0005506:iron ion binding][GO:0009055:electron transfer activity][GO:0020037:heme binding][GO:0055114:oxidation-reduction process]	-	Camelina sativa|HSF|HSF family protein
BnaA03g06700D	chrA03	2997637	2999503	764	-	BnaA03g06700D	118.438	55.1175	145.367	4.90768	0	0	6.40555	2.72145	7.22914	0.27618	0	0	53.9718	5.98456	1.98565e-05	0.00622125	UP	P-loop containing nucleoside triphosphate hydrolases superfamily protein	[GO:0005524:ATP binding]	-	Zoysia matrella|NAC|NAC family protein
BnaA10g23080D	chrA10	15347480	15349445	1415	+	BnaA10g23080D	636.886	551.175	458.183	221.664	235.345	177.932	18.5978	14.6939	12.3026	6.73514	6.74497	5.17567	380.198	1.37465	2.00054e-05	0.00622125	UP	HEMC; hydroxymethylbilane synthase	[GO:0004418:hydroxymethylbilane synthase activity][GO:0018160:peptidyl-pyrromethane cofactor linkage][GO:0033014:tetrapyrrole biosynthetic process]	[ko00860:Porphyrin and chlorophyll metabolism]	-
BnaC01g13750D	chrC01	8978956	8980185	1152	-	BnaC01g13750D	612.304	565.225	590.67	280.556	298.511	246.238	21.962	18.5086	19.4807	10.4707	10.5085	8.79774	432.251	1.09978	2.02157e-05	0.00627003	UP	Plastid-lipid associated protein PAP / fibrillin family protein	[GO:0005198:structural molecule activity][GO:0009507:chloroplast]	-	-
BnaC08g21910D	chrC08	24608656	24609345	690	+	BnaC08g21910D	84.9181	82.1359	65.3233	223.3	212.931	259.731	5.0852	4.49043	3.59693	13.9138	12.5147	15.4932	154.723	-1.58455	2.05143e-05	0.00634585	DOWN	OBP1; OBF binding protein 1	[GO:0003677:DNA binding][GO:0008270:zinc ion binding]	-	Brassica napus|Dof|Dof family protein
BnaCnng66500D	chrCnn	66153986	66155031	1046	+	BnaCnng66500D	141.903	217.228	165.608	51.5307	47.884	38.791	9.44183	13.1956	10.1322	3.56765	3.12702	2.57103	110.491	1.92501	2.15e-05	0.00661584	UP	ATP synthase subunit delta, chloroplastic-like	-	-	-
BnaC03g14900D	chrC03	7265904	7268317	1470	+	BnaC03g14900D	194.418	176.16	174.809	46.623	65.2038	55.6566	5.46482	4.52058	4.51813	1.36361	1.79882	1.55836	118.812	1.70543	2.16025e-05	0.00661858	UP	FOP1; O-acyltransferase (WSD1-like) family protein	[GO:0004144:diacylglycerol O-acyltransferase activity][GO:0045017:glycerolipid biosynthetic process]	-	-
BnaA09g25260D	chrA09	18274951	18276593	1138	+	BnaA09g25260D	5695.1	7246.34	4824.72	2870.99	2677.43	2438.77	206.784	240.204	161.081	108.467	95.4131	88.2057	4292.23	1.15332	2.16218e-05	0.00661858	UP	PSAF; photosystem I subunit F	[GO:0009522:photosystem I][GO:0009538:photosystem I reaction center][GO:0015979:photosynthesis]	[ko00195:Photosynthesis]	-
BnaC01g38270D	chrC01	37423890	37426371	1723	+	BnaC01g38270D	2246.98	3953.33	3565.18	910.375	1270.46	586.924	53.8854	86.553	78.6157	22.7166	29.9024	14.0205	2088.87	1.81927	2.17973e-05	0.00665492	UP	PGK1; phosphoglycerate kinase 1	[GO:0004618:phosphoglycerate kinase activity][GO:0006096:glycolytic process]	[ko00010:Glycolysis / Gluconeogenesis][ko00710:Carbon fixation in photosynthetic organisms]	-
BnaC09g48200D	chrC09	47146075	47148435	1637	-	BnaC09g48200D	1101.7	771.646	867.604	163.589	265.909	359.238	27.8082	17.7817	20.1366	4.2965	6.58744	9.03237	588.281	1.79716	2.18866e-05	0.00666485	UP	Eukaryotic aspartyl protease family protein	[GO:0004190:aspartic-type endopeptidase activity][GO:0006508:proteolysis]	-	Ananas comosus|Trihelix|Trihelix family protein
BnaC01g11460D	chrC01	7096123	7102669	1254	+	BnaC01g11460D	2495.03	1589.76	3344.37	743.514	706.035	941.103	82.212	47.8232	101.328	25.4918	22.8329	30.8892	1636.64	1.63579	2.20161e-05	0.0066666	UP	AG; K-box region and MADS-box transcription factor family protein	[GO:0003677:DNA binding][GO:0003700:DNA-binding transcription factor activity][GO:0005634:nucleus][GO:0046983:protein dimerization activity]	-	Brassica napus|MIKC_MADS|MIKC_MADS family protein
BnaA09g51990D	chrA09_random	186874	187793	920	-	BnaA09g51990D	486.044	1058.04	841.843	206.123	135.502	255.514	21.8296	43.3829	34.7661	9.63266	5.97295	11.4313	497.178	1.99765	2.2038e-05	0.0066666	UP	-	-	-	-
BnaC03g33680D	chrC03	20512238	20513413	1152	-	BnaC03g33680D	3.35203	0	0	58.0742	96.7869	53.1268	0.12023	0	0	2.1674	3.40719	1.89814	35.2233	-6.01068	2.2063e-05	0.0066666	DOWN	Calcium-dependent lipid-binding (CaLB domain) family protein	[GO:0005515:protein binding]	-	-
BnaCnng19930D	chrCnn_random	18625637	18627290	1356	-	BnaCnng19930D	0	0	0	40.8973	31.5831	37.1044	0	0	0	1.29671	0.944554	1.12625	18.2641	-7.58325	2.2837e-05	0.00684752	DOWN	MYB61; myb domain protein 61	[GO:0003677:DNA binding][GO:0003682:chromatin binding]	-	Brassica napus|MYB|MYB family protein
BnaC09g50270D	chrC09	48195744	48199575	1737	+	BnaC09g50270D	0	0	0	8.99742	26.489	204.917	0	0	0	0.222703	0.618441	4.85565	40.0673	-8.71666	2.33596e-05	0.00696858	DOWN	Plant invertase/pectin methylesterase inhibitor superfamily	[GO:0004857:enzyme inhibitor activity][GO:0005618:cell wall][GO:0030599:pectinesterase activity][GO:0042545:cell wall modification]	[ko00040:Pentose and glucuronate interconversions]	Vigna angularis|Trihelix|Trihelix family protein
BnaA06g35410D	chrA06	23289924	23291167	1020	+	BnaA06g35410D	103.913	59.4405	38.642	437.602	516.536	217.567	4.20946	2.1983	1.43937	18.4454	20.5368	8.77931	228.95	-2.53833	2.34437e-05	0.00697525	DOWN	uncharacterized LOC104798375	[GO:0004190:aspartic-type endopeptidase activity][GO:0006508:proteolysis]	-	-
BnaA01g23670D	chrA01	16096950	16098425	1476	-	BnaA01g23670D	0	0	0	34.3538	38.7148	35.4178	0	0	0	1.81674	1.93116	1.79308	18.0811	-7.56831	2.35562e-05	0.00697525	DOWN	May play a role in tapetum development.	-	-	-
BnaA09g45690D	chrA09	31211156	31212186	796	+	BnaA09g45690D	330.734	623.585	535.467	143.141	139.577	174.559	17.1681	29.552	25.5583	7.73141	7.11103	9.02605	324.51	1.70382	2.35604e-05	0.00697525	UP	Ribonuclease T2 family protein	[GO:0003723:RNA binding][GO:0033897:ribonuclease T2 activity]	-	-
BnaA06g05310D	chrA06	3036936	3038262	1281	+	BnaA06g05310D	103.913	633.311	1134.42	74.4332	38.7148	50.5969	3.3518	18.6497	33.6463	2.49819	1.22563	1.62571	339.231	3.51399	2.38417e-05	0.00704076	UP	NAS3; nicotianamine synthase 3	[GO:0030410:nicotianamine synthase activity][GO:0030418:nicotianamine biosynthetic process]	-	-
BnaC09g48550D	chrC09	47302892	47303741	762	+	BnaC09g48550D	0	7.56515	0	124.328	101.881	200.701	0	0.374513	0	7.01491	5.42213	10.8408	72.4125	-5.83429	2.39483e-05	0.00705447	DOWN	-	-	-	-
BnaC04g56680D	chrC04_random	4281436	4282147	712	-	BnaC04g56680D	138.551	94.024	145.367	6.54358	0	0	8.04055	4.98153	7.75711	0.395133	0	0	64.0809	5.82144	2.42228e-05	0.00711744	UP	-	-	-	-
BnaA09g04170D	chrA09	2075917	2077243	819	-	BnaA09g04170D	72.6273	443.102	154.568	2311.52	5828.61	688.961	3.66415	20.4091	7.17048	121.345	288.611	34.6241	1583.23	-3.71943	2.43828e-05	0.00714654	DOWN	-	-	-	-
BnaC02g38930D	chrC02	41869878	41871251	1374	-	BnaC02g38930D	0	2.16147	0	31.8999	114.107	51.4402	0	0.0593427	0	0.998186	3.36788	1.54093	33.268	-6.54978	2.5065e-05	0.00732816	DOWN	KCS21; 3-ketoacyl-CoA synthase 21	[GO:0003824:catalytic activity][GO:0006633:fatty acid biosynthetic process][GO:0008152:metabolic process][GO:0008610:lipid biosynthetic process][GO:0016020:membrane]	[ko00062:Fatty acid elongation]	-
BnaA02g04770D	chrA02	2115583	2118134	1001	+	BnaA02g04770D	12849.4	17851.6	15731.9	8249.81	7381.27	7102.96	530.405	672.74	597.117	354.339	299.04	292.061	11527.8	1.03029	2.51497e-05	0.00733465	UP	PI; K-box region and MADS-box transcription factor family protein	[GO:0003677:DNA binding][GO:0003700:DNA-binding transcription factor activity][GO:0005634:nucleus][GO:0046983:protein dimerization activity]	-	Brassica napus|MIKC_MADS|MIKC_MADS family protein
BnaC03g48420D	chrC03	33325821	33327194	780	+	BnaC03g48420D	0	0	0	37.6256	44.8276	27.8283	0	0	0	2.07394	2.33068	1.46845	18.3802	-7.59176	2.53955e-05	0.00738795	DOWN	-	-	-	Utricularia gibba|FAR1|FAR1 family protein
BnaC03g70700D	chrC03	60326277	60327136	860	-	BnaC03g70700D	316.208	475.524	368.939	145.595	143.652	111.313	15.1926	20.8583	16.2993	7.27872	6.774	5.32741	260.205	1.53526	2.60893e-05	0.00757099	UP	PSAG; photosystem I subunit G	[GO:0009522:photosystem I][GO:0015979:photosynthesis][GO:0016020:membrane][GO:0016168:chlorophyll binding]	[ko00195:Photosynthesis]	-
BnaC01g38830D	chrC01	37711325	37714319	1483	+	BnaC01g38830D	111.734	76.7323	49.6825	317.363	275.079	338.999	3.11317	1.95183	1.27284	9.20077	7.52224	9.40861	194.932	-1.9706	2.61926e-05	0.00758222	DOWN	DFC; DHFS-FPGS homolog C	[GO:0004326:tetrahydrofolylpolyglutamate synthase activity][GO:0005524:ATP binding][GO:0009058:biosynthetic process][GO:0009396:folic acid-containing compound biosynthetic process][GO:0016874:ligase activity]	[ko00790:Folate biosynthesis][ko01523:Antifolate resistance]	-
BnaA03g16870D	chrA03	7896369	7897769	870	+	BnaA03g16870D	261.458	316.656	195.05	53.1666	49.9217	87.7013	12.4177	13.73	8.51804	2.62741	2.32703	4.14911	160.659	2.01686	2.63161e-05	0.00759919	UP	RAX2; Duplicated homeodomain-like superfamily protein	[GO:0003677:DNA binding][GO:0003682:chromatin binding]	-	Brassica napus|MYB|MYB family protein
BnaA05g33830D	chrA05	22826424	22828539	1623	-	BnaA05g33830D	1378.8	1541.13	1810.65	559.476	792.634	699.081	35.1027	35.8199	42.3867	14.8208	19.8055	17.7287	1130.3	1.20609	2.6569e-05	0.00765336	UP	CYP38; cyclophilin 38	[GO:0003755:peptidyl-prolyl cis-trans isomerase activity][GO:0006457:protein folding]	-	-
BnaC07g23170D	chrC07	29779974	29782057	1984	-	BnaC07g23170D	207.826	94.024	157.328	663.355	434.013	621.499	4.32828	1.78773	3.01285	14.3752	8.87141	12.8934	363.007	-1.90478	2.67545e-05	0.00768791	DOWN	Ribonuclease inhibitor	[GO:0005515:protein binding]	-	-
BnaC09g31600D	chrC09	34624539	34626042	1023	+	BnaC09g31600D	1.11734	0	0	48.2589	164.028	10.9627	0.0451303	0	0	2.0282	6.50242	0.441071	37.3945	-7.64678	2.72398e-05	0.00779772	DOWN	-	-	-	-
BnaC05g44940D	chrC05	40998988	41002798	3103	+	BnaC05g44940D	579.901	432.294	468.304	1109.95	1634.17	1086.99	7.72199	5.25535	5.73402	15.3791	21.3573	14.4182	885.269	-1.3716	2.72696e-05	0.00779772	DOWN	NSN1; GTP-binding family protein	[GO:0005525:GTP binding]	[ko03008:Ribosome biogenesis in eukaryotes]	Zea mays|GRAS|GRAS family protein
BnaA03g12750D	chrA03	5798362	5798903	453	-	BnaA03g12750D	17.8775	0	0	417.153	1100.31	116.373	1.63067	0	0	39.5918	98.5032	10.5736	275.286	-6.52429	2.74405e-05	0.00782483	DOWN	-	-	-	Theobroma cacao|FAR1|FAR1 family protein
BnaA04g24360D	chrA04	17849851	17851372	1103	+	BnaA04g24360D	719.569	459.313	848.283	234.751	242.477	212.507	26.9559	15.7086	29.2199	9.1504	8.9151	7.92986	452.817	1.55582	2.74979e-05	0.00782483	UP	-	-	-	Gossypium hirsutum|G2-like|G2-like family protein
BnaAnng18280D	chrAnn_random	19486401	19488009	1181	+	BnaAnng18280D	176.54	274.507	433.342	68.7075	72.3355	47.2238	6.17662	8.76814	13.941	2.50128	2.48389	1.64581	178.776	2.23353	2.76518e-05	0.00784956	UP	-	-	[ko04020:Calcium signaling pathway][ko04218:Cellular senescence][ko04621:NOD-like receptor signaling pathway]	Zoysia japonica|GRAS|GRAS family protein
BnaC06g04660D	chrC06	5300903	5303758	2484	+	BnaC06g04660D	0	0	0	143.141	209.875	0.843282	0	0	0	2.47754	3.42642	0.013973	58.9765	-9.27387	2.77666e-05	0.00786311	DOWN	-	-	-	-
BnaA02g30210D	chrA02	21892060	21892443	384	-	BnaA02g30210D	998.905	1502.22	1047.93	408.156	429.938	215.037	107.486	147.573	103.685	45.6986	45.4052	23.0489	767.032	1.75309	2.78891e-05	0.00787878	UP	-	-	-	-
BnaC04g11580D	chrC04	9044497	9046899	2403	-	BnaC04g11580D	1.11734	3.24221	6.44033	77.705	11.2069	462.962	0.0192128	0.0508969	0.101828	1.39028	0.189131	7.92974	93.7789	-5.66175	2.88526e-05	0.00811192	DOWN	RLP27; receptor like protein 27	[GO:0005515:protein binding]	-	Camelina sativa|bHLH|bHLH family protein
BnaC08g27940D	chrC08	28759268	28761332	1185	-	BnaC08g27940D	39.107	1.08074	20.241	426.15	269.985	315.387	1.36362	0.0344037	0.648974	15.4615	9.23958	10.9545	178.659	-4.06636	2.88528e-05	0.00811192	DOWN	Calcium-dependent phosphotriesterase superfamily protein	[GO:0009058:biosynthetic process][GO:0016844:strictosidine synthase activity]	-	Oryza longistaminata|MYB_related|MYB_related family protein
BnaC09g14880D	chrC09	11403775	11406016	1451	-	BnaC09g14880D	176.54	222.632	148.127	53.1666	33.6207	51.4402	5.02729	5.78793	3.87866	1.57536	0.939661	1.45916	114.254	1.98165	2.93724e-05	0.00823827	UP	-	-	-	Elaeis guineensis|FAR1|FAR1 family protein
BnaC06g29350D	chrC06	30304733	30306300	969	+	BnaC06g29350D	0	0	0	24.5384	49.9217	37.1044	0	0	0	1.08876	2.08928	1.57605	18.5941	-7.60818	2.97023e-05	0.00831089	DOWN	hypothetical protein	[GO:0003676:nucleic acid binding][GO:0008270:zinc ion binding]	[ko04218:Cellular senescence]	Brassica napus|C3H|C3H family protein
BnaC02g21190D	chrC02	17949756	17951970	1096	+	BnaC02g21190D	404.478	815.956	764.559	143.141	203.762	213.35	15.249	28.0841	26.5041	5.61515	7.53953	8.01218	424.208	1.8256	2.98626e-05	0.00833587	UP	basic helix-loop-helix (bHLH) DNA-binding superfamily protein	[GO:0046983:protein dimerization activity]	-	Brassica napus|bHLH|bHLH family protein
BnaCnng60500D	chrCnn_random	60281534	60284010	885	-	BnaCnng60500D	265.928	163.191	202.41	41.7153	59.0909	64.0894	12.4159	6.95597	8.68965	2.02657	2.70776	2.98065	132.737	1.9381	3.01187e-05	0.00838738	UP	Pectin lyase-like superfamily protein	[GO:0005618:cell wall][GO:0030599:pectinesterase activity][GO:0042545:cell wall modification]	[ko00040:Pentose and glucuronate interconversions]	Malus domestica|NAC|NAC family protein
BnaA10g15220D	chrA10	11904213	11905413	1025	-	BnaA10g15220D	482.692	433.375	401.14	143.959	168.104	204.917	19.4583	15.9494	14.8691	6.03841	6.65097	8.22854	305.698	1.34904	3.07258e-05	0.00853421	UP	Tetratricopeptide repeat (TPR)-like superfamily protein	[GO:0005515:protein binding]	-	-
BnaC01g21540D	chrC01	15021989	15024952	1497	+	BnaC01g21540D	0	0	0	31.082	35.6583	38.791	0	0	0	0.892679	0.965986	1.06654	17.5885	-7.52855	3.08378e-05	0.00853421	DOWN	-	-	-	-
BnaA02g05650D	chrA02	2597430	2598523	1094	+	BnaA02g05650D	558.672	777.049	777.439	285.464	322.963	263.947	22.175	28.158	28.3745	11.7899	12.5815	10.436	497.589	1.27711	3.08643e-05	0.00853421	UP	Pollen Ole e 1 allergen and extensin family protein	-	-	-
BnaC09g07840D	chrC09	4911403	4913591	1191	-	BnaC09g07840D	217.882	195.613	147.207	467.048	626.568	458.745	7.55904	6.1957	4.69603	16.86	21.3348	15.8536	352.177	-1.46987	3.10644e-05	0.00856382	DOWN	Protein kinase superfamily protein	[GO:0004672:protein kinase activity][GO:0004674:protein serine/threonine kinase activity][GO:0004713:protein tyrosine kinase activity][GO:0005524:ATP binding][GO:0006468:protein phosphorylation]	-	Fragaria vesca|bZIP|bZIP family protein
BnaCnng31280D	chrCnn_random	29644701	29646557	1857	+	BnaCnng31280D	6.70406	0	0	85.0665	214.969	92.761	0.149171	0	0	1.9695	4.69456	2.05599	66.5834	-5.90325	3.12014e-05	0.00856382	DOWN	-	-	-	Malus domestica|Nin-like|Nin-like family protein
BnaC06g33250D	chrC06	33211802	33214525	1349	+	BnaC06g33250D	758.676	726.255	1348.79	194.671	253.684	346.589	23.2382	20.3087	37.9879	6.20438	7.62627	10.5748	604.777	1.83404	3.12236e-05	0.00856382	UP	basic helix-loop-helix (bHLH) DNA-binding superfamily protein	[GO:0046983:protein dimerization activity]	-	Brassica napus|bHLH|bHLH family protein
BnaA03g58330D	chrA03_random	1637989	1641709	2262	+	BnaA03g58330D	0	0	0	35.1717	60.1098	21.9253	0	0	0	0.668512	1.07767	0.398953	19.5345	-7.67918	3.12636e-05	0.00856382	DOWN	-	-	-	-
BnaA09g52580D	chrA09_random	506462	507524	920	-	BnaA09g52580D	1488.3	1791.86	2301.96	625.729	891.458	662.82	66.8437	73.4718	95.0654	29.242	39.2957	29.6535	1293.69	1.35701	3.14812e-05	0.00860331	UP	-	-	-	-
BnaA04g14230D	chrA04	12028617	12031235	1827	+	BnaA04g14230D	284.922	316.656	260.373	53.9845	66.2226	109.627	6.44385	6.53812	5.41465	1.2704	1.46994	2.46971	181.964	1.9062	3.1972e-05	0.0086969	UP	alpha/beta-Hydrolases superfamily protein	[GO:0006508:proteolysis][GO:0008236:serine-type peptidase activity]	[ko04614:Renin-angiotensin system][ko04974:Protein digestion and absorption]	-
BnaC05g46160D	chrC05	41766918	41768242	1164	+	BnaC05g46160D	924.043	943.483	1348.79	101.425	47.884	291.776	32.8017	30.5763	44.0255	3.7463	1.66828	10.3172	609.566	2.8653	3.2062e-05	0.00870119	UP	bifunctional epoxide hydrolase 2	[GO:0003824:catalytic activity]	-	Medicago truncatula|FAR1|FAR1 family protein
BnaC03g45440D	chrC03	30434439	30435644	720	-	BnaC03g45440D	0	0	0	22.9025	98.8245	21.9253	0	0	0	1.3676	5.56627	1.25338	23.9421	-7.9723	3.22406e-05	0.00871879	DOWN	-	-	-	Solanum pennellii|C2H2|C2H2 family protein
BnaC05g47830D	chrC05	42625249	42635125	3558	-	BnaC05g47830D	194.418	97.2662	184.929	528.394	744.75	466.335	2.25781	1.03124	1.97475	6.38499	8.4886	5.39461	369.349	-1.86709	3.22755e-05	0.00871879	DOWN	DEG7; DegP protease 7	[GO:0003824:catalytic activity][GO:0004252:serine-type endopeptidase activity][GO:0005515:protein binding][GO:0006508:proteolysis]	-	-
BnaCnng09560D	chrCnn_random	8674490	8677292	1149	+	BnaCnng09560D	1.11734	0	0	31.8999	82.5236	26.985	0.0401813	0	0	1.19365	2.91266	0.966653	23.7543	-6.98765	3.25687e-05	0.00877774	DOWN	GDSL-like Lipase/Acylhydrolase superfamily protein	[GO:0006629:lipid metabolic process][GO:0016787:hydrolase activity]	-	-
BnaA06g01670D	chrA06	1007955	1012393	1855	+	BnaA06g01670D	207.826	901.334	984.45	81.7947	138.558	53.97	4.62927	18.3293	20.1634	1.89579	3.02914	1.1975	394.655	2.93357	3.31375e-05	0.00889627	UP	ROPGEF11; rop guanine nucleotide exchange factor-like protein	[GO:0005089:Rho guanyl-nucleotide exchange factor activity][GO:0005875:microtubule associated complex][GO:0007017:microtubule-based process]	[ko04962:Vasopressin-regulated water reabsorption]	Sisymbrium irio|bHLH|bHLH family protein
BnaC06g11040D	chrC06	13073934	13074741	808	-	BnaC06g11040D	962.032	996.439	886.005	500.584	489.029	404.775	49.1967	46.5204	41.6618	26.6363	24.5445	20.6191	706.477	1.02857	3.32316e-05	0.00889627	UP	PSAG; photosystem I subunit G	[GO:0009522:photosystem I][GO:0015979:photosynthesis][GO:0016020:membrane][GO:0016168:chlorophyll binding]	[ko00195:Photosynthesis]	-
BnaC03g62280D	chrC03	51486084	51487621	1081	-	BnaC03g62280D	46.9284	16.211	0	875.203	2063.09	125.649	1.79377	0.565704	0	34.809	77.397	4.78411	521.18	-5.60415	3.32361e-05	0.00889627	DOWN	DRL1; dihydroflavonol 4-reductase-like1	[GO:0000166:nucleotide binding][GO:0003824:catalytic activity][GO:0044237:cellular metabolic process][GO:0050662:coenzyme binding]	-	Raphanus sativus|LBD|LBD family protein
BnaA04g27260D	chrA04_random	13562	14962	1401	+	BnaA04g27260D	2.23469	0	0	93.246	33.6207	50.5969	0.0659076	0	0	2.86154	0.973197	1.48646	29.9497	-6.37936	3.34134e-05	0.00892337	DOWN	DAF1; F-box family protein	[GO:0005515:protein binding]	-	Sisymbrium irio|B3|B3 family protein
BnaA01g18940D	chrA01	10393334	10394666	1333	-	BnaA01g18940D	660.35	567.386	495.905	1172.94	1223.59	1140.96	20.4692	16.0566	14.1345	37.8314	37.2252	35.2296	876.855	-1.03771	3.3679e-05	0.00897385	DOWN	DOR; F-box and associated interaction domains-containing protein	[GO:0005515:protein binding]	-	Sisymbrium irio|Trihelix|Trihelix family protein
BnaC01g09300D	chrC01	5355365	5356886	888	-	BnaC01g09300D	1158.68	967.259	523.506	3844.35	2933.15	2273.49	53.915	41.0898	22.3987	186.131	133.953	105.377	1950.07	-1.77271	3.46234e-05	0.00918374	DOWN	AP2/B3-like transcriptional factor family protein	[GO:0003677:DNA binding]	-	Brassica napus|B3|B3 family protein
BnaC01g38660D	chrC01	37642705	37643977	982	-	BnaC01g38660D	137.433	268.023	110.406	961.906	1360.11	452.842	5.78279	10.2959	4.27162	42.1143	56.1687	18.9803	548.453	-2.42774	3.59519e-05	0.0095146	DOWN	uncharacterized LOC104798375	[GO:0004190:aspartic-type endopeptidase activity][GO:0006508:proteolysis]	-	-
BnaA08g08410D	chrA08	8267597	8270822	2205	-	BnaA08g08410D	0	0	0	41.7153	12.2257	92.761	0	0	0	0.813383	0.224852	1.73151	24.4503	-8.00455	3.60344e-05	0.00951494	DOWN	HDG4; homeodomain GLABROUS 4	[GO:0003677:DNA binding][GO:0003700:DNA-binding transcription factor activity][GO:0005634:nucleus][GO:0043565:sequence-specific DNA binding]	-	Brassica napus|HD-ZIP|HD-ZIP family protein
BnaC05g06800D	chrC05	3370500	3371711	1212	+	BnaC05g06800D	49.1631	266.942	488.545	28.6281	18.3386	19.3955	1.67608	8.30841	15.3149	1.01554	0.613613	0.658667	145.169	3.59904	3.61686e-05	0.00952893	UP	NAS3; nicotianamine synthase 3	[GO:0030410:nicotianamine synthase activity][GO:0030418:nicotianamine biosynthetic process]	-	-
BnaC03g18980D	chrC03	9831772	9832572	801	-	BnaC03g18980D	17587	57889.6	31531.8	8451.03	10254.3	5703.12	907.227	2726.29	1495.65	453.613	519.166	293.054	21902.8	2.13229	3.63679e-05	0.00954272	UP	LHB1B1; light-harvesting chlorophyll-protein complex II subunit B1	[GO:0016020:membrane]	[ko00196:Photosynthesis - antenna proteins]	Brachypodium distachyon|ERF|ERF family protein
BnaA03g02320D	chrA03	1059543	1060260	651	+	BnaA03g02320D	406.713	673.299	483.024	166.043	185.423	204.917	25.8145	39.0149	28.1904	10.966	11.5509	12.9559	353.237	1.49023	3.63837e-05	0.00954272	UP	-	-	-	-
BnaA10g11630D	chrA10	9778687	9779146	216	-	BnaA10g11630D	0	0	0	53.1666	46.8652	17.7089	0	0	0	10.5826	8.79891	3.37447	19.6235	-7.68635	3.68586e-05	0.00962621	DOWN	-	-	-	-
BnaC06g38870D	chrC06	36264799	36266607	1809	-	BnaC06g38870D	10.0561	0	0	170.951	94.7493	376.104	0.229693	0	0	4.06295	2.12407	8.5573	108.643	-6.01649	3.68663e-05	0.00962621	DOWN	-	-	[ko00906:Carotenoid biosynthesis]	-
BnaA09g55760D	chrA09_random	3405738	3406571	834	+	BnaA09g55760D	947.507	1180.16	914.526	228.207	412.618	403.089	46.9433	53.3802	41.6623	11.7645	20.0638	19.8931	681.018	1.54361	3.69836e-05	0.00963538	UP	-	-	-	-
BnaC09g49100D	chrC09	47637505	47641322	3078	-	BnaC09g49100D	397.774	282.072	442.542	936.549	959.719	838.222	5.3398	3.45697	5.4626	13.0819	12.6447	11.2088	642.813	-1.28414	3.76061e-05	0.00977582	DOWN	UBA_2; ubiquitin activating enzyme 2	[GO:0000166:nucleotide binding][GO:0003824:catalytic activity][GO:0005524:ATP binding][GO:0006464:cellular protein modification process][GO:0008641:ubiquitin-like modifier activating enzyme activity]	[ko04120:Ubiquitin mediated proteolysis][ko05012:Parkinson's disease]	Actinidia chinensis|GRAS|GRAS family protein
BnaA02g27980D	chrA02	20675015	20677590	1375	+	BnaA02g27980D	10065	8046.08	10179.4	3263.61	3448.67	5114.5	302.461	220.742	281.276	102.048	101.714	153.098	6686.21	1.25824	3.86829e-05	0.0100114	UP	-	-	[ko00730:Thiamine metabolism]	-
BnaC03g48270D	chrC03	33223215	33225737	1630	+	BnaC03g48270D	852.533	766.242	782.96	217.574	114.107	310.328	21.6113	17.733	18.2501	5.73889	2.83893	7.83612	507.29	1.90221	3.93238e-05	0.0101548	UP	-	-	-	-
BnaC08g43300D	chrC08	37085014	37087718	2705	+	BnaC08g43300D	49.1631	211.824	78.2039	4.90768	0	0	1.18935	4.67834	1.73962	0.123537	0	0	57.3498	6.07624	3.96463e-05	0.0102156	UP	UDP-Glycosyltransferase superfamily protein	[GO:0008152:metabolic process]	-	Aethionema arabicum|CO-like|CO-like family protein
BnaAnng28180D	chrAnn_random	32144153	32146315	1503	-	BnaAnng28180D	0	1.08074	0	80.9768	8.15048	107.097	0	0.0271247	0	2.31638	0.219915	2.93282	32.8841	-7.46249	3.97726e-05	0.0102256	DOWN	hypothetical protein	[GO:0005506:iron ion binding][GO:0009055:electron transfer activity][GO:0020037:heme binding][GO:0055114:oxidation-reduction process]	-	Camelina sativa|HSF|HSF family protein
BnaA03g55610D	chrA03_random	350249	351449	1114	-	BnaA03g55610D	259.224	197.775	428.742	57.2563	85.58	71.679	9.61494	6.69714	14.6226	2.20977	3.11544	2.64834	183.376	2.04797	4.07164e-05	0.0104454	UP	PGIP2; polygalacturonase inhibiting protein 2	[GO:0005515:protein binding]	-	-
BnaC01g12140D	chrC01	7644037	7644432	396	+	BnaC01g12140D	4.46937	0	0	412.245	76.4107	18.5522	0.466347	0	0	44.7578	7.82512	1.92827	85.2796	-6.85968	4.1007e-05	0.010497	DOWN	-	-	-	-
BnaA09g33960D	chrA09	24949883	24951095	621	-	BnaA09g33960D	131.846	114.558	103.965	390.979	607.21	276.596	8.77272	6.95886	6.36077	27.0689	39.6533	18.3325	270.859	-1.86331	4.13382e-05	0.0105364	DOWN	60S ribosomal protein L36-2	[GO:0003735:structural constituent of ribosome][GO:0005622:intracellular][GO:0005840:ribosome][GO:0006412:translation]	[ko03010:Ribosome]	Actinidia chinensis|BES1|BES1 family protein
BnaA05g09410D	chrA05	5205392	5206471	1080	+	BnaA05g09410D	4606.81	12684.6	7951.04	2007.24	2635.66	1103.01	176.252	443.054	279.713	79.9069	98.9686	42.0363	5164.73	2.13533	4.13727e-05	0.0105364	UP	LHB1B1; light-harvesting chlorophyll-protein complex II subunit B1	[GO:0016020:membrane]	[ko00196:Photosynthesis - antenna proteins]	Brachypodium distachyon|ERF|ERF family protein
BnaC04g35180D	chrC04	36607369	36609004	1171	+	BnaC04g35180D	6012.42	6279.08	5269.11	2833.37	3373.28	2453.11	212.153	202.275	170.959	104.029	116.823	86.2239	4370.06	1.02003	4.14307e-05	0.0105364	UP	IAA8; indoleacetic acid-induced protein 8	[GO:0005634:nucleus][GO:0046983:protein dimerization activity]	[ko04075:Plant hormone signal transduction]	-
BnaA06g31730D	chrA06	21260350	21262856	1357	-	BnaA06g31730D	0	0	0	24.5384	39.7336	40.4775	0	0	0	0.777455	1.18743	1.22773	17.4583	-7.51758	4.15228e-05	0.010537	DOWN	Exonuclease family protein	[GO:0004527:exonuclease activity][GO:0005622:intracellular][GO:0008270:zinc ion binding]	-	Jatropha curcas|C2H2|C2H2 family protein
BnaA10g26350D	chrA10	16804991	16809947	2271	+	BnaA10g26350D	474.871	134.011	352.378	58.8922	46.8652	64.9327	8.64004	2.22602	5.89528	1.11493	0.836884	1.17683	188.658	2.49256	4.16576e-05	0.0105484	UP	-	-	-	Populus euphratica|MYB_related|MYB_related family protein
BnaC07g36950D	chrC07	38815548	38819131	1524	-	BnaC07g36950D	0	0	0	32.7179	39.7336	29.5149	0	0	0	0.923015	1.05731	0.79712	16.9944	-7.47872	4.2652e-05	0.0107769	DOWN	MATE efflux family protein	[GO:0006855:drug transmembrane transport][GO:0015297:antiporter activity][GO:0016020:membrane][GO:0055085:transmembrane transport]	-	Triticum urartu|ERF|ERF family protein
BnaC09g23280D	chrC09	20841705	20843868	1709	+	BnaC09g23280D	310.621	460.394	424.141	140.687	130.408	166.97	7.51012	10.1623	9.42935	3.53932	3.09452	4.02127	272.203	1.4476	4.31177e-05	0.0108711	UP	CYP706A4; cytochrome P450, family 706, subfamily A, polypeptide 4	[GO:0005506:iron ion binding][GO:0009055:electron transfer activity][GO:0020037:heme binding][GO:0055114:oxidation-reduction process]	-	Solanum melongena|MYB|MYB family protein
BnaC04g02360D	chrC04	1794017	1798234	1425	-	BnaC04g02360D	872.645	1617.86	1277.94	516.942	362.696	437.663	25.3035	42.8283	34.073	15.5968	10.3219	12.6413	847.626	1.51606	4.40605e-05	0.0110615	UP	-	-	-	Camelina sativa|BES1|BES1 family protein
BnaA02g23860D	chrA02	17154505	17157142	1704	-	BnaA02g23860D	781.023	673.299	592.51	308.366	227.195	167.813	18.9388	14.9054	13.2111	7.78046	5.40705	4.05344	458.367	1.54058	4.40613e-05	0.0110615	UP	-	-	-	-
BnaA04g21720D	chrA04	16507543	16508807	1265	-	BnaA04g21720D	260.341	461.474	456.343	118.602	138.558	109.627	10.567	17.1003	17.0317	5.00903	5.5197	4.43237	257.491	1.68467	4.4361e-05	0.0111129	UP	LHCA3; PSI type III chlorophyll a/b-binding protein	[GO:0016020:membrane]	[ko00196:Photosynthesis - antenna proteins]	Brachypodium distachyon|ERF|ERF family protein
BnaA08g12940D	chrA08	11346877	11349154	2102	-	BnaA08g12940D	1202.26	1331.47	1023.09	2884.08	2989.19	2095.56	23.6333	23.8947	18.4925	58.9907	57.6703	41.0331	1920.94	-1.16387	4.55109e-05	0.0113283	DOWN	-	-	-	-
BnaA09g39780D	chrA09	28123796	28126984	1935	+	BnaA09g39780D	0	0	0	24.5384	41.7712	37.1044	0	0	0	0.545223	0.875442	0.789246	17.2357	-7.49894	4.57357e-05	0.0113602	DOWN	-	-	-	Aquilegia coerulea|Dof|Dof family protein
BnaC06g24160D	chrC06	25958708	25959641	934	+	BnaC06g24160D	4371.05	2927.71	3147.48	1251.46	1745.22	1355.15	193.373	118.246	128.035	57.6074	75.7766	59.7186	2466.35	1.26343	4.61687e-05	0.0114416	UP	GER1; germin-like protein 1	[GO:0030145:manganese ion binding][GO:0045735:nutrient reservoir activity][GO:0048046:apoplast]	-	Utricularia gibba|bZIP|bZIP family protein
BnaA01g04420D	chrA01	2062163	2064137	1359	+	BnaA01g04420D	192.183	110.235	117.766	447.417	429.938	389.596	5.84323	3.05988	3.29241	14.1547	12.8297	11.7995	281.189	-1.59344	4.63452e-05	0.0114416	DOWN	-	-	-	-
BnaC06g06390D	chrC06	6882308	6884080	1199	-	BnaC06g06390D	1864.85	2131.21	2460.2	1019.98	807.916	538.014	64.266	67.052	77.9588	36.5747	27.3262	18.4689	1470.36	1.44835	4.63563e-05	0.0114416	UP	FAP3; Chalcone-flavanone isomerase family protein	[GO:0009813:flavonoid biosynthetic process][GO:0016872:intramolecular lyase activity][GO:0045430:chalcone isomerase activity]	-	-
BnaC07g26120D	chrC07	32140774	32142918	1418	-	BnaC07g26120D	522.917	939.16	1884.26	231.479	281.191	208.291	15.2375	24.9843	50.4867	7.01849	8.04188	6.04591	677.882	2.21514	4.74036e-05	0.0116755	UP	ERD5; Methylenetetrahydrofolate reductase family protein	[GO:0004657:proline dehydrogenase activity][GO:0006537:glutamate biosynthetic process][GO:0006562:proline catabolic process][GO:0055114:oxidation-reduction process]	[ko00330:Arginine and proline metabolism]	-
BnaA07g15140D	chrA07	13161486	13162232	747	+	BnaA07g15140D	0	0	0	17.1769	63.1662	37.1044	0	0	0	0.988627	3.42922	2.04443	19.5746	-7.682	4.78481e-05	0.0117603	DOWN	-	-	-	-
BnaA05g29610D	chrA05	20619490	20622062	1263	-	BnaA05g29610D	1670.43	1958.29	1948.66	683.804	839.499	1013.62	54.6489	58.4896	58.62	23.2775	26.9556	33.0325	1352.38	1.13659	4.87151e-05	0.0119234	UP	RNA-binding KH domain-containing protein	[GO:0003723:RNA binding]	-	Oropetium thomaeum|WOX|WOX family protein
BnaC09g47460D	chrC09	46789930	46792379	2450	+	BnaC09g47460D	4.46937	0	0	44.9871	139.577	75.8954	0.107744	0	0	1.12846	3.30244	1.82252	44.1548	-5.90649	4.89721e-05	0.0119613	DOWN	NADH dehydrogenase [ubiquinone] flavoprotein 1	[GO:0006066:alcohol metabolic process][GO:0008812:NADH dehydrogenase activity][GO:0050660:flavin adenine dinucleotide binding][GO:0055114:oxidation-reduction process]	[ko00460:Cyanoamino acid metabolism]	Populus euphratica|G2-like|G2-like family protein
BnaC09g34190D	chrC09	37572607	37574191	1585	-	BnaC09g34190D	1306.17	1653.53	1967.98	566.019	279.154	626.558	34.0509	39.3537	47.1742	15.3536	7.14243	16.2705	1066.57	1.7429	4.94132e-05	0.0120016	UP	-	-	-	-
BnaA03g38410D	chrA03	19086874	19088772	1818	-	BnaA03g38410D	800.018	1170.44	655.073	354.989	303.605	301.052	18.1829	24.2861	13.6902	8.39517	6.77247	6.81577	597.529	1.45162	4.94442e-05	0.0120016	UP	ABCG5; ABC-2 type transporter family protein	[GO:0000166:nucleotide binding][GO:0005524:ATP binding][GO:0016020:membrane][GO:0016887:ATPase activity][GO:0017111:nucleoside-triphosphatase activity]	-	Malus domestica|Nin-like|Nin-like family protein
BnaC08g07980D	chrC08	11787572	11788237	666	-	BnaC08g07980D	1314	2041.51	1281.62	565.201	671.395	424.171	81.5224	115.633	73.1139	36.4869	40.8824	26.2141	1049.65	1.48164	4.95823e-05	0.0120103	UP	PSBX; photosystem II subunit X	[GO:0009523:photosystem II][GO:0015979:photosynthesis][GO:0016020:membrane]	-	-
BnaC04g44230D	chrC04	44354526	44355241	632	+	BnaC04g44230D	396.657	324.221	428.742	114.513	172.179	129.865	25.9331	19.3521	25.7746	7.79013	11.0483	8.45754	261.029	1.46648	5.18964e-05	0.0125449	UP	SPL3; squamosa promoter binding protein-like 3	[GO:0003677:DNA binding][GO:0005634:nucleus]	-	Brassica napus|SBP|SBP family protein
BnaA10g18500D	chrA10	13389144	13390588	1352	+	BnaA10g18500D	10691.9	12941.8	11017.6	1352.88	3552.59	4206.29	326.764	361.096	309.615	43.0222	106.561	128.053	7293.83	1.92715	5.24698e-05	0.0126413	UP	-	-	-	Musa acuminata|Nin-like|Nin-like family protein
BnaA07g04280D	chrA07	4500629	4500985	357	+	BnaA07g04280D	389.953	603.051	370.779	121.056	170.141	159.38	45.1337	63.722	39.4602	14.579	19.3274	18.3753	302.393	1.59832	5.2511e-05	0.0126413	UP	PSBX; photosystem II subunit X	[GO:0009523:photosystem II][GO:0015979:photosynthesis][GO:0016020:membrane]	-	-
BnaC09g31460D	chrC09	34419229	34421052	1824	-	BnaC09g31460D	538.559	286.395	290.735	1369.24	1684.09	881.23	12.2002	5.92304	6.05599	32.2749	37.4432	19.8853	841.709	-1.8186	5.29434e-05	0.0127193	DOWN	PDC2; pyruvate decarboxylase-2	[GO:0000287:magnesium ion binding][GO:0003824:catalytic activity][GO:0030976:thiamine pyrophosphate binding]	[ko00010:Glycolysis / Gluconeogenesis]	Selaginella moellendorffii|bHLH|bHLH family protein
BnaCnng02940D	chrCnn_random	2426484	2432296	4337	-	BnaCnng02940D	274.866	487.412	453.583	1303.81	953.606	1111.45	2.61872	4.23946	3.97357	12.9251	8.91684	10.5479	764.12	-1.47004	5.33423e-05	0.0127889	DOWN	EIN2; NRAMP metal ion transporter family protein	[GO:0005215:transporter activity][GO:0006810:transport][GO:0016020:membrane]	[ko04016:MAPK signaling pathway - plant][ko04075:Plant hormone signal transduction]	-
BnaA09g20170D	chrA09	13136799	13142064	2742	+	BnaA09g20170D	1527.41	1870.75	1114.18	680.532	587.853	575.118	23.0168	25.7367	15.4383	10.6706	8.69427	8.63292	1059.31	1.29113	5.35504e-05	0.0128127	UP	PDF2; protodermal factor 2	[GO:0003677:DNA binding][GO:0003700:DNA-binding transcription factor activity][GO:0005634:nucleus][GO:0043565:sequence-specific DNA binding]	-	Brassica napus|HD-ZIP|HD-ZIP family protein
BnaC09g37120D	chrC09	40468113	40468952	840	+	BnaC09g37120D	2802.3	1872.92	3101.48	1095.23	1118.65	1120.72	137.845	84.1091	140.282	56.0577	54.0067	54.9144	1851.88	1.22173	5.37563e-05	0.0128357	UP	Plant invertase/pectin methylesterase inhibitor superfamily protein	[GO:0004857:enzyme inhibitor activity][GO:0030599:pectinesterase activity]	-	Vigna angularis|Trihelix|Trihelix family protein
BnaC03g77560D	chrC03_random	5977810	5980317	1637	-	BnaC03g77560D	1261.48	2091.22	1930.26	505.491	535.894	810.394	31.8412	48.1899	44.8002	13.2762	13.2758	20.3758	1189.12	1.51236	5.39725e-05	0.0128611	UP	scpl29; serine carboxypeptidase-like 29	[GO:0004185:serine-type carboxypeptidase activity][GO:0006508:proteolysis]	-	Dorcoceras hygrometricum|C3H|C3H family protein
BnaA09g52500D	chrA09_random	470994	471849	856	-	BnaA09g52500D	1782.16	1890.21	1833.65	634.727	924.06	462.118	86.0262	83.299	81.3873	31.8802	43.7782	22.2202	1254.49	1.44652	5.41332e-05	0.0128733	UP	HB25; homeobox protein 25	[GO:0003677:DNA binding]	-	Brassica napus|ZF-HD|ZF-HD family protein
BnaA03g03590D	chrA03	1711601	1717390	2757	-	BnaA03g03590D	1207.85	337.19	1359.83	116.966	84.5612	236.962	18.1023	4.61362	18.7396	1.82403	1.24384	3.53761	557.226	2.72726	5.47904e-05	0.0129578	UP	Protein kinase superfamily protein	[GO:0004672:protein kinase activity][GO:0004674:protein serine/threonine kinase activity][GO:0004713:protein tyrosine kinase activity][GO:0005524:ATP binding][GO:0006468:protein phosphorylation]	[ko04010:MAPK signaling pathway]	Aegilops tauschii|FAR1|FAR1 family protein
BnaCnng01710D	chrCnn_random	1769090	1771049	1655	-	BnaCnng01710D	2.23469	0	0	34.3538	98.8245	39.6342	0.0557925	0	0	0.892452	2.42158	0.98569	29.1745	-6.3371	5.47942e-05	0.0129578	DOWN	Dof-type zinc finger DNA-binding family protein	[GO:0003677:DNA binding][GO:0008270:zinc ion binding]	-	Brassica napus|Dof|Dof family protein
BnaA10g08550D	chrA10	7260710	7262182	904	+	BnaA10g08550D	2020.16	2421.93	1788.57	669.081	917.947	1033.02	92.3366	101.064	75.1711	31.8213	41.1795	47.0336	1475.12	1.24984	5.48201e-05	0.0129578	UP	-	-	[ko00730:Thiamine metabolism]	-
BnaA07g33790D	chrA07	23103450	23108760	1515	+	BnaA07g33790D	319.56	742.466	663.353	115.331	90.674	188.052	8.7156	18.4871	16.6359	3.27296	2.42718	5.10896	353.239	2.12969	5.50466e-05	0.0129851	UP	TGA7; bZIP transcription factor family protein	[GO:0003700:DNA-binding transcription factor activity][GO:0043565:sequence-specific DNA binding]	[ko04075:Plant hormone signal transduction]	Brassica napus|bZIP|bZIP family protein
BnaAnng22920D	chrAnn_random	25733357	25734225	869	-	BnaAnng22920D	16003.7	48463.4	29065.2	7738.6	10020	5320.27	760.954	2103.77	1270.77	382.87	467.605	251.989	19435.2	2.01891	5.51884e-05	0.0129889	UP	CAB1; chlorophyll A/B binding protein 1	[GO:0016020:membrane]	[ko00196:Photosynthesis - antenna proteins]	Brachypodium distachyon|ERF|ERF family protein
BnaC04g01960D	chrC04	1510815	1513441	1564	+	BnaC04g01960D	79.3314	34.5836	120.526	311.638	383.072	523.678	2.09588	0.834136	2.92791	8.56686	9.93289	13.7815	242.138	-2.37561	5.53467e-05	0.0129889	DOWN	GPDHC1; 6-phosphogluconate dehydrogenase family protein	[GO:0000166:nucleotide binding][GO:0004367:glycerol-3-phosphate dehydrogenase [NAD+] activity][GO:0005737:cytoplasm][GO:0005975:carbohydrate metabolic process][GO:0006072:glycerol-3-phosphate metabolic process][GO:0009331:glycerol-3-phosphate dehydrogenase complex][GO:0016491:oxidoreductase activity][GO:0046168:glycerol-3-phosphate catabolic process][GO:0050662:coenzyme binding][GO:0051287:NAD bi…	[ko00564:Glycerophospholipid metabolism][ko04011:MAPK signaling pathway - yeast]	Malus domestica|M-type_MADS|M-type_MADS family protein
BnaC08g46180D	chrC08_random	194051	196533	1432	+	BnaC08g46180D	2947.55	4052.76	2768.42	996.259	922.023	1605.61	85.0503	106.761	73.4517	29.9115	26.1114	46.1492	2215.44	1.47083	5.5395e-05	0.0129889	UP	GAPB; glyceraldehyde-3-phosphate dehydrogenase B subunit	[GO:0000166:nucleotide binding][GO:0006006:glucose metabolic process][GO:0050661:NADP binding][GO:0051287:NAD binding][GO:0055114:oxidation-reduction process]	[ko00710:Carbon fixation in photosynthetic organisms]	Malus domestica|Trihelix|Trihelix family protein
BnaA05g23550D	chrA05	17800086	17801094	530	+	BnaA05g23550D	1687.19	3377.3	2252.27	870.296	977.038	774.976	131.536	240.38	161.458	70.5991	74.7597	60.1839	1656.51	1.48048	5.65223e-05	0.0132268	UP	PSAH-1; photosystem I subunit H-1	[GO:0009522:photosystem I][GO:0009538:photosystem I reaction center][GO:0015979:photosynthesis]	[ko00195:Photosynthesis]	-
BnaA09g50580D	chrA09	33428850	33430043	742	+	BnaA09g50580D	51.3978	39.9872	46.9224	172.587	176.254	128.179	2.86219	2.03293	2.40264	10.0003	9.63312	7.11018	102.555	-1.78588	5.71046e-05	0.0133364	DOWN	RPS15; cytosolic ribosomal protein S15	[GO:0003723:RNA binding][GO:0003735:structural constituent of ribosome][GO:0005840:ribosome][GO:0006412:translation][GO:0015935:small ribosomal subunit]	[ko03010:Ribosome]	-
BnaA06g20540D	chrA06	14065638	14068625	2007	-	BnaA06g20540D	384.366	344.755	262.213	40.0794	45.8464	112.156	7.91325	6.47988	4.96387	0.858583	0.926382	2.30009	198.236	2.32174	5.76492e-05	0.0134369	UP	ASN1; glutamine-dependent asparagine synthase 1	[GO:0004066:asparagine synthase (glutamine-hydrolyzing) activity][GO:0006529:asparagine biosynthetic process][GO:0008152:metabolic process]	[ko00250:Alanine, aspartate and glutamate metabolism]	Camelina sativa|G2-like|G2-like family protein
BnaA08g08930D	chrA08	8661817	8663347	720	+	BnaA08g08930D	0	0	0	27.8102	34.6395	35.4178	0	0	0	1.66066	1.95106	2.02468	16.3113	-7.41969	5.81935e-05	0.0135368	DOWN	-	-	-	-
BnaA09g45740D	chrA09	31219373	31220178	381	-	BnaA09g45740D	537.442	79.9745	747.078	15.541	0	26.1417	58.286	7.91827	74.4996	1.75373	0	2.82408	234.363	5.02759	5.92059e-05	0.013745	UP	OPT1; oligopeptide transporter 1	[GO:0055085:transmembrane transport]	-	-
BnaC04g42350D	chrC04	42897594	42900123	1572	+	BnaC04g42350D	300.565	237.762	207.93	95.6998	62.1474	75.0521	7.9003	5.7055	5.02549	2.61738	1.60325	1.96507	163.193	1.67749	6.02756e-05	0.0139382	UP	-	-	-	-
BnaC03g71060D	chrC03	60519365	60525122	3251	-	BnaC03g71060D	90.5048	88.6204	60.7231	257.653	206.818	317.917	1.1503	1.0283	0.709659	3.40743	2.57991	4.02499	170.373	-1.70823	6.18032e-05	0.0142353	DOWN	Leucine-rich repeat transmembrane protein kinase	[GO:0004672:protein kinase activity][GO:0004674:protein serine/threonine kinase activity][GO:0004713:protein tyrosine kinase activity][GO:0005524:ATP binding][GO:0006468:protein phosphorylation]	-	Ipomoea trifida|MYB_related|MYB_related family protein
BnaA05g15580D	chrA05	10113943	10114867	837	-	BnaA05g15580D	653.646	933.756	863.924	204.487	168.104	360.081	32.2682	42.0835	39.216	10.5038	8.14485	17.7069	530.666	1.74167	6.19503e-05	0.0142412	UP	-	-	-	-
BnaCnng64120D	chrCnn_random	63871684	63874038	2262	+	BnaCnng64120D	0	0	0	12.2692	57.0533	52.2835	0	0	0	0.233202	1.02287	0.951349	20.2677	-7.73252	6.22125e-05	0.0142735	DOWN	RLP32; receptor like protein 32	[GO:0005515:protein binding]	-	Sisymbrium irio|M-type_MADS|M-type_MADS family protein
BnaC09g43860D	chrC09	44962061	44964050	989	-	BnaC09g43860D	92.7395	81.0552	93.8447	327.179	378.997	197.328	3.87459	3.09164	3.60518	14.2232	15.5407	8.21221	195.191	-1.75446	6.27332e-05	0.0143321	DOWN	JAZ10; jasmonate-zim-domain protein 10	[GO:0005515:protein binding]	[ko04075:Plant hormone signal transduction]	-
BnaC09g39230D	chrC09	41877679	41881610	2245	+	BnaC09g39230D	760.911	650.603	629.312	332.086	284.248	348.275	14.0047	10.9321	10.6503	6.3598	5.13467	6.3852	500.906	1.08032	6.31384e-05	0.0143496	UP	Galactose oxidase/kelch repeat superfamily protein	[GO:0005515:protein binding]	-	-
BnaC06g05990D	chrC06	6493884	6495189	925	-	BnaC06g05990D	5.58672	51.8753	46.0023	557.84	248.59	269.85	0.249558	2.11555	1.88952	25.9284	10.8987	12.0074	196.624	-3.3768	6.31562e-05	0.0143496	DOWN	-	-	-	Trifolium pratense|NAC|NAC family protein
BnaA09g49510D	chrA09	32930252	32935285	2502	-	BnaA09g49510D	4.46937	0	3.68019	44.9871	92.7117	53.97	0.0738102	0	0.055885	0.773053	1.50272	0.887837	33.3031	-4.54924	6.40568e-05	0.0145111	DOWN	RLP1; receptor like protein 1	[GO:0005515:protein binding]	-	-
BnaA03g48610D	chrA03	24925031	24928671	2163	+	BnaA03g48610D	4906.25	3230.32	4831.16	1204.02	1742.16	627.402	93.724	56.3369	84.861	23.9323	32.6636	11.9387	2756.89	1.8597	6.41148e-05	0.0145111	UP	PORB; protochlorophyllide oxidoreductase B	[GO:0000166:nucleotide binding][GO:0005515:protein binding][GO:0008152:metabolic process][GO:0008270:zinc ion binding][GO:0016491:oxidoreductase activity][GO:0016630:protochlorophyllide reductase activity][GO:0055114:oxidation-reduction process]	[ko00860:Porphyrin and chlorophyll metabolism]	Triticum urartu|C2H2|C2H2 family protein
BnaA09g48750D	chrA09	32583947	32591562	3827	-	BnaA09g48750D	715.1	498.219	662.433	246.202	281.191	186.365	7.72086	4.91096	6.57653	2.76593	2.97972	2.00435	431.585	1.3947	6.46266e-05	0.0145988	UP	EDR1; Protein kinase superfamily protein	[GO:0004197:cysteine-type endopeptidase activity][GO:0004672:protein kinase activity][GO:0004674:protein serine/threonine kinase activity][GO:0004713:protein tyrosine kinase activity][GO:0005524:ATP binding][GO:0006468:protein phosphorylation][GO:0006508:proteolysis]	-	Actinidia chinensis|bZIP|bZIP family protein
BnaA09g56570D	chrA09_random	3773673	3774887	1069	+	BnaA09g56570D	4681.67	8645.89	6393.4	2170.83	2691.69	1295.28	180.959	305.096	227.231	87.3086	102.113	49.8717	4313.13	1.67934	6.49698e-05	0.0146481	UP	LHCB6; light harvesting complex photosystem II subunit 6	[GO:0016020:membrane]	[ko00196:Photosynthesis - antenna proteins]	-
BnaA02g30470D	chrA02	22042464	22045797	2484	-	BnaA02g30470D	617.891	784.614	699.235	359.897	321.944	337.313	10.2782	11.9154	10.6951	6.22924	5.25606	5.58919	520.149	1.04397	6.53935e-05	0.0146913	UP	KAT5; peroxisomal 3-keto-acyl-CoA thiolase 2	[GO:0003824:catalytic activity][GO:0008152:metabolic process]	[ko00071:Fatty acid degradation][ko00280:Valine, leucine and isoleucine degradation][ko00592:alpha-Linolenic acid metabolism][ko01040:Biosynthesis of unsaturated fatty acids][ko03320:PPAR signaling pathway][ko04146:Peroxisome]	-
BnaA02g35050D	chrA02_random	44702	46066	1239	-	BnaA02g35050D	242.463	89.7011	531.787	27.8102	35.6583	43.8507	8.08597	2.73106	16.3072	0.965031	1.16714	1.45671	161.878	3.0098	6.54124e-05	0.0146913	UP	TAO1; target of AVRB operation1	[GO:0000166:nucleotide binding][GO:0005515:protein binding][GO:0006952:defense response][GO:0007165:signal transduction][GO:0017111:nucleoside-triphosphatase activity][GO:0043531:ADP binding]	-	Brassica napus|NAC|NAC family protein
BnaA07g07570D	chrA07	7849876	7852244	2149	+	BnaA07g07570D	94.9742	156.707	95.6848	28.6281	14.2633	12.6492	1.82611	2.75078	1.69169	0.57275	0.269164	0.242268	67.1511	2.64038	6.65041e-05	0.014908	UP	CAB3; chlorophyll A/B binding protein 3	[GO:0016020:membrane]	[ko00196:Photosynthesis - antenna proteins]	Brachypodium distachyon|ERF|ERF family protein
BnaA09g01390D	chrA09	740415	741576	917	+	BnaA09g01390D	986.614	1054.8	1635.84	413.063	502.273	512.715	44.4565	43.3915	67.7775	19.3667	22.2127	23.0131	850.884	1.36502	6.68506e-05	0.014957	UP	XTH9; xyloglucan endotransglucosylase/hydrolase 9	[GO:0005618:cell wall][GO:0005975:carbohydrate metabolic process][GO:0006073:cellular glucan metabolic process][GO:0016762:xyloglucan:xyloglucosyl transferase activity][GO:0048046:apoplast]	-	Solanum melongena|NAC|NAC family protein
BnaAnng08180D	chrAnn_random	8833793	8836621	1794	-	BnaAnng08180D	0	0	0	13.0872	59.0909	45.5372	0	0	0	0.31364	1.33577	1.04475	19.6192	-7.68547	6.74182e-05	0.0150553	DOWN	monocopper oxidase-like protein SKS2	[GO:0005507:copper ion binding][GO:0016491:oxidoreductase activity][GO:0055114:oxidation-reduction process]	-	-
BnaA08g19470D	chrA08	14970061	14973506	1370	-	BnaA08g19470D	1603.39	1319.58	1185.94	357.443	320.925	653.543	48.3588	36.3345	32.8893	11.2175	9.49981	19.6346	906.803	1.62478	6.80101e-05	0.0151586	UP	-	-	-	Spinacia oleracea|MYB_related|MYB_related family protein
BnaA08g19620D	chrA08	15039009	15043335	2098	-	BnaA08g19620D	41.3417	54.0368	38.642	170.951	264.89	130.709	0.814217	0.971602	0.699788	3.50328	5.12027	2.56429	116.762	-2.07976	6.90406e-05	0.0153334	DOWN	uridine-cytidine kinase C	[GO:0004849:uridine kinase activity][GO:0005524:ATP binding][GO:0008152:metabolic process][GO:0016301:kinase activity]	-	-
BnaA09g24910D	chrA09	17661355	17662489	912	+	BnaA09g24910D	1319.58	1931.28	1684.61	710.796	838.48	737.028	59.7859	79.8828	70.1805	33.5088	37.2846	33.2627	1203.63	1.11044	6.90557e-05	0.0153334	UP	ACBP6; acyl-CoA-binding protein 6	[GO:0000062:fatty-acyl-CoA binding]	-	Malus domestica|MYB_related|MYB_related family protein
BnaA08g05660D	chrA08	5553175	5555983	1861	-	BnaA08g05660D	235.759	448.505	475.664	46.623	13.2445	86.858	5.23456	9.09129	9.71107	1.07712	0.288617	1.92102	217.776	2.98001	7.03647e-05	0.0155358	UP	BAM5; beta-amylase 5	[GO:0000272:polysaccharide catabolic process][GO:0003824:catalytic activity][GO:0005975:carbohydrate metabolic process][GO:0016161:beta-amylase activity]	-	Setaria italica|BES1|BES1 family protein
BnaA03g18890D	chrA03	8918548	8922064	2601	+	BnaA03g18890D	294.979	44.3102	311.896	24.5384	21.395	20.2388	4.68606	0.642639	4.55598	0.405616	0.333583	0.320267	119.559	3.29869	7.10112e-05	0.015649	UP	Double Clp-N motif-containing P-loop nucleoside triphosphate hydrolases superfamily protein	[GO:0005524:ATP binding]	-	-
BnaA06g28220D	chrA06	19418550	19419644	831	+	BnaA06g28220D	5.58672	0	0	82.6126	118.182	68.3058	0.277788	0	0	4.27419	5.76742	3.38318	45.7812	-5.62621	7.16133e-05	0.0157336	DOWN	AGL38; AGAMOUS-like 38	[GO:0003677:DNA binding][GO:0046983:protein dimerization activity]	-	Brassica napus|M-type_MADS|M-type_MADS family protein
BnaA01g16330D	chrA01	8418471	8420747	1528	-	BnaA01g16330D	0	0	0	8.99742	22.4138	145.044	0	0	0	0.253165	0.594873	3.90702	29.4093	-8.27056	7.16634e-05	0.0157336	DOWN	S-locus lectin protein kinase family protein	[GO:0004672:protein kinase activity][GO:0004674:protein serine/threonine kinase activity][GO:0004713:protein tyrosine kinase activity][GO:0005524:ATP binding][GO:0006468:protein phosphorylation]	-	Ipomoea trifida|MYB_related|MYB_related family protein
BnaA07g20790D	chrA07	16214447	16216537	2009	-	BnaA07g20790D	169.836	119.962	157.328	409.791	599.06	345.746	3.49307	2.25251	2.97536	8.76984	12.0927	7.08345	300.287	-1.59845	7.2075e-05	0.0157944	DOWN	ARF17; auxin response factor 17	[GO:0003677:DNA binding][GO:0005634:nucleus][GO:0009725:response to hormone]	-	Brassica napus|ARF|ARF family protein
BnaA09g55460D	chrA09_random	3227767	3228947	1181	+	BnaA09g55460D	1068.18	1874	1627.56	515.307	692.79	479.827	37.3725	59.8581	52.3601	18.7596	23.7894	16.7226	1042.94	1.43732	7.24782e-05	0.0158329	UP	RING/U-box superfamily protein	[GO:0005515:protein binding][GO:0008270:zinc ion binding]	-	Dichanthelium oligosanthes|bZIP|bZIP family protein
BnaA02g33190D	chrA02	23758149	23759619	1087	-	BnaA02g33190D	658.115	661.41	605.391	242.93	338.245	296.835	25.0167	22.9533	21.1602	9.60861	12.6192	11.2397	467.154	1.13323	7.30536e-05	0.0159138	UP	-	-	-	-
BnaA06g30380D	chrA06	20529380	20532486	1687	-	BnaA06g30380D	1178.8	1140.18	1532.8	646.178	503.292	613.909	28.8723	25.4954	34.521	16.4682	12.0986	14.9781	935.858	1.12701	7.31628e-05	0.0159138	UP	Aldolase-type TIM barrel family protein	[GO:0003824:catalytic activity][GO:0004425:indole-3-glycerol-phosphate synthase activity][GO:0006568:tryptophan metabolic process]	[ko00400:Phenylalanine, tyrosine and tryptophan biosynthesis]	-
BnaA09g48920D	chrA09	32667830	32668750	741	+	BnaA09g48920D	1769.87	3543.73	2364.52	826.126	1087.07	758.11	98.6918	180.404	121.238	47.9332	59.4937	42.1097	1724.91	1.52341	7.37426e-05	0.0159701	UP	-	-	[ko00195:Photosynthesis]	-
BnaC06g36460D	chrC06	34982515	34985210	1530	-	BnaC06g36460D	536.325	379.338	428.742	89.1562	101.881	187.209	14.4842	9.35275	10.6468	2.50535	2.70043	5.03619	287.108	1.82883	7.39083e-05	0.0159701	UP	tubulin beta-1 chain	[GO:0003924:GTPase activity][GO:0005200:structural constituent of cytoskeleton][GO:0005525:GTP binding][GO:0005874:microtubule][GO:0006184:obsolete GTP catabolic process][GO:0007017:microtubule-based process][GO:0051258:protein polymerization]	[ko04145:Phagosome][ko04540:Gap junction][ko05130:Pathogenic Escherichia coli infection]	Oryza longistaminata|NAC|NAC family protein
BnaC01g19300D	chrC01	13347621	13349438	1794	+	BnaC01g19300D	3758.74	768.403	2608.33	163.589	167.085	581.021	86.572	16.1574	55.24	3.9205	3.77699	13.3302	1341.2	2.96812	7.39665e-05	0.0159701	UP	SESA1; seed storage albumin 1	[GO:0045735:nutrient reservoir activity]	-	-
BnaAnng17720D	chrAnn_random	18716830	18719274	1500	-	BnaAnng17720D	31.2856	119.962	10.1205	0.817947	0	0	0.861808	3.01686	0.256345	0.0234446	0	0	27.031	7.39909	7.44138e-05	0.0160115	UP	-	-	-	-
BnaAnng30240D	chrAnn_random	34494741	34495364	624	+	BnaAnng30240D	557.554	420.406	413.101	160.318	217.006	171.186	36.9198	25.4149	25.1527	11.046	14.1033	11.2915	323.262	1.3434	7.44315e-05	0.0160115	UP	C/VIF2; cell wall / vacuolar inhibitor of fructosidase 2	[GO:0004857:enzyme inhibitor activity][GO:0030599:pectinesterase activity]	-	-
BnaC07g33580D	chrC07	36738057	36739615	1289	+	BnaC07g33580D	0	1.08074	0	26.1743	28.5267	60.7163	0	0.0316279	0	0.873033	0.89749	1.93874	19.4163	-6.69644	7.53747e-05	0.0161847	DOWN	-	-	-	-
BnaC05g48510D	chrC05	42988670	42991321	1609	+	BnaC05g48510D	63.6886	17.2918	22.0811	663.355	712.148	60.7163	1.63555	0.405404	0.521408	17.7255	17.9492	1.55316	256.547	-3.80241	7.57245e-05	0.0162195	DOWN	scpl25; serine carboxypeptidase-like 25	[GO:0004185:serine-type carboxypeptidase activity][GO:0006508:proteolysis]	-	Dorcoceras hygrometricum|C3H|C3H family protein
BnaC05g42700D	chrC05	39936644	39939436	1722	+	BnaC05g42700D	74.862	33.5028	24.8413	316.545	339.264	152.634	1.79633	0.733926	0.548092	7.90335	7.9898	3.64826	156.942	-2.60448	7.58133e-05	0.0162195	DOWN	SCPL49; SERINE CARBOXYPEPTIDASE-LIKE 49	[GO:0004185:serine-type carboxypeptidase activity][GO:0006508:proteolysis]	-	Dorcoceras hygrometricum|C3H|C3H family protein
BnaA09g29020D	chrA09	21817866	21818825	960	+	BnaA09g29020D	0	0	0	58.0742	39.7336	14.3358	0	0	0	2.60088	1.67849	0.614636	18.6906	-7.6163	7.67612e-05	0.0163924	DOWN	C2H2-like zinc finger protein	[GO:0003676:nucleic acid binding][GO:0005622:intracellular][GO:0008270:zinc ion binding]	-	Brassica napus|C2H2|C2H2 family protein
BnaA07g19130D	chrA07	15433479	15435116	1207	-	BnaA07g19130D	1141.92	853.781	1214.46	318.999	244.514	73.3655	39.092	26.6835	38.2287	11.3629	8.2154	2.5018	641.174	2.33372	7.90679e-05	0.0168237	UP	PIL2; phytochrome interacting factor 3-like 2	[GO:0046983:protein dimerization activity]	-	Brassica napus|bHLH|bHLH family protein
BnaAnng08550D	chrAnn_random	9047600	9052245	2702	+	BnaAnng08550D	1249.19	1603.81	2266.99	590.558	749.844	467.178	19.1029	22.3909	31.8771	9.39692	11.2543	7.11648	1154.6	1.50258	7.9369e-05	0.0168571	UP	SPL7; squamosa promoter binding protein-like 7	[GO:0003677:DNA binding][GO:0005634:nucleus]	-	Brassica napus|SBP|SBP family protein
BnaC09g40750D	chrC09	43083909	43085734	1051	-	BnaC09g40750D	512.86	342.593	426.902	917.737	1015.75	911.588	20.1629	12.2965	15.4326	37.5426	39.1938	35.6996	687.905	-1.1497	7.96357e-05	0.0168796	DOWN	-	-	-	Fragaria vesca|B3|B3 family protein
BnaA08g05250D	chrA08	5237054	5237746	693	-	BnaA08g05250D	2.23469	0	0	31.8999	85.58	40.4775	0.133242	0	0	1.97909	5.00807	2.40408	26.6987	-6.20729	8.02184e-05	0.0169455	DOWN	-	-	-	-
BnaA09g03810D	chrA09	1914991	1917718	1198	+	BnaA09g03810D	150.841	127.527	132.487	325.543	366.771	290.932	5.20261	4.01559	4.20173	11.6831	12.4157	9.99546	232.35	-1.2589	8.13111e-05	0.0171167	DOWN	CYCH;1; cyclin H;1	[GO:0000079:regulation of cyclin-dependent protein serine/threonine kinase activity][GO:0016538:cyclin-dependent protein serine/threonine kinase regulator activity][GO:0019901:protein kinase binding][GO:0051726:regulation of cell cycle][GO:0070985:transcription factor TFIIK complex]	[ko03022:Basal transcription factors][ko03420:Nucleotide excision repair][ko04110:Cell cycle]	Brassica napus|MYB_related|MYB_related family protein
BnaA08g28420D	chrA08	18701407	18702620	1022	-	BnaA08g28420D	348.611	478.766	473.824	121.874	190.517	103.724	14.0944	17.6716	17.6149	5.12707	7.55989	4.17729	286.219	1.64684	8.13209e-05	0.0171167	UP	STO; B-box zinc finger family protein	[GO:0005622:intracellular][GO:0008270:zinc ion binding]	-	Brassica napus|DBB|DBB family protein
BnaA03g56060D	chrA03_random	525198	525989	792	+	BnaA03g56060D	315.091	491.735	730.517	10.6333	48.9029	103.724	16.4387	23.4212	35.0444	0.577234	2.50404	5.39039	283.434	3.23541	8.17286e-05	0.0171716	UP	-	-	-	-
BnaA03g39620D	chrA03	19771608	19772966	1359	-	BnaA03g39620D	1403.38	1758.36	1989.14	448.235	419.749	833.162	42.6692	48.8081	55.6108	14.1806	12.5257	25.2335	1142	1.5981	8.22766e-05	0.0172466	UP	-	-	-	Fragaria vesca|NF-YB|NF-YB family protein
BnaC03g20470D	chrC03	10834644	10837309	1862	+	BnaC03g20470D	404.478	449.586	424.141	1057.61	1542.48	811.237	8.97579	9.1083	8.65454	24.4204	33.5947	17.9323	781.588	-1.4159	8.23794e-05	0.0172466	DOWN	TRFL8; TRF-like 8	[GO:0003677:DNA binding][GO:0003682:chromatin binding]	-	Boechera stricta|MYB_related|MYB_related family protein
BnaC01g23240D	chrC01	16901409	16904150	1575	+	BnaC01g23240D	1417.91	1877.24	1835.49	854.755	786.521	915.804	37.1985	44.9617	44.2777	23.3329	20.2517	23.9326	1281.29	1.00459	8.3572e-05	0.017434	UP	G4; UbiA prenyltransferase family protein	[GO:0004659:prenyltransferase activity][GO:0015995:chlorophyll biosynthetic process][GO:0016021:integral component of membrane][GO:0030494:bacteriochlorophyll biosynthetic process][GO:0046408:chlorophyll synthetase activity]	[ko00860:Porphyrin and chlorophyll metabolism]	-
BnaC03g38400D	chrC03	23521970	23523409	1440	-	BnaC03g38400D	2103.96	1493.58	1426.07	640.452	825.236	736.185	60.3715	39.1263	37.6263	19.122	23.2406	21.0423	1204.25	1.19009	8.47995e-05	0.0175489	UP	Subtilase family protein	[GO:0004252:serine-type endopeptidase activity][GO:0006508:proteolysis]	-	Populus euphratica|Trihelix|Trihelix family protein
BnaC03g20750D	chrC03	11051043	11053432	1794	-	BnaC03g20750D	470.401	378.258	519.826	209.394	157.915	129.865	10.8344	7.9537	11.009	5.01824	3.56972	2.97947	310.943	1.46055	8.486e-05	0.0175489	UP	ADP-ribosylation factor GTPase-activating protein AGD7	[GO:0008270:zinc ion binding]	[ko04144:Endocytosis]	Kalanchoe laxiflora|bHLH|bHLH family protein
BnaA02g15940D	chrA02	9412045	9412986	942	+	BnaA02g15940D	197.77	350.158	290.735	80.9768	43.8088	86.858	8.67494	14.0223	11.7262	3.69588	1.886	3.79513	175.051	1.98409	8.48855e-05	0.0175489	UP	ATL3; RING/U-box superfamily protein	[GO:0005515:protein binding][GO:0008270:zinc ion binding]	-	Actinidia chinensis|C3H|C3H family protein
BnaCnng06330D	chrCnn_random	5613271	5614830	789	-	BnaCnng06330D	169.836	85.3781	75.4438	435.966	441.144	346.589	8.89427	4.08201	3.63295	23.7566	22.6744	18.0803	259.06	-1.88956	8.50211e-05	0.0175489	DOWN	EXPA13; expansin A13	[GO:0005576:extracellular region][GO:0009664:plant-type cell wall organization]	-	Sisymbrium irio|bHLH|bHLH family protein
BnaA03g27900D	chrA03	13680435	13681714	1280	+	BnaA03g27900D	15227.2	28349.9	34162.2	7503.85	8387.86	10509	491.548	835.498	1014.03	252.048	265.75	337.924	17356.7	1.55808	8.73151e-05	0.0179908	UP	SAMDC; S-adenosylmethionine decarboxylase	[GO:0004014:adenosylmethionine decarboxylase activity][GO:0006597:spermine biosynthetic process][GO:0008295:spermidine biosynthetic process]	[ko00270:Cysteine and methionine metabolism][ko00330:Arginine and proline metabolism]	-
BnaC02g41520D	chrC02	44381595	44384530	1602	+	BnaC02g41520D	2695.03	1965.86	2794.18	703.434	699.922	1250.59	69.5118	46.2907	66.2682	18.8786	17.7182	32.1306	1684.84	1.48995	8.78989e-05	0.0180644	UP	-	-	-	-
BnaA03g32440D	chrA03	15641570	15644187	1587	-	BnaA03g32440D	7823.64	6155.87	7695.27	2591.26	4004.94	3258.44	203.699	146.324	184.23	70.2008	102.341	84.5086	5254.9	1.13726	8.81349e-05	0.0180644	UP	PGK1; phosphoglycerate kinase 1	[GO:0004618:phosphoglycerate kinase activity][GO:0006096:glycolytic process]	[ko00010:Glycolysis / Gluconeogenesis][ko00710:Carbon fixation in photosynthetic organisms]	-
BnaA06g15740D	chrA06	8640537	8642541	1876	+	BnaA06g15740D	1124.05	927.272	766.399	1824.84	1959.17	2234.7	24.7576	18.6457	15.5215	41.8216	42.3517	49.0291	1472.74	-1.09527	8.83317e-05	0.0180732	DOWN	-	-	-	-
BnaA09g09400D	chrA09	4699279	4701314	1022	-	BnaA09g09400D	439.116	261.538	586.99	138.233	128.37	102.037	17.7536	9.65358	21.8219	5.81526	5.09383	4.10937	276.047	1.805	8.85428e-05	0.0180848	UP	WUS; Homeodomain-like superfamily protein	[GO:0003677:DNA binding][GO:0003700:DNA-binding transcription factor activity][GO:0043565:sequence-specific DNA binding]	-	Brassica napus|WOX|WOX family protein
BnaC09g36060D	chrC09	39400202	39401924	1023	-	BnaC09g36060D	21.2295	27.0184	138.927	1.63589	0	0	0.857476	0.996295	5.1597	0.0687524	0	0	31.4685	6.77685	9.04283e-05	0.0184378	UP	MYB37; myb domain protein 37	[GO:0003677:DNA binding][GO:0003682:chromatin binding]	-	Brassica napus|MYB|MYB family protein
BnaA10g23320D	chrA10	15433842	15435720	980	-	BnaA10g23320D	4125.23	4803.87	4895.57	2209.27	2601.02	1711.02	173.932	184.914	189.797	96.9242	107.634	71.8616	3391	1.08417	9.25807e-05	0.0188112	UP	-	-	-	Sisymbrium irio|G2-like|G2-like family protein
BnaC03g43300D	chrC03	28207874	28212574	2226	+	BnaC03g43300D	4.46937	1.08074	0	18.8128	226.176	52.2835	0.0829619	0.0183146	0	0.363359	4.12052	0.966734	50.4703	-5.77321	9.29208e-05	0.0188477	DOWN	FAO3; fatty alcohol oxidase 3	[GO:0046577:long-chain-alcohol oxidase activity][GO:0050660:flavin adenine dinucleotide binding][GO:0055114:oxidation-reduction process]	-	-
BnaA03g28510D	chrA03	13916432	13920229	1162	-	BnaA03g28510D	801.135	1220.15	1021.25	247.838	356.583	462.118	28.4877	39.6106	33.3918	9.17002	12.4448	16.3687	684.846	1.51248	9.35185e-05	0.0188963	UP	LTL1; Li-tolerant lipase 1	[GO:0006629:lipid metabolic process][GO:0016787:hydrolase activity]	-	Oryza longistaminata|HB-PHD|HB-PHD family protein
BnaC04g01470D	chrC04	1098138	1099831	1096	-	BnaC04g01470D	106.148	135.092	85.5643	12.2692	26.489	22.7686	4.00181	4.64968	2.96616	0.481298	0.980139	0.855055	64.7218	2.41348	9.35478e-05	0.0188963	UP	EXPA8; expansin A8	[GO:0005576:extracellular region][GO:0009664:plant-type cell wall organization]	-	Sisymbrium irio|bHLH|bHLH family protein
BnaCnng75380D	chrCnn_random	76344837	76345675	492	-	BnaCnng75380D	177.658	460.394	453.583	63.7999	13.2445	64.0894	14.9202	35.2995	35.0271	5.57523	1.0917	5.36153	205.461	2.94827	9.37092e-05	0.0188963	UP	ribonucleoside-diphosphate reductase large subunit-like	[GO:0005524:ATP binding][GO:0005971:ribonucleoside-diphosphate reductase complex][GO:0006260:DNA replication][GO:0055114:oxidation-reduction process]	[ko00230:Purine metabolism][ko00240:Pyrimidine metabolism][ko00480:Glutathione metabolism]	-
BnaAnng23480D	chrAnn_random	26740737	26742157	1164	+	BnaAnng23480D	583.253	624.665	634.832	1734.87	1514.97	1046.51	20.7043	20.2441	20.7214	64.0798	52.7816	37.0049	1023.18	-1.22115	9.38079e-05	0.0188963	DOWN	-	-	-	Camelina sativa|ERF|ERF family protein
BnaA01g05670D	chrA01	2638787	2641360	1803	+	BnaA01g05670D	515.095	620.342	446.223	1065.78	1401.88	1071.81	11.8045	12.979	9.40305	25.4145	31.5317	24.4675	853.523	-1.16221	9.52813e-05	0.0190952	DOWN	AGT2; alanine:glyoxylate aminotransferase 2	[GO:0003824:catalytic activity][GO:0008483:transaminase activity][GO:0030170:pyridoxal phosphate binding]	[ko00250:Alanine, aspartate and glutamate metabolism][ko00260:Glycine, serine and threonine metabolism][ko00270:Cysteine and methionine metabolism][ko00280:Valine, leucine and isoleucine degradation]	Gossypium hirsutum|ERF|ERF family protein
BnaA02g34760D	chrA02	24745120	24746821	1318	-	BnaA02g34760D	6424.72	11235.3	6430.2	2558.54	3256.12	1463.94	201.417	321.569	185.363	83.4613	100.188	45.7167	5228.14	1.72679	9.57465e-05	0.0191557	UP	PSBO1; PS II oxygen-evolving complex 1	[GO:0005509:calcium ion binding][GO:0009523:photosystem II][GO:0009654:photosystem II oxygen evolving complex][GO:0015979:photosynthesis][GO:0019898:extrinsic component of membrane][GO:0042549:photosystem II stabilization]	[ko00195:Photosynthesis]	Dianthus caryophyllus|Nin-like|Nin-like family protein
BnaC09g49320D	chrC09	47763934	47773483	4047	-	BnaC09g49320D	471.519	411.76	648.633	1585.18	1800.24	984.953	4.81419	3.83809	6.08946	16.8405	18.0396	10.0173	983.714	-1.5119	9.74021e-05	0.0194537	DOWN	ARM repeat superfamily protein	[GO:0005488:binding][GO:0005643:nuclear pore][GO:0006886:intracellular protein transport][GO:0008565:obsolete protein transporter activity]	-	-
BnaA06g39660D	chrA06_random	1660665	1661690	933	-	BnaA06g39660D	1172.09	1225.55	2093.11	357.443	646.944	419.111	51.9084	49.5513	85.2359	16.4715	28.1201	18.4891	985.709	1.65824	9.76025e-05	0.0194606	UP	ERD5; Methylenetetrahydrofolate reductase family protein	[GO:0004657:proline dehydrogenase activity][GO:0006537:glutamate biosynthetic process][GO:0006562:proline catabolic process][GO:0055114:oxidation-reduction process]	[ko00330:Arginine and proline metabolism]	-
BnaC03g51990D	chrC03	36763269	36763859	484	-	BnaC03g51990D	0	0	0	53.9845	40.7524	13.4925	0	0	0	4.79548	3.4146	1.1474	18.0382	-7.56495	9.79576e-05	0.0194873	DOWN	Bifunctional inhibitor/lipid-transfer protein/seed storage 2S albumin superfamily protein	[GO:0006869:lipid transport][GO:0008289:lipid binding]	-	-
BnaC07g49710D	chrC07_random	2157218	2159543	1671	+	BnaC07g49710D	29.0509	5.40368	0	205.305	511.442	239.492	0.718358	0.121988	0	5.2824	12.4123	5.89906	165.116	-4.80247	9.80691e-05	0.0194873	DOWN	CYP86B1; cytochrome P450, family 86, subfamily B, polypeptide 1	[GO:0005506:iron ion binding][GO:0009055:electron transfer activity][GO:0020037:heme binding][GO:0055114:oxidation-reduction process]	[ko00073:Cutin, suberine and wax biosynthesis]	Populus euphratica|NAC|NAC family protein
BnaC05g46520D	chrC05	41950053	41951607	822	-	BnaC05g46520D	3.35203	0	0	89.9742	278.135	7.58954	0.168497	0	0	4.70603	13.7219	0.380024	63.1751	-6.8469	9.83127e-05	0.0194932	DOWN	uncharacterized LOC104821879	[GO:0005515:protein binding][GO:0008270:zinc ion binding]	-	-
BnaC05g48670D	chrC05	43049895	43053392	2518	-	BnaC05g48670D	24.5815	1.08074	0	694.437	436.05	89.3879	0.403377	0.0161908	0	11.8573	7.02284	1.46114	207.59	-5.57938	9.84312e-05	0.0194932	DOWN	SS2; starch synthase 2	[GO:0009011:starch synthase activity][GO:0009058:biosynthetic process][GO:0009250:glucan biosynthetic process]	[ko00500:Starch and sucrose metabolism][ko02026:Biofilm formation - Escherichia coli]	Oryza sativa subsp. indica|FAR1|FAR1 family protein
BnaC03g31130D	chrC03	19071943	19072431	489	-	BnaC03g31130D	3567.68	3682.07	4004.96	1165.57	2001.96	1719.45	301.463	284.045	311.174	102.48	166.027	144.727	2690.28	1.20374	9.89419e-05	0.0195613	UP	rps3; 30S ribosomal protein S3	[GO:0003723:RNA binding][GO:0003735:structural constituent of ribosome][GO:0005622:intracellular][GO:0005840:ribosome][GO:0006412:translation][GO:0015935:small ribosomal subunit]	[ko03010:Ribosome]	-
BnaA10g16730D	chrA10	12620002	12627412	1775	-	BnaA10g16730D	443.585	301.525	374.459	53.1666	43.8088	133.239	10.3261	6.4081	8.01528	1.2878	1.00091	3.08958	224.964	2.28019	9.96752e-05	0.01964	UP	VDD; VERDANDI	[GO:0003677:DNA binding]	-	Brassica napus|B3|B3 family protein
BnaC02g02650D	chrC02	1161552	1163739	1801	+	BnaC02g02650D	147.489	191.29	157.328	334.54	453.37	515.245	3.3838	4.00667	3.31898	7.98626	10.2087	11.7752	299.877	-1.39324	0.00010037	0.0197437	DOWN	-	-	-	-
BnaA09g51700D	chrA09_random	56338	59725	1945	+	BnaA09g51700D	1248.07	1839.41	1360.75	366.44	336.207	699.081	26.5141	35.675	26.581	8.10013	7.01002	14.7937	974.994	1.66567	0.000100576	0.0197511	UP	ANTR2; Major facilitator superfamily protein	[GO:0016021:integral component of membrane][GO:0055085:transmembrane transport]	-	-
BnaA05g24430D	chrA05	18260686	18264396	1833	-	BnaA05g24430D	858.12	1077.49	574.109	2027.69	2114.03	2061.82	19.3438	22.1746	11.8999	47.5606	46.7714	46.2974	1452.21	-1.30591	0.000101657	0.0199301	DOWN	ARM repeat superfamily protein	[GO:0005488:binding][GO:0044183:protein folding chaperone]	-	Sisymbrium irio|NAC|NAC family protein
BnaA09g29920D	chrA09	22319292	22321152	1374	+	BnaA09g29920D	1103.93	695.994	784.8	388.525	309.718	361.768	33.1982	19.1083	21.7013	12.1574	9.14138	10.8371	607.457	1.28535	0.00010293	0.0201459	UP	AOR; Oxidoreductase, zinc-binding dehydrogenase family protein	[GO:0000166:nucleotide binding][GO:0008270:zinc ion binding][GO:0016491:oxidoreductase activity][GO:0055114:oxidation-reduction process]	-	-
BnaC02g09160D	chrC02	5080687	5083122	984	-	BnaC02g09160D	145.255	45.3909	73.6037	424.514	434.013	327.193	6.09947	1.74011	2.84196	18.5484	17.8871	13.686	241.662	-2.1669	0.000104751	0.0204681	DOWN	-	-	-	-
BnaC02g46810D	chrC02_random	2650370	2652034	1234	+	BnaC02g46810D	529.621	807.31	552.948	234.751	287.304	209.977	17.734	24.6791	17.0248	8.179	9.44188	7.00366	436.985	1.36889	0.000105271	0.0205001	UP	LHCB5; light harvesting complex of photosystem II 5	[GO:0016020:membrane]	[ko00196:Photosynthesis - antenna proteins]	Brachypodium distachyon|ERF|ERF family protein
BnaA04g27100D	chrA04	19118169	19119973	1674	+	BnaA04g27100D	0	0	0	17.1769	27.5079	60.7163	0	0	0	0.441161	0.666397	1.49286	17.5668	-7.52702	0.00010528	0.0205001	DOWN	CYP78A6; cytochrome P450, family 78, subfamily A, polypeptide 6	[GO:0005506:iron ion binding][GO:0009055:electron transfer activity][GO:0020037:heme binding][GO:0055114:oxidation-reduction process]	-	Coffea canephora|G2-like|G2-like family protein
BnaC03g46740D	chrC03	31684808	31687440	2001	+	BnaC03g46740D	29.0509	0	0.920046	407.338	1265.36	76.7386	0.599888	0	0.0174693	8.75217	25.6448	1.57846	296.568	-5.87318	0.000105439	0.0205001	DOWN	AMS; basic helix-loop-helix (bHLH) DNA-binding superfamily protein	[GO:0046983:protein dimerization activity]	-	Brassica napus|bHLH|bHLH family protein
BnaA09g32650D	chrA09	24167676	24170948	1423	-	BnaA09g32650D	608.952	698.155	711.196	303.458	364.734	338.999	17.6822	18.5077	18.9888	9.16859	10.3945	9.80532	504.249	1.00351	0.000106451	0.0206013	UP	SEX4; dual specificity protein phosphatase (DsPTP1) family protein	[GO:0006470:protein dephosphorylation][GO:0008138:protein tyrosine/serine/threonine phosphatase activity][GO:0016311:dephosphorylation][GO:0016791:phosphatase activity]	-	-
BnaCnng01880D	chrCnn_random	1870302	1873079	1724	-	BnaCnng01880D	149.724	169.676	104.885	588.922	798.747	296.835	3.58849	3.71267	2.31148	14.6869	18.789	7.08673	351.465	-1.98966	0.000106702	0.0206013	DOWN	-	-	-	Sisymbrium irio|BES1|BES1 family protein
BnaA08g07460D	chrA08	7471931	7473133	675	+	BnaA08g07460D	239.111	249.65	212.531	442.509	510.424	566.685	14.6371	13.9519	11.9628	28.1856	30.6661	34.5546	370.152	-1.11607	0.00010671	0.0206013	DOWN	-	-	-	-
BnaC04g05480D	chrC04	3885149	3888386	1741	-	BnaC04g05480D	553.085	744.627	453.583	188.946	122.257	237.805	13.1265	16.1341	9.89854	4.66602	2.84779	5.622	383.384	1.67217	0.000107071	0.0206013	UP	-	-	-	-
BnaC03g02760D	chrC03	1365923	1373995	1521	+	BnaC03g02760D	2.23469	4.32294	0	67.0717	50.9405	43.0074	0.0607078	0.107215	0	1.89591	1.35821	1.16381	27.9295	-4.6477	0.00010719	0.0206013	DOWN	PGIP2; polygalacturonase inhibiting protein 2	[GO:0005515:protein binding]	-	-
BnaA05g29950D	chrA05	20795336	20797570	1338	-	BnaA05g29950D	354.198	312.333	240.132	128.418	103.919	100.351	10.9382	8.80573	6.81879	4.12646	3.1497	3.08696	206.558	1.44513	0.000107463	0.02062	UP	6-phosphogluconate dehydrogenase family protein	[GO:0000166:nucleotide binding][GO:0004367:glycerol-3-phosphate dehydrogenase [NAD+] activity][GO:0005737:cytoplasm][GO:0005975:carbohydrate metabolic process][GO:0006072:glycerol-3-phosphate metabolic process][GO:0009331:glycerol-3-phosphate dehydrogenase complex][GO:0016491:oxidoreductase activity][GO:0046168:glycerol-3-phosphate catabolic process][GO:0050662:coenzyme binding][GO:0051287:NAD bi…	-	Malus domestica|M-type_MADS|M-type_MADS family protein
BnaA05g33170D	chrA05	22556317	22563529	3561	+	BnaA05g33170D	7.8214	0	2.76014	225.753	895.534	0.843282	0.0907549	0	0.0294491	2.72565	10.1986	0.00974695	188.785	-6.73301	0.000110106	0.0210926	DOWN	Disease resistance protein (TIR-NBS-LRR class) family	[GO:0000166:nucleotide binding][GO:0005515:protein binding][GO:0006952:defense response][GO:0007165:signal transduction][GO:0017111:nucleoside-triphosphatase activity][GO:0043531:ADP binding]	-	Brassica napus|NAC|NAC family protein
BnaA08g29910D	chrA08_random	1003957	1004505	549	+	BnaA08g29910D	1177.68	1723.77	1345.11	529.212	681.584	374.417	88.6364	118.444	93.0889	41.4444	50.3476	28.0706	971.962	1.42208	0.000110763	0.0211839	UP	PSBX; photosystem II subunit X	[GO:0009523:photosystem II][GO:0015979:photosynthesis][GO:0016020:membrane]	-	-
BnaC04g21740D	chrC04	22773659	22775204	1104	-	BnaC04g21740D	3300.63	4523.96	3771.27	1015.89	1203.21	2005.32	123.534	154.58	129.787	39.5627	44.1983	74.7624	2636.72	1.45672	0.000111005	0.0211956	UP	LHCA2; photosystem I light harvesting complex protein	[GO:0016020:membrane]	[ko00196:Photosynthesis - antenna proteins]	Brachypodium distachyon|ERF|ERF family protein
BnaA09g09530D	chrA09	4773072	4774887	1581	-	BnaA09g09530D	0	0	0	31.082	59.0909	15.1791	0	0	0	0.84525	1.51573	0.395168	17.5587	-7.52519	0.000112252	0.0213517	DOWN	P-loop containing nucleoside triphosphate hydrolases superfamily protein	[GO:0000166:nucleotide binding][GO:0005524:ATP binding][GO:0017111:nucleoside-triphosphatase activity]	-	Zoysia matrella|NAC|NAC family protein
BnaA10g23670D	chrA10	15596405	15597179	598	+	BnaA10g23670D	25.6989	0	0	567.655	1228.68	126.492	1.7757	0	0	40.8124	83.3241	8.70624	324.755	-6.23212	0.000112275	0.0213517	DOWN	-	-	-	Actinidia chinensis|FAR1|FAR1 family protein
BnaC02g33320D	chrC02	35806891	35808521	1315	+	BnaC02g33320D	3.35203	0	0	51.5307	56.0345	53.97	0.105327	0	0	1.6848	1.72807	1.68925	27.4812	-5.64382	0.000112551	0.0213517	DOWN	Auxin-responsive family protein	[GO:0016021:integral component of membrane]	-	-
BnaC02g48030D	chrC02_random	4187256	4188332	851	+	BnaC02g48030D	8.93874	18.3725	5.52028	109.605	106.975	56.4999	0.434015	0.81441	0.246459	5.53744	5.09782	2.73266	50.9852	-3.06244	0.000115391	0.0218552	DOWN	uncharacterized LOC104798375	[GO:0004190:aspartic-type endopeptidase activity][GO:0006508:proteolysis]	-	-
BnaA05g02190D	chrA05	1241274	1242443	731	-	BnaA05g02190D	3.35203	0	0.920046	49.0768	29.5455	59.873	0.189473	0	0.0478196	2.88647	1.6391	3.37118	23.7946	-5.04246	0.000115613	0.0218618	DOWN	-	-	-	-
BnaC08g38660D	chrC08	34801153	34802344	1046	+	BnaC08g38660D	3059.29	7186.89	5008.73	1800.3	1855.25	1153.61	120.85	259.187	181.932	73.9983	71.9288	45.3936	3344.01	1.66548	0.000117777	0.0222351	UP	LHCB6; light harvesting complex photosystem II subunit 6	[GO:0016020:membrane]	[ko00196:Photosynthesis - antenna proteins]	-
BnaA03g36140D	chrA03	17672027	17674642	1335	-	BnaA03g36140D	279.336	1524.92	381.819	84.2485	114.107	118.059	8.64575	43.0893	10.8665	2.71325	3.46626	3.63988	417.081	2.78859	0.000118091	0.0222587	UP	4CL5; 4-coumarate:CoA ligase 5	[GO:0003824:catalytic activity][GO:0008152:metabolic process]	[ko00130:Ubiquinone and other terpenoid-quinone biosynthesis][ko00360:Phenylalanine metabolism][ko00940:Phenylpropanoid biosynthesis]	Spirodela polyrhiza|C2H2|C2H2 family protein
BnaC09g30740D	chrC09	33734086	33735155	982	-	BnaC09g30740D	2338.6	1120.72	1695.65	387.707	681.584	581.864	98.4015	43.0518	65.605	16.9746	28.1475	24.3881	1134.35	1.64278	0.000119276	0.0224368	UP	-	-	-	-
BnaC06g37390D	chrC06	35424615	35428819	2141	-	BnaC06g37390D	427.942	349.078	535.467	118.602	189.499	156.85	8.25897	6.15049	9.50231	2.38169	3.58939	3.01534	296.24	1.49878	0.000119419	0.0224368	UP	Phosphofructokinase family protein	[GO:0003872:6-phosphofructokinase activity][GO:0005524:ATP binding][GO:0005945:6-phosphofructokinase complex][GO:0006002:fructose 6-phosphate metabolic process][GO:0006096:glycolytic process][GO:0047334:diphosphate-fructose-6-phosphate 1-phosphotransferase activity]	[ko00010:Glycolysis / Gluconeogenesis][ko00030:Pentose phosphate pathway][ko00051:Fructose and mannose metabolism]	-
BnaA06g35420D	chrA06	23291960	23292777	719	+	BnaA06g35420D	15.6428	5.40368	6.44033	145.595	93.7305	43.0074	0.898966	0.283508	0.340324	8.70612	5.28669	2.46197	51.6365	-3.36717	0.000119853	0.0224824	DOWN	-	-	-	-
BnaC05g46310D	chrC05	41856461	41859332	1757	-	BnaC05g46310D	13.4081	19.4532	3.68019	345.174	586.834	10.9627	0.315321	0.417662	0.0795813	8.44645	13.5449	0.25681	163.252	-4.69351	0.000120436	0.0225412	DOWN	RAD9; cell cycle checkpoint control protein family	[GO:0000075:cell cycle checkpoint][GO:0000077:DNA damage checkpoint][GO:0006281:DNA repair][GO:0030896:checkpoint clamp complex]	[ko04218:Cellular senescence]	-
BnaA09g38250D	chrA09	27356661	27357152	492	-	BnaA09g38250D	0	0	0	20.4487	85.58	15.1791	0	0	0	1.78693	7.05406	1.26984	20.2013	-7.72712	0.000120552	0.0225412	DOWN	SKP1-like protein 1A	[GO:0006511:ubiquitin-dependent protein catabolic process]	[ko04110:Cell cycle][ko04111:Cell cycle - yeast][ko04114:Oocyte meiosis][ko04120:Ubiquitin mediated proteolysis][ko04141:Protein processing in endoplasmic reticulum][ko04310:Wnt signaling pathway][ko04341:Hedgehog signaling pathway - fly][ko04350:TGF-beta signaling pathway][ko04710:Circadian rhythm][ko05168:Herpes simplex infection]	-
BnaC06g15330D	chrC06	18042465	18043508	552	-	BnaC06g15330D	69.2753	158.868	115.006	21.2666	4.07524	11.8059	5.18557	10.8568	7.91578	1.65641	0.299396	0.880298	63.3828	3.19786	0.000123739	0.0230637	UP	BZIP25; basic leucine zipper 25	[GO:0003700:DNA-binding transcription factor activity][GO:0043565:sequence-specific DNA binding]	-	Brassica napus|bZIP|bZIP family protein
BnaA03g42870D	chrA03	21528213	21529198	986	+	BnaA03g42870D	220.117	289.637	276.014	48.2589	100.862	77.5819	9.2243	11.0811	10.6357	2.10431	4.14842	3.23856	168.745	1.79614	0.000125409	0.0233378	UP	-	-	-	-
BnaC03g74390D	chrC03_random	2319290	2323301	3313	+	BnaC03g74390D	0	0	0	7.36152	58.0721	59.873	0	0	0	0.0955333	0.71085	0.743837	20.8844	-7.77587	0.000125875	0.0233633	DOWN	HA6; H[+]-ATPase 6	[GO:0000166:nucleotide binding][GO:0006200:obsolete ATP catabolic process][GO:0006754:ATP biosynthetic process][GO:0006812:cation transport][GO:0016021:integral component of membrane][GO:0016887:ATPase activity][GO:0019829:cation-transporting ATPase activity][GO:0046872:metal ion binding]	[ko00190:Oxidative phosphorylation]	Linum usitatissimum|GRAS|GRAS family protein
BnaA07g23040D	chrA07	17419880	17421113	783	+	BnaA07g23040D	0	0	0	27.8102	31.5831	28.6716	0	0	0	1.52704	1.63578	1.50715	14.6775	-7.26742	0.000126166	0.0233633	DOWN	-	-	-	-
BnaA09g00610D	chrA09	325085	331052	4248	+	BnaA09g00610D	1.11734	0	0	22.0846	29.5455	53.97	0.0108682	0	0	0.223518	0.282058	0.522921	17.7862	-6.56798	0.000126343	0.0233633	DOWN	XDH1; xanthine dehydrogenase 1	[GO:0003824:catalytic activity][GO:0005506:iron ion binding][GO:0008762:UDP-N-acetylmuramate dehydrogenase activity][GO:0009055:electron transfer activity][GO:0016491:oxidoreductase activity][GO:0046872:metal ion binding][GO:0050660:flavin adenine dinucleotide binding][GO:0051536:iron-sulfur cluster binding][GO:0055114:oxidation-reduction process]	[ko00230:Purine metabolism][ko00232:Caffeine metabolism][ko00983:Drug metabolism - other enzymes][ko04146:Peroxisome]	Sisymbrium irio|bZIP|bZIP family protein
BnaC07g24660D	chrC07	30881615	30882864	1156	+	BnaC07g24660D	983.262	2077.17	1132.58	525.94	391.223	247.925	35.1454	67.7828	37.224	19.5608	13.7246	8.82735	893.017	1.84745	0.000128433	0.0236751	UP	LHCB2.3; photosystem II light harvesting complex protein 2.3	[GO:0016020:membrane]	[ko00196:Photosynthesis - antenna proteins]	Brachypodium distachyon|ERF|ERF family protein
BnaA10g18810D	chrA10	13524544	13526114	1371	-	BnaA10g18810D	755.324	847.297	1396.63	306.73	416.693	356.708	22.7642	23.3132	38.7041	9.61895	12.3257	10.7089	679.897	1.47411	0.000129741	0.0238786	UP	MYB16; myb domain protein 16	[GO:0003677:DNA binding][GO:0003682:chromatin binding]	-	Brassica napus|MYB|MYB family protein
BnaC06g06830D	chrC06	7413927	7415460	1296	-	BnaC06g06830D	167.601	296.122	58.883	446.599	1310.19	2321.55	5.34355	8.61925	1.72623	14.8157	40.9978	73.7296	766.825	-2.96484	0.000130223	0.0238939	DOWN	ESP; epithiospecifier protein	[GO:0005515:protein binding]	-	-
BnaA07g27230D	chrA07	19804148	19808096	2804	-	BnaA07g27230D	1564.28	924.029	1650.56	546.389	540.988	576.805	23.0512	12.4312	22.3649	8.37784	7.82422	8.46679	967.176	1.3145	0.000130231	0.0238939	UP	XYL1; alpha-xylosidase 1	[GO:0003824:catalytic activity][GO:0005975:carbohydrate metabolic process][GO:0030246:carbohydrate binding]	-	-
BnaC09g45730D	chrC09	45922305	45924462	1359	+	BnaC09g45730D	0	0	0	26.1743	20.3762	48.0671	0	0	0	0.828065	0.608044	1.45578	15.7696	-7.37163	0.000130583	0.023921	DOWN	Protein phosphatase 2C family protein	[GO:0003824:catalytic activity][GO:0004722:protein serine/threonine phosphatase activity][GO:0006470:protein dephosphorylation]	-	Dorcoceras hygrometricum|CAMTA|CAMTA family protein
BnaAnng15990D	chrAnn_random	16952080	16954036	1467	-	BnaAnng15990D	1756.46	782.453	1358.91	464.594	462.539	306.955	49.4728	20.1202	35.1944	13.6161	12.7865	8.61216	855.319	1.65937	0.000131236	0.024003	UP	P-loop containing nucleoside triphosphate hydrolases superfamily protein	[GO:0000166:nucleotide binding][GO:0005524:ATP binding][GO:0017111:nucleoside-triphosphatase activity]	-	Zoysia matrella|NAC|NAC family protein
BnaA09g17160D	chrA09	10371285	10371644	360	-	BnaA09g17160D	0	0	0	57.2563	79.4671	5.05969	0	0	0	6.838	8.95193	0.578481	23.6305	-7.95406	0.00013172	0.0240408	DOWN	-	-	-	-
BnaC03g45100D	chrC03	30119364	30121384	1109	+	BnaC03g45100D	595.544	372.854	327.537	1156.58	1501.73	981.58	22.1891	12.6827	11.2213	44.8385	54.915	36.4302	822.636	-1.49027	0.000131852	0.0240408	DOWN	PAA2; 20S proteasome subunit PAA2	[GO:0004175:endopeptidase activity][GO:0004298:threonine-type endopeptidase activity][GO:0005839:proteasome core complex][GO:0006511:ubiquitin-dependent protein catabolic process][GO:0051603:proteolysis involved in cellular protein catabolic process]	[ko03050:Proteasome]	-
BnaA04g02170D	chrA04	1353195	1355479	1581	+	BnaA04g02170D	410.065	1008.33	1491.4	132.507	12.2257	137.455	10.7171	24.0588	35.8405	3.60344	0.313599	3.57846	531.996	3.3648	0.000132816	0.0241414	UP	Cation efflux family protein	[GO:0006812:cation transport][GO:0008324:cation transmembrane transporter activity][GO:0016021:integral component of membrane][GO:0055085:transmembrane transport]	-	Castanea mollissima|Dof|Dof family protein
BnaA06g38550D	chrA06_random	593043	594127	1085	+	BnaA06g38550D	393.305	698.155	436.102	161.136	176.254	202.388	14.9781	24.2732	15.2711	6.38514	6.58781	7.67754	344.557	1.50065	0.000133062	0.0241487	UP	DRT112; Cupredoxin superfamily protein	[GO:0005507:copper ion binding][GO:0009055:electron transfer activity]	[ko00195:Photosynthesis]	-
BnaA07g12480D	chrA07	11306694	11308348	1252	-	BnaA07g12480D	663.702	1033.18	671.634	325.543	337.226	330.566	21.9041	31.1299	20.3817	11.1792	10.9232	10.8673	560.309	1.25356	0.000133784	0.0242403	UP	PSBO1; PS II oxygen-evolving complex 1	[GO:0005509:calcium ion binding][GO:0009523:photosystem II][GO:0009654:photosystem II oxygen evolving complex][GO:0015979:photosynthesis][GO:0019898:extrinsic component of membrane][GO:0042549:photosystem II stabilization]	[ko00195:Photosynthesis]	Dianthus caryophyllus|Nin-like|Nin-like family protein
BnaC04g08340D	chrC04	6278779	6280316	954	-	BnaC04g08340D	363.137	331.786	835.402	103.879	65.2038	13.4925	15.7282	13.1194	33.2706	4.68154	2.77176	0.58212	285.483	3.06741	0.00013398	0.0242403	UP	RAX2; Duplicated homeodomain-like superfamily protein	[GO:0003677:DNA binding][GO:0003682:chromatin binding]	-	Brassica napus|MYB|MYB family protein
BnaC01g40820D	chrC01_random	124895	128199	2105	-	BnaC01g40820D	1269.3	1098.03	2045.26	559.476	593.966	570.902	24.9155	19.6773	36.9156	11.4271	11.443	11.1629	1022.82	1.35588	0.000135264	0.0243935	UP	protein MEI2-like 3	[GO:0000166:nucleotide binding][GO:0003676:nucleic acid binding]	-	Musa acuminata|WRKY|WRKY family protein
BnaA10g02050D	chrA10	1025245	1027312	1466	+	BnaA10g02050D	678.227	1290.4	1001.01	327.179	355.565	425.014	19.1161	33.2043	25.9429	9.59532	9.83595	11.9327	679.566	1.42266	0.000135342	0.0243935	UP	POR_C; protochlorophyllide oxidoreductase C	[GO:0000166:nucleotide binding][GO:0008152:metabolic process][GO:0016491:oxidoreductase activity][GO:0016630:protochlorophyllide reductase activity][GO:0055114:oxidation-reduction process]	[ko00860:Porphyrin and chlorophyll metabolism]	Triticum urartu|C2H2|C2H2 family protein
BnaC07g45280D	chrC07	43452025	43453723	1397	+	BnaC07g45280D	5.58672	0	0	524.304	408.543	0.843282	0.165241	0	0	16.136	11.8597	0.0248453	156.546	-7.4054	0.000135451	0.0243935	DOWN	LAP5; Chalcone and stilbene synthase family protein	[GO:0003824:catalytic activity][GO:0008152:metabolic process][GO:0009058:biosynthetic process]	-	Capsella rubella|C2H2|C2H2 family protein
BnaCnng07410D	chrCnn_random	6723158	6724659	1305	-	BnaCnng07410D	1.11734	0	0	37.6256	110.031	8.43282	0.035378	0	0	1.2396	3.41931	0.265968	26.2012	-7.13029	0.00013804	0.0248163	DOWN	Glycosyl hydrolase superfamily protein	[GO:0003824:catalytic activity][GO:0005975:carbohydrate metabolic process]	-	-
BnaA06g07140D	chrA06	3812501	3816113	2116	-	BnaA06g07140D	833.538	713.286	763.639	1667.79	1821.63	1273.36	16.2767	12.716	13.7115	33.8872	34.9121	24.7686	1178.87	-1.04353	0.000138304	0.0248163	DOWN	-	-	-	-
BnaA07g00240D	chrA07	236485	239481	1955	+	BnaA07g00240D	727.39	948.886	857.483	453.143	327.038	305.268	15.3737	18.3093	16.6645	9.96544	6.78396	6.42691	603.201	1.22263	0.000138564	0.0248163	UP	AAS; Pyridoxal phosphate (PLP)-dependent transferases superfamily protein	[GO:0003824:catalytic activity][GO:0006520:cellular amino acid metabolic process][GO:0016831:carboxy-lyase activity][GO:0019752:carboxylic acid metabolic process][GO:0030170:pyridoxal phosphate binding]	[ko00350:Tyrosine metabolism][ko00950:Isoquinoline alkaloid biosynthesis]	-
BnaC03g38960D	chrC03	24033410	24034951	1012	+	BnaC03g38960D	424.59	641.957	627.472	190.582	93.7305	209.134	17.3359	23.9293	23.5574	8.09672	3.75606	8.50573	364.578	1.77818	0.000138646	0.0248163	UP	CUC1; NAC (No Apical Meristem) domain transcriptional regulator superfamily protein	[GO:0003677:DNA binding]	-	Brassica napus|NAC|NAC family protein
BnaC01g03810D	chrC01	1977632	1978096	465	-	BnaC01g03810D	1100.58	1522.76	1079.21	201.215	355.565	531.268	97.7974	123.533	88.1796	18.6044	31.0097	47.0249	798.434	1.76681	0.000139262	0.0248657	UP	GBF6; G-box binding factor 6	[GO:0003700:DNA-binding transcription factor activity][GO:0043565:sequence-specific DNA binding]	-	Brassica napus|bZIP|bZIP family protein
BnaC04g04570D	chrC04	3393001	3396813	2743	-	BnaC04g04570D	212.295	213.986	106.725	447.417	594.985	667.879	3.19795	2.94282	1.47827	7.01286	8.79654	10.0217	373.881	-1.68328	0.000139346	0.0248657	DOWN	BAM7; beta-amylase 7	[GO:0000272:polysaccharide catabolic process][GO:0003824:catalytic activity][GO:0005975:carbohydrate metabolic process][GO:0016161:beta-amylase activity]	-	Brassica napus|BES1|BES1 family protein
BnaC08g13440D	chrC08	18522272	18526497	1750	+	BnaC08g13440D	473.753	756.515	635.752	157.864	69.279	220.94	11.1859	16.3074	13.8027	3.8784	1.60545	5.19642	385.684	2.05673	0.000139755	0.024889	UP	basic helix-loop-helix (bHLH) DNA-binding superfamily protein	[GO:0046983:protein dimerization activity]	-	Sisymbrium irio|bHLH|bHLH family protein
BnaA09g10680D	chrA09	5447883	5451373	1854	+	BnaA09g10680D	22.3469	21.6147	0.920046	804.042	1496.63	3.37313	0.49804	0.439789	0.0188544	18.6456	32.7368	0.0748843	391.488	-5.68514	0.000139901	0.024889	DOWN	ACOS5; acyl-CoA synthetase 5	[GO:0003824:catalytic activity][GO:0008152:metabolic process]	[ko00130:Ubiquinone and other terpenoid-quinone biosynthesis][ko00360:Phenylalanine metabolism][ko00940:Phenylpropanoid biosynthesis]	Malus domestica|SBP|SBP family protein
BnaC09g34690D	chrC09	38197261	38200084	2344	+	BnaC09g34690D	754.207	473.362	355.138	2057.95	3068.65	1102.17	13.2951	7.61799	5.75642	37.7474	53.0911	19.3535	1301.91	-1.97677	0.000140763	0.0250045	DOWN	-	-	-	Dichanthelium oligosanthes|NAC|NAC family protein
BnaCnng37920D	chrCnn_random	36457730	36459578	914	-	BnaCnng37920D	0	0	0	76.887	76.4107	3.37313	0	0	0	3.61672	3.39031	0.151899	26.1118	-8.09838	0.000141599	0.0251148	DOWN	SWEET3; Nodulin MtN3 family protein	[GO:0016021:integral component of membrane]	-	Fragaria vesca|DBB|DBB family protein
BnaA01g00400D	chrA01	220575	221824	1090	+	BnaA01g00400D	692.753	875.396	1016.65	158.682	138.558	371.044	26.2609	30.2958	35.4371	6.25906	5.1551	14.0109	542.181	1.95096	0.000141852	0.0251217	UP	-	-	-	Brassica napus|LBD|LBD family protein
BnaAnng33350D	chrAnn_random	38027215	38027696	393	+	BnaAnng33350D	0	0	0	33.5358	21.395	33.7313	0	0	0	3.66881	2.20776	3.53271	14.777	-7.27783	0.000143151	0.0253135	DOWN	-	-	-	-
BnaC08g29730D	chrC08	29923753	29925220	1212	+	BnaC08g29730D	0	0	0	157.864	7.13167	14.3358	0	0	0	5.6	0.238627	0.486841	29.8885	-8.29419	0.000144145	0.025451	DOWN	hypothetical protein	[GO:0009058:biosynthetic process][GO:0016844:strictosidine synthase activity]	-	Oryza longistaminata|MYB_related|MYB_related family protein
BnaCnng64790D	chrCnn_random	64557639	64558758	1120	-	BnaCnng64790D	324.03	628.988	257.613	73.6152	112.069	117.216	11.9543	21.185	8.73902	2.82591	4.05788	4.30762	252.255	1.99915	0.000144858	0.0254638	UP	Galactose oxidase/kelch repeat superfamily protein	[GO:0005515:protein binding]	-	-
BnaC08g44590D	chrC08	37729034	37730976	1324	-	BnaC08g44590D	379.897	733.82	735.117	189.764	50.9405	42.1641	11.8559	20.9077	21.0951	6.16217	1.5603	1.31076	355.284	2.70705	0.000144883	0.0254638	UP	STO; B-box zinc finger family protein	[GO:0005622:intracellular][GO:0008270:zinc ion binding]	-	Brassica napus|DBB|DBB family protein
BnaA07g24290D	chrA07	18166588	18169412	1728	-	BnaA07g24290D	4.46937	0	0	49.0768	141.615	45.5372	0.106871	0	0	1.22107	3.3235	1.08465	40.1163	-5.76257	0.000145077	0.0254638	DOWN	DHHC-type zinc finger family protein	[GO:0008270:zinc ion binding]	-	-
BnaC09g18810D	chrC09	15686300	15687923	1095	+	BnaC09g18810D	768.732	877.558	1026.77	327.179	346.395	478.141	29.008	30.2319	35.6265	12.8463	12.8289	17.9725	637.463	1.2147	0.000145306	0.0254638	UP	-	-	-	-
BnaC08g16420D	chrC08	20426532	20429112	1599	-	BnaC08g16420D	2.23469	0	0	54.8024	232.289	5.90297	0.0577465	0	0	1.47353	5.8913	0.151946	49.2048	-7.0836	0.000145428	0.0254638	DOWN	SDS; Cyclin family protein	[GO:0000079:regulation of cyclin-dependent protein serine/threonine kinase activity][GO:0005634:nucleus][GO:0019901:protein kinase binding][GO:0051726:regulation of cell cycle]	-	-
BnaC06g14440D	chrC06	17211395	17215355	2457	+	BnaC06g14440D	370.958	277.749	736.957	148.048	83.5424	76.7386	6.23845	4.26434	11.3959	2.59064	1.3789	1.28551	282.332	2.16763	0.000145521	0.0254638	UP	NodGS; nodulin/glutamine synthase-like protein	[GO:0003824:catalytic activity][GO:0004356:glutamate-ammonia ligase activity][GO:0006542:glutamine biosynthetic process][GO:0006807:nitrogen compound metabolic process][GO:0008152:metabolic process]	-	Zea mays|GATA|GATA family protein
BnaCnng16520D	chrCnn_random	15527684	15529425	1649	-	BnaCnng16520D	605.6	832.167	395.62	155.41	213.95	83.4849	15.1748	19.0368	9.11529	4.05197	5.26167	2.0838	381.039	2.01832	0.000145833	0.0254804	UP	Duplicated homeodomain-like superfamily protein	[GO:0003677:DNA binding][GO:0003682:chromatin binding]	-	Brassica napus|MYB|MYB family protein
BnaC03g25980D	chrC03	14697175	14700773	1569	+	BnaC03g25980D	130.729	128.608	97.5249	265.015	318.887	302.738	3.44276	3.09206	2.3616	7.26199	8.24226	7.94168	207.25	-1.31415	0.000147546	0.0257412	DOWN	flowering time control protein-related / FCA gamma-like protein	[GO:0000166:nucleotide binding][GO:0003676:nucleic acid binding][GO:0005515:protein binding]	-	-
BnaC07g16640D	chrC07	22645919	22647710	1335	-	BnaC07g16640D	751.972	1301.21	861.163	377.074	417.712	275.753	23.2744	36.7679	24.5085	12.1438	12.689	8.50173	664.147	1.44515	0.00014799	0.0257804	UP	PSBO1; PS II oxygen-evolving complex 1	[GO:0005509:calcium ion binding][GO:0009523:photosystem II][GO:0009654:photosystem II oxygen evolving complex][GO:0015979:photosynthesis][GO:0019898:extrinsic component of membrane][GO:0042549:photosystem II stabilization]	[ko00195:Photosynthesis]	Dianthus caryophyllus|Nin-like|Nin-like family protein
BnaC03g69350D	chrC03	59058832	59059722	737	-	BnaC03g69350D	315.091	701.398	487.625	155.41	170.141	100.351	17.6655	35.9005	25.138	9.06608	9.36211	5.60428	321.669	1.82103	0.000148544	0.0258386	UP	PSAH2; photosystem I subunit H2	[GO:0009522:photosystem I][GO:0009538:photosystem I reaction center][GO:0015979:photosynthesis]	[ko00195:Photosynthesis]	-
BnaC05g25330D	chrC05	20176434	20177266	568	+	BnaC05g25330D	1.11734	0	0	13.0872	103.919	25.2985	0.0812822	0	0	0.990616	7.41953	1.83322	23.9036	-6.99654	0.000149999	0.026045	DOWN	-	-	-	-
BnaCnng57010D	chrCnn_random	56795972	56797805	1834	-	BnaCnng57010D	537.442	725.174	683.595	306.73	312.775	317.917	12.1085	14.9158	14.1616	7.19061	6.91614	7.13481	480.605	1.05412	0.000150177	0.026045	UP	-	-	-	Brassica napus|GRAS|GRAS family protein
BnaC09g31160D	chrC09	34175088	34178547	1444	+	BnaC09g31160D	12124.3	11058.1	10488.5	3760.1	4354.39	6546.4	346.934	288.88	275.969	111.954	122.29	186.596	8055.3	1.1995	0.000150398	0.026045	UP	-	-	[ko00730:Thiamine metabolism]	-
BnaC05g00580D	chrC05	325279	326828	1550	+	BnaC05g00580D	108.382	212.905	356.058	51.5307	45.8464	31.2014	2.88924	5.18153	8.72775	1.42936	1.19951	0.828535	134.321	2.39835	0.00015283	0.0263454	UP	UGT72B3; UDP-glucosyl transferase 72B3	[GO:0008152:metabolic process]	-	Trifolium pratense|bHLH|bHLH family protein
BnaA09g22540D	chrA09	15065481	15066759	778	-	BnaA09g22540D	878.232	1155.31	918.206	441.691	509.405	339.843	46.643	56.0173	44.8408	24.4089	26.5531	17.979	707.114	1.19359	0.000153	0.0263454	UP	-	-	[ko00196:Photosynthesis - antenna proteins]	Brachypodium distachyon|ERF|ERF family protein
BnaC08g46320D	chrC08_random	306453	308243	1300	+	BnaC08g46320D	746.385	2012.33	2190.63	229.025	262.853	566.685	23.7234	58.3929	64.0234	7.5744	8.19976	17.9418	1001.32	2.22502	0.000153195	0.0263454	UP	UGT74E2; Uridine diphosphate glycosyltransferase 74E2	[GO:0008152:metabolic process]	-	Phyllostachys heterocycla|HSF|HSF family protein
BnaA01g15510D	chrA01	7950999	7953019	1015	+	BnaA01g15510D	1124.05	919.706	602.63	2053.05	2806.82	2023.88	45.7589	34.1812	22.5579	86.9644	112.145	82.0703	1588.35	-1.37942	0.000153367	0.0263454	DOWN	-	-	-	-
BnaA04g27300D	chrA04_random	28415	30291	1124	+	BnaA04g27300D	52.5151	173.999	17.4809	740.242	1258.23	372.731	1.93053	5.8396	0.590895	28.315	45.3968	13.6489	435.866	-3.2818	0.00015348	0.0263454	DOWN	2-oxoglutarate (2OG) and Fe(II)-dependent oxygenase superfamily protein	[GO:0016491:oxidoreductase activity][GO:0055114:oxidation-reduction process]	-	Aethionema arabicum|STAT|STAT family protein
BnaA01g19200D	chrA01	10738857	10741436	2055	-	BnaA01g19200D	222.351	121.042	189.53	28.6281	58.0721	28.6716	4.4708	2.22193	3.50411	0.598949	1.14601	0.574259	108.049	2.21236	0.000154087	0.0264109	UP	RLP47; receptor like protein 47	[GO:0005515:protein binding]	-	Sisymbrium irio|M-type_MADS|M-type_MADS family protein
BnaA05g04020D	chrA05	2158654	2162615	1511	+	BnaA05g04020D	359.784	136.173	312.816	66.2537	44.8276	71.679	9.83865	3.39962	7.8657	1.88519	1.20313	1.95252	165.256	2.14428	0.000155196	0.0265621	UP	BGLU15; beta glucosidase 15	[GO:0003824:catalytic activity][GO:0005975:carbohydrate metabolic process]	[ko00460:Cyanoamino acid metabolism][ko00500:Starch and sucrose metabolism][ko00940:Phenylpropanoid biosynthesis]	Sisymbrium irio|NF-YC|NF-YC family protein
BnaA01g09880D	chrA01	4869265	4870502	799	-	BnaA01g09880D	292.744	264.78	202.41	539.027	698.903	550.663	15.139	12.501	9.62496	29.005	35.4733	28.3666	424.755	-1.23546	0.00015557	0.0265873	DOWN	ankyrin-3	[GO:0005515:protein binding]	-	-
BnaC04g04510D	chrC04	3376842	3377700	791	-	BnaC04g04510D	1.11734	0	0	21.2666	42.79	33.7313	0.058367	0	0	1.15593	2.1938	1.75519	16.4842	-6.45603	0.000157297	0.0268432	DOWN	PLIM2a; GATA type zinc finger transcription factor family protein	[GO:0008270:zinc ion binding]	-	-
BnaA07g20200D	chrA07	15902829	15904767	1542	+	BnaA07g20200D	792.196	702.478	805.041	168.497	339.264	311.171	21.2278	17.1851	19.8357	4.69804	8.92246	8.30582	519.774	1.49049	0.000157929	0.0269121	UP	Eukaryotic aspartyl protease family protein	[GO:0004190:aspartic-type endopeptidase activity][GO:0006508:proteolysis]	-	Ananas comosus|Trihelix|Trihelix family protein
BnaA06g19490D	chrA06	11920942	11922607	959	-	BnaA06g19490D	5575.54	6378.5	5555.24	2587.98	3584.17	2510.45	240.229	250.902	220.089	116.025	151.566	107.746	4365.32	1.01205	0.000158508	0.0269714	UP	PRXQ; Thioredoxin superfamily protein	[GO:0016209:antioxidant activity][GO:0016491:oxidoreductase activity][GO:0055114:oxidation-reduction process]	-	-
BnaC09g07980D	chrC09	5076590	5077057	468	-	BnaC09g07980D	186.596	311.252	159.168	61.346	65.2038	62.4029	16.4746	25.0883	12.9218	5.63572	5.65014	5.48816	140.995	1.79768	0.000159713	0.0270969	UP	-	-	-	-
BnaA08g01690D	chrA08	1387989	1390890	2068	-	BnaA08g01690D	65.9232	77.813	109.486	206.123	299.53	286.716	1.31718	1.4194	2.0115	4.28532	5.87383	5.70649	174.265	-1.64311	0.000159939	0.0270969	DOWN	-	-	-	-
BnaA01g00780D	chrA01	458803	459943	913	+	BnaA01g00780D	603.365	523.076	653.233	275.648	318.887	254.671	27.3066	21.6122	27.1838	12.9805	14.1644	11.4809	438.147	1.06831	0.000160263	0.0271126	UP	-	-	[ko00860:Porphyrin and chlorophyll metabolism]	Malus domestica|HSF|HSF family protein
BnaA03g39650D	chrA03	19787519	19789771	1525	+	BnaA03g39650D	2490.56	2960.14	2252.27	817.947	1283.7	1264.92	67.4814	73.2227	56.1131	23.0602	34.137	34.1399	1844.92	1.19428	0.000160742	0.0271351	UP	-	-	-	-
BnaA10g03620D	chrA10	1919767	1920985	690	+	BnaA10g03620D	1.11734	0	0	34.3538	13.2445	73.3655	0.0669106	0	0	2.14059	0.778429	4.37634	20.3469	-6.76474	0.000161028	0.0271351	DOWN	-	-	-	-
BnaC03g10560D	chrC03	5071850	5073061	756	-	BnaC03g10560D	151.959	157.787	327.537	46.623	61.1286	43.0074	8.30541	7.87326	16.4608	2.65147	3.2791	2.34147	131.34	2.08241	0.00016109	0.0271351	UP	-	-	-	-
BnaA01g13720D	chrA01	6978775	6980797	1316	+	BnaA01g13720D	367.606	570.629	483.944	197.125	206.818	152.634	11.5421	16.3569	13.9718	6.44013	6.37331	4.77379	329.793	1.35408	0.000162495	0.0273325	UP	WRKY7; WRKY DNA-binding protein 7	[GO:0003700:DNA-binding transcription factor activity][GO:0043565:sequence-specific DNA binding]	-	Brassica napus|WRKY|WRKY family protein
BnaC03g59520D	chrC03	48729525	48730653	1129	+	BnaC03g59520D	20277.5	42067.6	24733.6	6563.21	11397.4	3520.7	742.128	1405.59	832.351	249.937	409.397	128.352	18093.4	2.01927	0.000162836	0.0273506	UP	CAB1; chlorophyll A/B binding protein 1	[GO:0016020:membrane]	[ko00196:Photosynthesis - antenna proteins]	Brachypodium distachyon|ERF|ERF family protein
BnaC05g44600D	chrC05	40810539	40812540	1129	+	BnaC05g44600D	1432.43	1121.8	758.118	2506.19	2950.47	2609.11	52.4249	37.4824	25.5127	95.4396	105.981	95.1189	1896.36	-1.28423	0.000163159	0.0273656	DOWN	CHIP; carboxyl terminus of HSC70-interacting protein	[GO:0000151:ubiquitin ligase complex][GO:0004842:ubiquitin-protein transferase activity][GO:0005515:protein binding][GO:0016567:protein ubiquitination]	[ko04120:Ubiquitin mediated proteolysis][ko04141:Protein processing in endoplasmic reticulum]	-
BnaA01g20880D	chrA01	12778851	12782730	1205	+	BnaA01g20880D	168.719	69.1671	99.365	11.4513	0	2.52985	5.78541	2.16529	3.13299	0.408578	0	0.0864122	58.5387	4.57356	0.000163797	0.0274217	UP	2-oxoglutarate (2OG) and Fe(II)-dependent oxygenase superfamily protein	[GO:0005506:iron ion binding][GO:0016491:oxidoreductase activity][GO:0055114:oxidation-reduction process]	-	-
BnaC05g40560D	chrC05	38704003	38708091	2132	+	BnaC05g40560D	49.1631	45.3909	120.526	420.425	413.637	217.567	0.952817	0.80313	2.14786	8.47832	7.86799	4.20023	211.118	-2.28654	0.000163961	0.0274217	DOWN	emb2742; CTP synthase family protein	[GO:0003883:CTP synthase activity][GO:0006221:pyrimidine nucleotide biosynthetic process]	[ko00240:Pyrimidine metabolism]	Cannabis sativa|YABBY|YABBY family protein
BnaC06g15710D	chrC06	18608976	18611149	1485	+	BnaC06g15710D	1.11734	0	0	33.5358	52.9781	17.7089	0.0310898	0	0	0.970937	1.44678	0.490833	17.5567	-6.54774	0.000164332	0.0274446	DOWN	-	-	-	Sisymbrium irio|BES1|BES1 family protein
BnaA05g33180D	chrA05	22563639	22566046	2267	-	BnaA05g33180D	255.872	628.988	1010.21	143.141	156.897	106.254	4.66367	10.4663	16.9307	2.71469	2.80669	1.92912	383.56	2.2224	0.000166341	0.0277406	UP	Ankyrin repeat family protein	[GO:0005515:protein binding]	-	-
BnaC03g10980D	chrC03	5316437	5319109	1776	-	BnaC03g10980D	426.825	659.249	719.476	240.476	190.517	255.514	9.93034	14.0027	15.3917	5.82154	4.35034	5.92162	415.343	1.39479	0.000167283	0.0278424	UP	-	-	-	-
BnaCnng05840D	chrCnn_random	5376661	5378652	1272	+	BnaCnng05840D	2224.63	3428.09	2798.78	5536.68	6317.64	5507.47	72.265	101.665	83.5978	187.142	201.418	178.21	4302.22	-1.03859	0.000167851	0.0278424	DOWN	14-3-3-like protein	[GO:0019904:protein domain specific binding]	[ko04011:MAPK signaling pathway - yeast][ko04110:Cell cycle][ko04114:Oocyte meiosis][ko04151:PI3K-Akt signaling pathway][ko04390:Hippo signaling pathway][ko04391:Hippo signaling pathway - fly][ko04722:Neurotrophin signaling pathway][ko05169:Epstein-Barr virus infection][ko05203:Viral carcinogenesis]	Brassica napus|E2F/DP|E2F/DP family protein
BnaC05g52260D	chrC05_random	3720860	3721708	849	-	BnaC05g52260D	2.23469	0	0	16.3589	116.144	46.3805	0.108759	0	0	0.82843	5.54781	2.24851	30.1864	-6.37962	0.000167901	0.0278424	DOWN	-	-	-	Malus domestica|CPP|CPP family protein
BnaA02g32960D	chrA02	23632634	23636780	1812	-	BnaA02g32960D	144.137	213.986	103.045	15.541	0	9.2761	3.28682	4.45483	2.16064	0.368747	0	0.210705	80.9975	4.20382	0.000168418	0.0278886	UP	SCPL34; serine carboxypeptidase-like 34	[GO:0004185:serine-type carboxypeptidase activity][GO:0006508:proteolysis]	-	Solanum melongena|MYB_related|MYB_related family protein
BnaC07g32030D	chrC07	35898892	35902554	2499	+	BnaC07g32030D	298.331	52.9561	261.293	1099.32	1201.18	1018.68	4.93275	0.799381	3.9726	18.9133	19.4927	16.778	655.294	-2.43762	0.000169986	0.028069	DOWN	-	-	-	Brassica napus|GATA|GATA family protein
BnaC04g48480D	chrC04	47076961	47078673	1358	-	BnaC04g48480D	1777.69	1963.7	2051.7	751.693	1014.73	1083.62	54.0897	54.548	57.4021	23.7985	30.3029	32.8431	1440.52	1.02357	0.00017115	0.0282215	UP	alpha/beta-Hydrolases superfamily protein	[GO:0004806:triglyceride lipase activity][GO:0006629:lipid metabolic process]	-	-
BnaA04g26560D	chrA04	18805106	18806845	1182	+	BnaA04g26560D	5110.73	9628.28	7660.31	2591.26	2539.89	3615.15	178.658	307.281	246.23	94.2543	87.1424	125.886	5190.93	1.35669	0.000171736	0.0282784	UP	PIP1B; plasma membrane intrinsic protein 1B	[GO:0005215:transporter activity][GO:0006810:transport][GO:0016020:membrane]	-	Prunus persica|ERF|ERF family protein
BnaA02g28090D	chrA02	20742281	20743159	779	-	BnaA02g28090D	1001.14	3530.76	2576.13	461.322	719.279	234.432	53.1024	170.976	125.644	25.461	37.4448	12.3865	1420.51	2.32898	0.000174141	0.028554	UP	Octicosapeptide/Phox/Bem1p family protein	[GO:0005515:protein binding]	-	Dichanthelium oligosanthes|MYB|MYB family protein
BnaC03g46870D	chrC03	31826222	31831390	3225	+	BnaC03g46870D	381.014	494.977	235.532	88.3383	30.5643	101.194	4.88167	5.78975	2.77481	1.17768	0.384341	1.29149	221.937	2.33357	0.000175114	0.0286734	UP	BGAL8; beta-galactosidase 8	[GO:0003824:catalytic activity][GO:0005975:carbohydrate metabolic process][GO:0030246:carbohydrate binding]	-	Sisymbrium irio|LBD|LBD family protein
BnaC03g61150D	chrC03	50141865	50145011	1861	+	BnaC03g61150D	3137.5	4774.69	3822.79	1007.71	1450.78	1964	69.6618	96.7839	78.0454	23.2808	31.6146	43.4374	2692.91	1.4079	0.000176842	0.0289159	UP	SHM1; serine transhydroxymethyltransferase 1	[GO:0003824:catalytic activity][GO:0004372:glycine hydroxymethyltransferase activity][GO:0006544:glycine metabolic process][GO:0006563:L-serine metabolic process][GO:0030170:pyridoxal phosphate binding]	[ko00260:Glycine, serine and threonine metabolism][ko00460:Cyanoamino acid metabolism][ko00630:Glyoxylate and dicarboxylate metabolism][ko00670:One carbon pool by folate][ko00680:Methane metabolism][ko01523:Antifolate resistance]	Camelina sativa|HSF|HSF family protein
BnaA03g38810D	chrA03	19285996	19288586	894	-	BnaA03g38810D	12.2908	74.5708	26.6813	0.817947	0	0	0.568066	3.14655	1.13392	0.0393365	0	0	19.0601	6.89245	0.000177388	0.0289648	UP	RING/U-box superfamily protein	[GO:0005515:protein binding][GO:0008270:zinc ion binding]	-	-
BnaC06g34730D	chrC06	34066378	34067447	896	-	BnaC06g34730D	413.417	1018.05	350.538	2367.14	4044.67	1619.94	19.065	42.8614	14.8641	113.586	183.066	74.4149	1635.63	-2.17232	0.000179644	0.0292924	DOWN	-	-	-	-
BnaA02g17100D	chrA02	10265763	10266640	786	+	BnaA02g17100D	0	0	0	67.8896	27.5079	11.8059	0	0	0	3.71355	1.41927	0.618224	17.8672	-7.55172	0.000181628	0.0295748	DOWN	-	-	-	-
BnaA10g07820D	chrA10	6347955	6353218	1956	-	BnaA10g07820D	130.729	148.061	88.3245	274.83	400.392	400.559	2.7616	2.85546	1.71564	6.04093	8.30134	8.42879	240.483	-1.55226	0.000183729	0.0298316	DOWN	SH3 domain-containing protein	[GO:0005488:binding]	-	Pseudotsuga menziesii|C3H|C3H family protein
BnaC03g59530D	chrC03	48744912	48745842	871	+	BnaC03g59530D	1452.55	1039.67	1624.8	503.855	508.386	707.513	68.9079	45.0278	70.8754	24.8712	23.6705	33.4337	972.795	1.25934	0.000183968	0.0298316	UP	basic helix-loop-helix (bHLH) DNA-binding superfamily protein	[GO:0046983:protein dimerization activity]	-	Brassica napus|bHLH|bHLH family protein
BnaC03g28000D	chrC03	16406448	16408261	1522	+	BnaC03g28000D	13.4081	76.7323	16.5608	0	0	0	0.364008	1.90181	0.41341	0	0	0	17.7835	7.76437	0.000186872	0.0302606	UP	ACS11; 1-aminocyclopropane-1-carboxylate synthase 11	[GO:0003824:catalytic activity][GO:0009058:biosynthetic process][GO:0030170:pyridoxal phosphate binding]	[ko00270:Cysteine and methionine metabolism]	-
BnaA05g22580D	chrA05	17173878	17176157	1540	+	BnaA05g22580D	29.0509	41.068	2.76014	211.848	464.577	169.5	0.779465	1.00597	0.0680963	5.91443	12.234	4.53019	153.134	-3.54109	0.000188325	0.0304071	DOWN	Kinase interacting (KIP1-like) family protein	[GO:0005507:copper ion binding][GO:0009055:electron transfer activity]	-	-
BnaA09g24190D	chrA09	16870829	16872604	1095	+	BnaA09g24190D	411.182	813.794	944.888	48.2589	0	54.8133	15.5159	28.0353	32.7853	1.89484	0	2.06034	378.823	4.39336	0.000190844	0.0306717	UP	NAC012; NAC domain containing protein 12	[GO:0003677:DNA binding]	-	Brassica napus|NAC|NAC family protein
BnaC05g49350D	chrC05_random	218750	221364	2311	+	BnaC05g49350D	573.197	315.575	443.462	1022.43	1034.09	1472.37	10.2485	5.15118	7.29071	19.0215	18.1464	26.2232	810.188	-1.40555	0.000191304	0.0306816	DOWN	-	-	-	-
BnaC03g16210D	chrC03	8233114	8234220	687	+	BnaC03g16210D	22.3469	0	0	550.478	418.731	189.738	1.34406	0	0	34.4502	24.7178	11.3675	196.882	-5.70526	0.000191814	0.0306818	DOWN	AP2/B3-like transcriptional factor family protein	[GO:0003677:DNA binding]	-	Brassica napus|B3|B3 family protein
BnaC06g39770D	chrC06	36756454	36760564	1465	+	BnaC06g39770D	2.23469	0	0.920046	17.1769	48.9029	58.1864	0.0630284	0	0.0238608	0.504098	1.35372	1.63475	21.2368	-5.31339	0.000192043	0.0306818	DOWN	RGLG4; Ca(2)-dependent phospholipid-binding protein (Copine) family	[GO:0005515:protein binding][GO:0008270:zinc ion binding]	-	Oryza longistaminata|M-type_MADS|M-type_MADS family protein
BnaC09g47300D	chrC09	46717181	46719562	2097	+	BnaC09g47300D	0	0	0	53.9845	3.05643	96.1341	0	0	0	1.10683	0.0591082	1.88689	25.5292	-8.06676	0.0001924	0.0306818	DOWN	ARI16; IBR domain-containing protein	[GO:0005622:intracellular][GO:0008270:zinc ion binding]	-	-
BnaA05g32260D	chrA05	22116464	22119224	1731	-	BnaA05g32260D	262.576	273.426	270.494	58.8922	42.79	109.627	6.26779	5.95864	5.93708	1.46275	1.00248	2.60668	169.634	1.93011	0.000192411	0.0306818	UP	EXL6; EXORDIUM like 6	[GO:0008080:N-acetyltransferase activity]	-	Ocimum tenuiflorum|MYB_related|MYB_related family protein
BnaC03g45240D	chrC03	30242182	30244080	1818	-	BnaC03g45240D	716.217	1422.25	1251.26	361.533	486.991	381.163	16.2783	29.5111	26.1498	8.54992	10.8632	8.62949	769.903	1.46338	0.000193754	0.0308216	UP	ABCG5; ABC-2 type transporter family protein	[GO:0000166:nucleotide binding][GO:0005524:ATP binding][GO:0016020:membrane][GO:0016887:ATPase activity][GO:0017111:nucleoside-triphosphatase activity]	-	Malus domestica|Nin-like|Nin-like family protein
BnaC01g03620D	chrC01	1871852	1873360	1327	-	BnaC01g03620D	0	2.16147	1.84009	250.292	84.5612	1.68656	0	0.0614445	0.0526844	8.10931	2.58423	0.0523118	56.7568	-6.38031	0.00019482	0.0309492	DOWN	LAP5; Chalcone and stilbene synthase family protein	[GO:0003824:catalytic activity][GO:0008152:metabolic process][GO:0009058:biosynthetic process]	-	Capsella rubella|C2H2|C2H2 family protein
BnaA03g41560D	chrA03	20873768	20876322	1771	-	BnaA03g41560D	1472.66	1508.71	2535.65	632.273	849.687	498.38	34.359	32.1359	54.3981	15.3495	19.4568	11.5827	1249.56	1.47863	0.000196911	0.0311922	UP	Zinc finger (CCCH-type) family protein / RNA recognition motif (RRM)-containing protein	[GO:0000166:nucleotide binding][GO:0003676:nucleic acid binding][GO:0008270:zinc ion binding]	-	Arabidopsis halleri|C3H|C3H family protein
BnaA06g19470D	chrA06	11768155	11768355	201	-	BnaA06g19470D	203.356	176.16	225.411	76.0691	83.5424	62.4029	41.8041	33.0609	42.6082	16.2712	16.8555	12.7784	137.824	1.44779	0.00019698	0.0311922	UP	rpl33; ribosomal protein L33	[GO:0003735:structural constituent of ribosome][GO:0005622:intracellular][GO:0005840:ribosome][GO:0006412:translation]	[ko03010:Ribosome]	Actinidia chinensis|C2H2|C2H2 family protein
BnaC05g04490D	chrC05	2191632	2193433	1704	-	BnaC05g04490D	15.6428	1.08074	0	145.595	233.307	121.433	0.379317	0.0239251	0	3.67353	5.55253	2.93314	86.1763	-4.91751	0.000197148	0.0311922	DOWN	GPAT1; glycerol-3-phosphate acyltransferase 1	[GO:0008152:metabolic process]	[ko00561:Glycerolipid metabolism][ko00564:Glycerophospholipid metabolism]	-
BnaC09g01520D	chrC09	834350	835666	1082	+	BnaC09g01520D	74.862	183.725	162.848	27.8102	17.3198	33.7313	2.85885	6.40539	5.71833	1.10506	0.649152	1.28314	83.3828	2.41492	0.000197531	0.0311971	UP	LHCB2.3; photosystem II light harvesting complex protein 2.3	[GO:0016020:membrane]	[ko00196:Photosynthesis - antenna proteins]	Brachypodium distachyon|ERF|ERF family protein
BnaC06g41060D	chrC06_random	422362	427369	2006	+	BnaC06g41060D	70.3926	335.028	407.581	43.3512	38.7148	37.9477	1.44995	6.3002	7.71962	0.929135	0.782668	0.778614	155.502	2.76032	0.000197711	0.0311971	UP	ROPGEF11; rop guanine nucleotide exchange factor-like protein	[GO:0005089:Rho guanyl-nucleotide exchange factor activity][GO:0005875:microtubule associated complex][GO:0007017:microtubule-based process]	[ko04962:Vasopressin-regulated water reabsorption]	Sisymbrium irio|bHLH|bHLH family protein
BnaA02g30630D	chrA02	22125891	22127463	1033	+	BnaA02g30630D	71.51	49.7139	39.562	177.494	209.875	157.694	2.86038	1.81544	1.45509	7.38742	8.23932	6.28321	117.641	-1.7637	0.000199705	0.0314271	DOWN	-	-	-	-
BnaA06g01180D	chrA06	759468	760540	1073	-	BnaA06g01180D	2585.53	2071.77	1773.85	604.463	1129.86	718.476	99.5652	72.836	62.8102	24.2202	42.7028	27.5601	1480.66	1.391	0.000204096	0.0319993	UP	Legume lectin family protein	[GO:0030246:carbohydrate binding]	-	-
BnaA04g00660D	chrA04	487794	489381	1136	-	BnaA04g00660D	3206.77	5877.04	4252.45	1639.98	2152.74	1743.91	116.64	195.157	142.225	62.0683	76.8504	63.1848	3145.48	1.26838	0.00020416	0.0319993	UP	LHCA2; photosystem I light harvesting complex protein	[GO:0016020:membrane]	[ko00196:Photosynthesis - antenna proteins]	Brachypodium distachyon|ERF|ERF family protein
BnaAnng02740D	chrAnn_random	2235220	2236987	1105	+	BnaAnng02740D	0	0	0	7.36152	62.1474	43.8507	0	0	0	0.286427	2.28083	1.63336	18.8933	-7.63101	0.000204719	0.0320441	DOWN	NF-YA2; nuclear factor Y, subunit A2	[GO:0003700:DNA-binding transcription factor activity][GO:0005634:nucleus]	[ko04612:Antigen processing and presentation][ko05152:Tuberculosis]	Brassica napus|NF-YA|NF-YA family protein
BnaA05g14820D	chrA05	9316065	9317923	1131	+	BnaA05g14820D	288.275	301.525	369.859	142.323	89.6552	126.492	10.5318	10.0569	12.4247	5.41029	3.21473	4.6033	219.688	1.41927	0.000205247	0.0320839	UP	haloalkane dehalogenase 2	[GO:0003824:catalytic activity]	-	-
BnaAnng06890D	chrAnn_random	6837101	6840897	1237	+	BnaAnng06890D	249.168	197.775	255.773	89.9742	92.7117	100.351	8.32298	6.03122	7.85594	3.12721	3.03946	3.33901	164.292	1.31215	0.000205671	0.0321074	UP	Plant calmodulin-binding protein-like protein	[GO:0005516:calmodulin binding]	-	-
BnaA08g19660D	chrA08	15058029	15058674	646	+	BnaA08g19660D	18.9948	61.602	39.562	1.63589	2.03762	0	1.21496	3.59721	2.3268	0.108876	0.127915	0	20.6387	5.05636	0.000206252	0.0321449	UP	-	-	-	-
BnaC05g30740D	chrC05	29784865	29800625	1587	-	BnaC05g30740D	140.785	327.463	239.212	53.1666	71.3167	64.0894	3.66554	7.78376	5.7269	1.44036	1.82241	1.66218	149.339	1.90879	0.00020646	0.0321449	UP	Major facilitator superfamily protein	[GO:0005215:transporter activity][GO:0006810:transport][GO:0016020:membrane]	-	Raphanus sativus|G2-like|G2-like family protein
BnaA09g13230D	chrA09	7272079	7273005	831	-	BnaA09g13230D	3244.76	2955.81	2839.26	801.588	1599.53	707.513	161.339	134.178	129.813	41.4724	78.0591	35.043	2024.75	1.54038	0.000206872	0.0321664	UP	-	-	-	-
BnaC07g28370D	chrC07	33517825	33524484	3837	+	BnaC07g28370D	928.512	969.42	1164.78	395.068	255.721	507.656	9.99892	9.53069	11.5336	4.42679	2.70275	5.44559	703.526	1.40202	0.000209552	0.0325399	UP	TPR3; TOPLESS-related 3	[GO:0005515:protein binding]	-	Malus domestica|ERF|ERF family protein
BnaC01g39470D	chrC01	38097831	38100857	1878	-	BnaC01g39470D	46.9284	2.16147	10.1205	226.571	416.693	177.932	1.03252	0.0434168	0.204748	5.18702	8.99813	3.89967	146.735	-3.7976	0.00021079	0.0326797	DOWN	-	-	-	-
BnaC08g33300D	chrC08	31808622	31810404	1388	+	BnaC08g33300D	625.712	427.971	603.55	1055.15	1215.44	1482.49	18.627	11.6313	16.521	32.6839	35.512	43.9612	901.719	-1.17918	0.000211009	0.0326797	DOWN	-	-	-	-
BnaA05g19820D	chrA05	15246118	15249389	1985	-	BnaA05g19820D	77.0967	158.868	122.366	19.6307	33.6207	17.7089	1.60484	3.01912	2.34215	0.425191	0.686876	0.367197	71.5486	2.3417	0.000211615	0.0327166	UP	ACA9; autoinhibited Ca(2+)-ATPase 9	[GO:0005388:calcium-transporting ATPase activity][GO:0005524:ATP binding][GO:0006812:cation transport][GO:0016020:membrane][GO:0016021:integral component of membrane][GO:0019829:cation-transporting ATPase activity][GO:0070588:calcium ion transmembrane transport]	-	Linum usitatissimum|GRAS|GRAS family protein
BnaC07g26680D	chrC07	32509976	32511695	935	-	BnaC07g26680D	294.979	219.389	230.932	786.865	679.546	460.432	13.0358	8.85132	9.38393	36.1824	29.474	20.2685	445.357	-1.37066	0.000211806	0.0327166	DOWN	Sterile alpha motif (SAM) domain-containing protein	[GO:0005515:protein binding]	-	Aquilegia coerulea|B3|B3 family protein
BnaA08g02230D	chrA08	1782123	1790102	3409	+	BnaA08g02230D	668.171	489.573	548.348	1072.33	1086.05	1294.44	8.09875	5.41745	6.11142	13.5241	12.9198	15.6287	859.818	-1.01733	0.000213651	0.0329582	DOWN	P-loop containing nucleoside triphosphate hydrolases superfamily protein	[GO:0000166:nucleotide binding][GO:0005524:ATP binding][GO:0017111:nucleoside-triphosphatase activity]	-	Selaginella moellendorffii|Trihelix|Trihelix family protein
BnaC03g39800D	chrC03	24833228	24834754	922	+	BnaC03g39800D	369.841	118.881	135.247	1064.97	1119.67	611.379	16.5745	4.86391	5.57326	49.6608	49.2483	27.2928	569.998	-2.16455	0.000220818	0.0339299	DOWN	REM22; AP2/B3-like transcriptional factor family protein	[GO:0003677:DNA binding]	-	Brassica napus|B3|B3 family protein
BnaA01g00510D	chrA01	278804	280759	1446	-	BnaA01g00510D	292.744	513.35	592.51	134.143	163.01	172.873	8.36521	13.3921	15.5683	3.9885	4.57169	4.92069	311.438	1.57388	0.000222592	0.0341577	UP	CYP91A2; cytochrome P450, family 91, subfamily A, polypeptide 2	[GO:0005506:iron ion binding][GO:0009055:electron transfer activity][GO:0020037:heme binding][GO:0055114:oxidation-reduction process]	[ko00903:Limonene and pinene degradation][ko00945:Stilbenoid, diarylheptanoid and gingerol biosynthesis]	Sisymbrium irio|bHLH|bHLH family protein
BnaA02g22560D	chrA02	15107447	15108028	582	+	BnaA02g22560D	139.668	246.408	142.607	57.2563	33.6207	26.1417	9.91587	15.9711	9.30961	4.22969	2.34269	1.84875	107.617	2.17368	0.000223057	0.0341842	UP	ERF9; erf domain protein 9	[GO:0003677:DNA binding][GO:0003700:DNA-binding transcription factor activity]	-	Brassica napus|ERF|ERF family protein
BnaA03g01980D	chrA03	902704	904069	978	-	BnaA03g01980D	2.23469	0	0	53.9845	143.652	9.2761	0.0944137	0	0	2.37322	5.95669	0.390386	34.8579	-6.58528	0.000224462	0.0342682	DOWN	RHOMBOID-like protein 3	[GO:0004252:serine-type endopeptidase activity][GO:0006508:proteolysis][GO:0016021:integral component of membrane]	-	-
BnaA09g00150D	chrA09	78213	79762	937	-	BnaA09g00150D	1362.04	2239.29	2262.39	424.514	568.496	922.55	60.0631	90.1517	91.7364	19.4788	24.6048	40.5246	1296.55	1.61406	0.000224467	0.0342682	UP	-	-	-	-
BnaA08g00380D	chrA08	250702	251463	762	+	BnaA08g00380D	262.576	452.828	407.581	140.687	128.37	149.261	14.2383	22.4173	20.3222	7.93793	6.83188	8.0623	256.884	1.42453	0.000224731	0.0342682	UP	PSAG; photosystem I subunit G	[GO:0009522:photosystem I][GO:0015979:photosynthesis][GO:0016020:membrane][GO:0016168:chlorophyll binding]	[ko00195:Photosynthesis]	-
BnaC02g40480D	chrC02	43513384	43515513	1437	+	BnaC02g40480D	0	1.08074	0	51.5307	94.7493	5.05969	0	0.0283705	0	1.54176	2.67394	0.144922	25.4034	-7.08605	0.000224774	0.0342682	DOWN	-	-	-	Brassica napus|CPP|CPP family protein
BnaA04g14220D	chrA04	12012047	12013751	963	-	BnaA04g14220D	2712.91	4294.84	3117.12	990.534	1409.01	1678.97	116.404	168.238	122.982	44.2233	59.3363	71.7605	2367.23	1.31183	0.00022521	0.0342902	UP	ALDH11A3; aldehyde dehydrogenase 11A3	[GO:0008152:metabolic process][GO:0016491:oxidoreductase activity][GO:0055114:oxidation-reduction process]	[ko00010:Glycolysis / Gluconeogenesis][ko00030:Pentose phosphate pathway]	Malus domestica|bHLH|bHLH family protein
BnaAnng24130D	chrAnn_random	27805915	27807206	913	+	BnaAnng24130D	2158.71	1672.98	2278.04	625.729	785.502	1106.39	97.6968	69.1232	94.7988	29.4662	34.8906	49.8774	1437.89	1.27906	0.000227164	0.0345428	UP	GAMMA-TIP; gamma tonoplast intrinsic protein	[GO:0005215:transporter activity][GO:0006810:transport][GO:0016020:membrane]	-	-
BnaA06g03670D	chrA06	2249119	2252696	2136	-	BnaA06g03670D	166.484	128.608	235.532	40.0794	5.09405	10.9627	3.22054	2.27127	4.18949	0.806731	0.0967149	0.211243	97.7933	3.23405	0.000229013	0.0347723	UP	PMEAMT; S-adenosyl-L-methionine-dependent methyltransferases superfamily protein	[GO:0000234:phosphoethanolamine N-methyltransferase activity][GO:0006656:phosphatidylcholine biosynthetic process][GO:0008152:metabolic process][GO:0008168:methyltransferase activity]	[ko00564:Glycerophospholipid metabolism]	-
BnaAnng14080D	chrAnn_random	15235389	15236955	1423	-	BnaAnng14080D	0	0	0	13.0872	30.5643	49.7536	0	0	0	0.395411	0.871046	1.43909	15.5675	-7.35241	0.000232612	0.0351887	DOWN	-	-	-	-
BnaA03g09320D	chrA03	4187570	4188937	1368	-	BnaA03g09320D	118.438	33.5028	48.7625	948.819	1162.46	83.4849	3.57737	0.923845	1.35429	29.8199	34.4607	2.51183	399.245	-3.45163	0.000233459	0.0352713	DOWN		[GO:0000786:nucleosome][GO:0003677:DNA binding][GO:0005634:nucleus][GO:0006334:nucleosome assembly][GO:0046982:protein heterodimerization activity]	-	Artemisia annua|CO-like|CO-like family protein
BnaA06g17310D	chrA06	9856982	9858710	1109	+	BnaA06g17310D	187.714	237.762	276.934	94.0639	44.8276	51.4402	6.99394	8.08751	9.48763	3.6467	1.63925	1.90915	148.79	1.88172	0.000235068	0.0354686	UP	-	-	-	Gossypium arboreum|C2H2|C2H2 family protein
BnaAnng17810D	chrAnn_random	18777120	18779624	1228	-	BnaAnng17810D	0	0	0	34.3538	22.4138	25.2985	0	0	0	1.20278	0.7402	0.847937	13.6777	-7.16617	0.000238079	0.0358768	DOWN	CID10; CTC-interacting domain 10	[GO:0000166:nucleotide binding][GO:0003676:nucleic acid binding]	-	Pseudotsuga menziesii|NAC|NAC family protein
BnaA08g27160D	chrA08	18186300	18190942	3675	+	BnaA08g27160D	22.3469	2.16147	0	323.089	135.502	209.134	0.251256	0.0221869	0	3.77984	1.49527	2.34226	115.372	-4.77848	0.000239587	0.0360577	DOWN	ABCB11; P-glycoprotein 11	[GO:0000166:nucleotide binding][GO:0005524:ATP binding][GO:0006810:transport][GO:0016021:integral component of membrane][GO:0016887:ATPase activity][GO:0017111:nucleoside-triphosphatase activity][GO:0055085:transmembrane transport]	[ko02010:ABC transporters][ko04976:Bile secretion][ko05206:MicroRNAs in cancer]	Zoysia japonica|ERF|ERF family protein
BnaC06g12470D	chrC06	14933152	14934774	1320	+	BnaC06g12470D	7.8214	1.08074	15.6408	75.2511	113.088	103.724	0.244832	0.0308852	0.450192	2.45102	3.47435	3.23424	52.7676	-3.56079	0.000239972	0.0360693	DOWN	-	-	[ko04724:Glutamatergic synapse][ko04727:GABAergic synapse][ko04974:Protein digestion and absorption]	-
BnaA03g20710D	chrA03	9814288	9816104	1499	+	BnaA03g20710D	208.943	319.898	279.694	649.45	843.574	543.074	5.75949	8.05033	7.08916	18.6274	22.822	14.9116	474.105	-1.33183	0.00024042	0.0360904	DOWN	-	-	-	-
BnaA07g15110D	chrA07	13154208	13155679	1036	-	BnaA07g15110D	83.8007	532.803	135.247	29.4461	2.03762	16.8656	3.3423	19.4004	4.95999	1.22201	0.0797618	0.670056	133.367	3.95278	0.000241124	0.0361036	UP	-	-	-	Solanum melongena|MYB|MYB family protein
BnaA09g02430D	chrA09	1246258	1247377	1036	-	BnaA09g02430D	494.983	149.142	310.976	27.8102	51.9593	85.1715	19.7419	5.43054	11.4046	1.15412	2.03393	3.38378	186.674	2.53367	0.000241484	0.0361115	UP	HB34; homeobox protein 34	[GO:0003677:DNA binding]	-	Brassica napus|ZF-HD|ZF-HD family protein
BnaCnng02170D	chrCnn_random	2001543	2004828	2025	+	BnaCnng02170D	126.26	179.402	78.2039	671.534	521.63	297.678	2.57631	3.342	1.46729	14.2578	10.4465	6.05049	312.452	-1.95858	0.000242302	0.0361415	DOWN	SK32; shaggy-like protein kinase 32	[GO:0004672:protein kinase activity][GO:0004674:protein serine/threonine kinase activity][GO:0004713:protein tyrosine kinase activity][GO:0005524:ATP binding][GO:0006468:protein phosphorylation]	-	Sisymbrium irio|HD-ZIP|HD-ZIP family protein
BnaC05g34170D	chrC05	33640252	33642378	1989	+	BnaC05g34170D	1432.43	922.949	1604.56	317.363	623.511	301.895	29.7576	17.5044	30.6503	6.8601	12.7128	6.24725	867.119	1.67273	0.000245607	0.0364556	UP	LPAT5; lysophosphatidyl acyltransferase 5	[GO:0008152:metabolic process]	[ko00561:Glycerolipid metabolism][ko00564:Glycerophospholipid metabolism]	-
BnaA09g24150D	chrA09	16834590	16836365	1390	+	BnaA09g24150D	1026.84	864.589	708.436	193.035	404.467	313.701	30.5242	23.4638	19.3642	5.97078	11.8005	9.289	585.178	1.51329	0.000245651	0.0364556	UP	Glycosyl hydrolase superfamily protein	[GO:0003824:catalytic activity][GO:0005975:carbohydrate metabolic process]	-	Malus domestica|BES1|BES1 family protein
BnaA09g12560D	chrA09	6659153	6663006	3141	+	BnaA09g12560D	1031.31	606.293	668.874	2023.6	1559.8	1892.32	13.5668	7.28146	8.09076	27.6991	20.1387	24.7968	1297.03	-1.2477	0.000245994	0.0364603	DOWN	-	-	-	-
BnaA09g27340D	chrA09	20477039	20480324	2295	-	BnaA09g27340D	519.565	637.634	691.875	277.284	157.915	266.477	9.35436	10.4808	11.454	5.19458	2.79045	4.77909	425.125	1.39692	0.000247366	0.0366173	UP	-	-	-	Actinidia chinensis|ERF|ERF family protein
BnaC08g27510D	chrC08	28458083	28461624	3009	+	BnaC08g27510D	0	0	0.920046	6.54358	50.9405	75.0521	0	0	0.0116172	0.0934978	0.686551	1.02662	22.2427	-6.89519	0.000249604	0.036902	DOWN	Leucine-rich repeat protein kinase family protein	[GO:0004672:protein kinase activity][GO:0004674:protein serine/threonine kinase activity][GO:0004713:protein tyrosine kinase activity][GO:0005515:protein binding][GO:0005524:ATP binding][GO:0006468:protein phosphorylation]	-	Ananas comosus|WRKY|WRKY family protein
BnaC06g13690D	chrC06	16566758	16568503	896	-	BnaC06g13690D	3.35203	0	0	30.264	49.9217	83.4849	0.154581	0	0	1.4522	2.2595	3.83502	27.8371	-5.65822	0.000250362	0.0369675	DOWN	DNA glycosylase superfamily protein	[GO:0003824:catalytic activity][GO:0006281:DNA repair]	[ko03410:Base excision repair]	-
BnaC04g42340D	chrC04	42896157	42897426	674	+	BnaC04g42340D	192.183	358.804	244.732	76.0691	96.7869	52.2835	11.7818	20.0818	13.7957	4.8524	5.82356	3.19281	170.143	1.82318	0.000251747	0.0371252	UP	-	-	-	-
BnaA10g29620D	chrA10_random	1819841	1822145	2001	+	BnaA10g29620D	3.35203	4.32294	5.52028	48.2589	57.0533	27.8283	0.0692178	0.0814961	0.104816	1.0369	1.15629	0.57241	24.3893	-3.32602	0.000253017	0.0372167	DOWN	GAF1; Polymerase/histidinol phosphatase-like protein	[GO:0003824:catalytic activity][GO:0004540:ribonuclease activity][GO:0008033:tRNA processing]	[ko03008:Ribosome biogenesis in eukaryotes][ko03013:RNA transport]	-
BnaC02g09450D	chrC02	5201094	5203026	1268	+	BnaC02g09450D	868.176	1331.47	1085.65	471.137	447.257	571.745	28.2908	39.6109	32.5301	15.9749	14.3044	18.5589	795.906	1.14039	0.000253319	0.0372167	UP	NIT4; nitrilase 4	[GO:0006807:nitrogen compound metabolic process]	[ko00460:Cyanoamino acid metabolism]	Juglans regia|TCP|TCP family protein
BnaC09g50690D	chrC09	48447871	48449298	731	+	BnaC09g50690D	166.484	162.11	230.932	547.207	406.505	419.111	9.4105	8.36561	12.0027	32.1842	22.5518	23.5982	322.058	-1.29397	0.000253886	0.0372532	DOWN	RNA-binding (RRM/RBD/RNP motifs) family protein	[GO:0000166:nucleotide binding][GO:0003676:nucleic acid binding]	-	-
BnaAnng10570D	chrAnn_random	11471126	11479457	1265	-	BnaAnng10570D	454.759	996.439	452.663	124.328	112.069	235.276	14.8542	29.7142	13.5956	4.22558	3.59275	7.65516	395.922	2.01232	0.000254324	0.0372709	UP	IAA16; indoleacetic acid-induced protein 16	[GO:0005634:nucleus][GO:0046983:protein dimerization activity]	[ko04075:Plant hormone signal transduction]	-
BnaC06g38680D	chrC06	36182066	36183070	903	+	BnaC06g38680D	626.829	788.937	647.713	223.3	339.264	328.037	28.6826	32.9578	27.2526	10.6318	15.2364	14.9521	492.347	1.21281	0.000254948	0.0373157	UP	-	-	-	-
BnaA08g31410D	chrA08_random	1984795	1987217	1605	+	BnaA08g31410D	10.0561	0	0	88.3383	208.856	130.709	0.258888	0	0	2.36637	5.2772	3.35195	72.9932	-5.4306	0.000256323	0.0374702	DOWN	SDS; Cyclin family protein	[GO:0000079:regulation of cyclin-dependent protein serine/threonine kinase activity][GO:0005634:nucleus][GO:0019901:protein kinase binding][GO:0051726:regulation of cell cycle]	-	-
BnaAnng10130D	chrAnn_random	10839287	10839637	351	-	BnaAnng10130D	6.70406	0	2.76014	137.415	159.953	13.4925	0.789202	0	0.29877	16.832	18.4807	1.58217	53.3875	-5.04335	0.000257951	0.0376611	DOWN	-	-	-	-
BnaA08g27890D	chrA08	18446616	18450095	2185	+	BnaA08g27890D	1178.8	668.976	681.754	317.363	350.47	321.29	22.2918	11.5495	11.8547	6.24473	6.50477	6.05221	586.442	1.35456	0.00025998	0.0378122	UP	S-adenosyl-L-methionine-dependent methyltransferases superfamily protein	[GO:0008168:methyltransferase activity]	-	Malus domestica|NF-YB|NF-YB family protein
BnaA07g09050D	chrA07	8984770	8988069	1641	-	BnaA07g09050D	2080.49	1092.62	873.124	124.328	173.198	482.357	52.386	25.1169	20.2153	3.25738	4.28021	12.0984	804.354	2.37489	0.000260146	0.0378122	UP	-	-	-	Populus euphratica|MYB_related|MYB_related family protein
BnaA02g36490D	chrA02_random	980514	983735	1735	+	BnaA02g36490D	72.6273	138.334	88.3245	24.5384	8.15048	14.3358	1.72965	3.0077	1.93417	0.608073	0.190509	0.340087	57.7184	2.66259	0.000260734	0.0378122	UP	S-adenosyl-L-methionine-dependent methyltransferases superfamily protein	[GO:0008168:methyltransferase activity]	-	Populus euphratica|NAC|NAC family protein
BnaA06g29970D	chrA06	20355416	20357227	1039	+	BnaA06g29970D	324.03	370.692	245.652	99.7895	52.9781	118.903	12.8862	13.4587	8.98294	4.12931	2.06782	4.71025	202.007	1.78879	0.000260764	0.0378122	UP	-	-	-	-
BnaC09g41720D	chrC09	43570524	43572754	1080	+	BnaC09g41720D	0	0	0	92.428	315.831	0	0	0	0	3.6795	11.8594	0	68.0432	-9.48015	0.000261013	0.0378122	DOWN	ubiquitin receptor RAD23c-like	[GO:0003684:damaged DNA binding][GO:0005515:protein binding][GO:0005634:nucleus][GO:0006289:nucleotide-excision repair][GO:0043161:proteasome-mediated ubiquitin-dependent protein catabolic process]	[ko03420:Nucleotide excision repair][ko04141:Protein processing in endoplasmic reticulum]	Camelina sativa|Nin-like|Nin-like family protein
BnaA03g00870D	chrA03	378520	380641	1494	-	BnaA03g00870D	234.642	571.709	471.984	83.4306	137.539	43.0074	6.48952	14.4354	12.003	2.40095	3.73343	1.18484	257.052	2.27784	0.000261243	0.0378122	UP	Heavy metal transport/detoxification superfamily protein	[GO:0030001:metal ion transport][GO:0046872:metal ion binding]	-	-
BnaCnng00430D	chrCnn_random	582642	585188	2057	-	BnaCnng00430D	3577.73	3243.29	3523.78	1334.07	2084.48	1687.41	71.8672	59.4779	65.086	27.8839	41.0957	33.764	2575.13	1.01888	0.000262624	0.0379652	UP	glucose-1-phosphate adenylyltransferase small subunit, chloroplastic	[GO:0005978:glycogen biosynthetic process][GO:0008878:glucose-1-phosphate adenylyltransferase activity][GO:0009058:biosynthetic process][GO:0016740:transferase activity][GO:0016779:nucleotidyltransferase activity]	[ko00500:Starch and sucrose metabolism][ko00520:Amino sugar and nucleotide sugar metabolism][ko02026:Biofilm formation - Escherichia coli]	Daucus carota|ERF|ERF family protein
BnaA04g29010D	chrA04_random	1135747	1137613	1286	+	BnaA04g29010D	1449.19	915.383	1024.93	422.061	499.217	555.723	46.5632	26.8514	30.2808	14.1105	15.7427	17.7863	811.085	1.19834	0.000264297	0.03816	UP	NAD(P)-binding Rossmann-fold superfamily protein	[GO:0000166:nucleotide binding]	-	-
BnaC01g26800D	chrC01	24249531	24250945	1147	+	BnaC01g26800D	974.323	1377.94	1120.62	480.135	622.493	561.626	35.0992	45.318	37.1199	17.9973	22.0091	20.1535	856.189	1.06161	0.000264798	0.0381853	UP	-	-	-	-
BnaC05g18900D	chrC05	12525906	12528963	1976	-	BnaC05g18900D	0	0	0	7.36152	33.6207	69.1491	0	0	0	0.160173	0.690004	1.44035	18.3552	-7.59012	0.000269628	0.0388341	DOWN	ALDH2B7; aldehyde dehydrogenase 2B7	[GO:0008152:metabolic process][GO:0016491:oxidoreductase activity][GO:0055114:oxidation-reduction process]	[ko00010:Glycolysis / Gluconeogenesis][ko00053:Ascorbate and aldarate metabolism][ko00071:Fatty acid degradation][ko00280:Valine, leucine and isoleucine degradation][ko00310:Lysine degradation][ko00330:Arginine and proline metabolism][ko00340:Histidine metabolism][ko00380:Tryptophan metabolism][ko00410:beta-Alanine metabolism][ko00561:Glycerolipid metabolism][ko00620:Pyruvate metabolism][ko00625:…	Linum usitatissimum|NAC|NAC family protein
BnaA06g26010D	chrA06	17972068	17973243	1176	+	BnaA06g26010D	698.339	583.597	417.701	194.671	254.702	234.432	24.5367	18.7202	13.495	7.1171	8.78329	8.20499	397.241	1.31364	0.00027063	0.0388628	UP	-	-	-	Brassica napus|TCP|TCP family protein
BnaA09g30670D	chrA09	22840597	22842184	1476	+	BnaA09g30670D	10.0561	137.253	215.291	4.90768	0	0	0.281514	3.50785	5.54182	0.142955	0	0	61.2514	6.18012	0.00027077	0.0388628	UP	UGT85A5; UDP-glucosyl transferase 85A5	[GO:0008152:metabolic process]	-	Trifolium pratense|bHLH|bHLH family protein
BnaC07g04080D	chrC07	5738211	5739638	512	+	BnaC07g04080D	252.52	234.52	188.61	615.914	745.769	414.051	20.379	17.2788	13.9961	51.72	59.0698	33.2853	408.564	-1.39433	0.000271122	0.0388628	DOWN	-	-	-	-
BnaC05g48330D	chrC05	42840775	42843694	1853	-	BnaC05g48330D	2.23469	6.48442	4.60023	76.0691	166.066	12.6492	0.0498309	0.132008	0.094323	1.76499	3.63444	0.280968	44.6839	-4.25423	0.000271153	0.0388628	DOWN	-	-	-	Actinidia chinensis|HB-other|HB-other family protein
BnaC09g22310D	chrC09	19604849	19608835	2107	-	BnaC09g22310D	1522.94	958.613	1315.67	2435.03	2703.92	2749.94	29.8659	17.1626	23.7244	49.6876	52.0429	53.7189	1947.68	-1.05487	0.000272568	0.0389702	DOWN	NDB2; NAD(P)H dehydrogenase B2	[GO:0005509:calcium ion binding][GO:0016491:oxidoreductase activity][GO:0055114:oxidation-reduction process]	-	-
BnaC08g37780D	chrC08	34378171	34379921	1149	+	BnaC08g37780D	217.882	209.663	234.612	602.827	463.558	1345.88	7.83535	6.88344	7.75788	22.557	16.3612	48.2118	512.403	-1.86524	0.000275112	0.0392417	DOWN	JAZ5; jasmonate-zim-domain protein 5	[GO:0005515:protein binding]	[ko04075:Plant hormone signal transduction]	-
BnaA07g23630D	chrA07	17735853	17737208	1356	+	BnaA07g23630D	0	0	0	33.5358	87.6176	5.05969	0	0	0	1.0633	2.62038	0.153579	21.0355	-7.78582	0.000275136	0.0392417	DOWN	KCS7; 3-ketoacyl-CoA synthase 7	[GO:0003824:catalytic activity][GO:0006633:fatty acid biosynthetic process][GO:0008152:metabolic process][GO:0008610:lipid biosynthetic process][GO:0016020:membrane]	[ko00062:Fatty acid elongation]	-
BnaC01g14040D	chrC01	9232711	9233541	831	-	BnaC01g14040D	0	0	0	20.4487	68.2602	12.6492	0	0	0	1.05797	3.33118	0.626514	16.893	-7.46908	0.00027692	0.0394261	DOWN	-	-	-	-
BnaA03g53830D	chrA03	28390679	28393341	1800	-	BnaA03g53830D	1239.13	881.881	2021.34	413.881	413.637	572.588	28.4448	18.4817	42.6659	9.8858	9.31919	13.093	923.744	1.56499	0.00028001	0.0397916	UP	AP2; Integrase-type DNA-binding superfamily protein	[GO:0003677:DNA binding][GO:0003700:DNA-binding transcription factor activity]	-	Brassica napus|AP2|AP2 family protein
BnaCnng15750D	chrCnn_random	14781544	14784730	2028	+	BnaCnng15750D	196.652	170.756	164.688	380.345	358.621	530.424	4.00672	3.17624	3.08537	8.06341	7.17133	10.7652	300.248	-1.25518	0.000281412	0.039899	DOWN	tetratricopeptide repeat (TPR)-containing protein	[GO:0005515:protein binding]	-	-
BnaA03g02820D	chrA03	1360971	1364359	1061	-	BnaA03g02820D	263.693	243.166	196.89	70.3434	63.1662	21.9253	10.2693	8.64552	7.05052	2.85047	2.41435	0.850548	143.197	2.17952	0.000283272	0.0401093	UP	FLC; K-box region and MADS-box transcription factor family protein	[GO:0003677:DNA binding][GO:0003700:DNA-binding transcription factor activity][GO:0005634:nucleus][GO:0046983:protein dimerization activity]	-	Brassica napus|MIKC_MADS|MIKC_MADS family protein
BnaC06g23390D	chrC05	25260570	25262078	1509	+	BnaC06g23390D	2.23469	0	0	21.2666	68.2602	43.0074	0.0899091	0	0	0.8903	2.69544	1.72362	22.4615	-5.95023	0.000286125	0.0404644	DOWN	mediator of RNA polymerase II transcription subunit 15a-like protein	[GO:0003712:transcription coregulator activity]	-	Arabidopsis thaliana|bHLH|
BnaC09g47650D	chrC09	46851745	46856343	1699	-	BnaC09g47650D	2317.37	2626.19	3317.69	507.945	835.424	1337.45	56.3585	58.3091	74.1917	12.8538	19.9409	32.4004	1823.68	1.62373	0.000288816	0.0407468	UP	scpl35; serine carboxypeptidase-like 35	[GO:0004185:serine-type carboxypeptidase activity][GO:0006508:proteolysis]	-	Solanum melongena|MYB_related|MYB_related family protein
BnaAnng18580D	chrAnn_random	19853407	19856002	1715	-	BnaAnng18580D	1184.38	1006.17	601.71	2801.47	2697.81	1883.05	28.5355	22.1314	13.3302	70.2312	63.7938	45.1924	1695.76	-1.40294	0.00028919	0.0407504	DOWN	Transducin/WD40 repeat-like superfamily protein	[GO:0005515:protein binding]	-	-
BnaA03g30840D	chrA03	14929005	14930887	1094	-	BnaA03g30840D	145.255	109.154	87.4044	29.4461	34.6395	22.7686	5.48618	3.76381	3.03549	1.15723	1.28406	0.856618	71.4446	1.97804	0.000290654	0.0409075	UP	MYB1; myb domain protein 1	[GO:0003677:DNA binding][GO:0003682:chromatin binding]	-	Brassica napus|MYB|MYB family protein
BnaA08g22940D	chrA08	16505326	16507302	1495	+	BnaA08g22940D	332.968	201.017	169.289	657.629	574.609	679.685	9.20278	5.07219	4.30229	18.9125	15.587	18.7126	435.866	-1.44405	0.000291978	0.0410446	DOWN	DNA-binding bromodomain-containing protein	[GO:0005515:protein binding]	-	-
BnaC03g36390D	chrC03	21996878	21997573	696	+	BnaC03g36390D	5468.28	8522.68	7107.36	3031.31	3425.24	3807.42	324.637	461.925	387.982	187.253	199.578	225.159	5227.05	1.03956	0.000292948	0.0411317	UP	LTP6; lipid transfer protein 6	[GO:0006869:lipid transport][GO:0008289:lipid binding]	-	-
BnaC07g34880D	chrC07	37423726	37424722	997	+	BnaC07g34880D	259.224	246.408	466.464	917.737	911.834	774.133	10.7433	9.32317	17.7761	39.5759	37.0896	31.9586	595.966	-1.42032	0.00029479	0.0413408	DOWN	-	-	[ko04016:MAPK signaling pathway - plant][ko04075:Plant hormone signal transduction]	Pseudotsuga menziesii|MYB_related|MYB_related family protein
BnaA04g02200D	chrA04	1424421	1427786	1321	+	BnaA04g02200D	421.238	347.997	408.501	158.682	198.668	124.806	13.176	9.93749	11.7491	5.16455	6.09897	3.88866	276.649	1.28984	0.000296286	0.0413775	UP	basic helix-loop-helix (bHLH) DNA-binding superfamily protein	[GO:0046983:protein dimerization activity]	-	Brassica napus|bHLH|bHLH family protein
BnaC03g05320D	chrC03	2560527	2563670	2342	-	BnaC03g05320D	365.371	295.041	325.696	146.413	154.859	160.224	6.44622	4.75225	5.28371	2.68782	2.68152	2.81584	241.267	1.09542	0.000296464	0.0413775	UP	MSL10; mechanosensitive channel of small conductance-like 10	[GO:0016020:membrane][GO:0055085:transmembrane transport]	-	-
BnaA07g17040D	chrA07	14348439	14350906	1442	+	BnaA07g17040D	402.244	456.071	398.38	222.482	156.897	144.201	11.5261	11.9308	10.4965	6.63342	4.41245	4.11596	296.712	1.26231	0.000297089	0.0414155	UP	CRD1; dicarboxylate diiron protein, putative (Crd1)	[GO:0015979:photosynthesis][GO:0015995:chlorophyll biosynthetic process][GO:0016491:oxidoreductase activity][GO:0046872:metal ion binding][GO:0046914:transition metal ion binding][GO:0048529:magnesium-protoporphyrin IX monomethyl ester (oxidative) cyclase activity][GO:0055114:oxidation-reduction process]	[ko00860:Porphyrin and chlorophyll metabolism]	-
BnaCnng09300D	chrCnn_random	8436473	8441198	3429	-	BnaCnng09300D	526.269	478.766	652.313	146.413	273.041	198.171	6.34158	5.26696	7.22773	1.83577	3.22918	2.37871	379.162	1.42565	0.000298393	0.0415479	UP	-	-	-	-
BnaA04g24420D	chrA04	17872660	17875741	2416	+	BnaA04g24420D	2631.34	1692.43	2128.07	899.742	461.521	945.319	45.0026	26.4252	33.4658	16.0114	7.74687	16.1046	1459.74	1.48355	0.000299051	0.0415901	UP	-	-	-	-
BnaA02g24180D	chrA02	17538999	17542177	1068	-	BnaA02g24180D	1731.88	520.915	1171.22	278.102	182.367	376.104	67.0046	18.3992	41.6658	11.1954	6.92479	14.4945	710.098	2.03264	0.000300726	0.0417257	UP	GDSL-like Lipase/Acylhydrolase superfamily protein	[GO:0006629:lipid metabolic process][GO:0016787:hydrolase activity]	-	-
BnaA05g34180D	chrA05	23058452	23061191	1607	-	BnaA05g34180D	188.831	341.513	342.257	110.423	48.9029	63.2461	4.85529	8.01669	8.09189	2.95428	1.2341	1.61989	182.529	1.96924	0.000300738	0.0417257	UP	scpl25; serine carboxypeptidase-like 25	[GO:0004185:serine-type carboxypeptidase activity][GO:0006508:proteolysis]	-	Dorcoceras hygrometricum|C3H|C3H family protein
BnaA09g19620D	chrA09	12691022	12692969	1502	+	BnaA09g19620D	682.697	713.286	695.555	323.089	321.944	177.932	18.7808	17.9142	17.5944	9.24828	8.69244	4.87588	485.75	1.34611	0.000301462	0.0417767	UP	LTA2; 2-oxoacid dehydrogenases acyltransferase family protein	[GO:0008152:metabolic process]	[ko00010:Glycolysis / Gluconeogenesis][ko00020:Citrate cycle (TCA cycle)][ko00620:Pyruvate metabolism]	-
BnaA09g34720D	chrA09	25409080	25410846	1108	-	BnaA09g34720D	522.917	1067.77	866.684	284.646	346.395	281.656	19.5007	36.3531	29.719	11.0452	12.6784	10.4628	561.677	1.42938	0.000304855	0.0421971	UP	LHCA1; chlorophyll a-b binding protein 6	[GO:0016020:membrane]	[ko00196:Photosynthesis - antenna proteins]	Brachypodium distachyon|ERF|ERF family protein
BnaA03g47110D	chrA03	24158255	24159781	1183	+	BnaA03g47110D	1135.22	1054.8	967.889	432.694	597.022	348.275	39.6509	33.6348	31.0852	15.7255	20.4662	12.1173	755.983	1.19702	0.000306066	0.0422776	UP	CHLM; magnesium-protoporphyrin IX methyltransferase	[GO:0008168:methyltransferase activity][GO:0015995:chlorophyll biosynthetic process][GO:0046406:magnesium protoporphyrin IX methyltransferase activity]	[ko00860:Porphyrin and chlorophyll metabolism]	-
BnaC06g06110D	chrC06	6605942	6606935	994	+	BnaC06g06110D	1953.12	1599.49	1714.97	702.616	878.214	1029.65	81.1893	60.7015	65.5515	30.3907	35.8299	42.6354	1313.01	1.01285	0.000306158	0.0422776	UP	Legume lectin family protein	[GO:0030246:carbohydrate binding]	-	-
BnaC04g16450D	chrC04	14487678	14492897	3294	-	BnaC04g16450D	1201.14	285.314	224.491	3073.03	3314.19	2894.14	15.0671	3.26741	2.58934	40.1099	40.8024	36.163	1832.05	-2.43988	0.000308898	0.0425557	DOWN	AGO5; Argonaute family protein	[GO:0003676:nucleic acid binding][GO:0005515:protein binding]	-	Musa acuminata|GATA|GATA family protein
BnaC09g00330D	chrC09	182978	184228	1122	+	BnaC09g00330D	0	0	0	19.6307	83.5424	9.2761	0	0	0	0.752232	3.01957	0.340283	18.7415	-7.61889	0.000310623	0.042693	DOWN	Ubiquitin family protein	[GO:0005515:protein binding]	-	-
BnaC03g02410D	chrC03	1155650	1156639	900	+	BnaC03g02410D	90.5048	152.384	200.57	26.9923	38.7148	40.4775	4.15515	6.38705	8.46714	1.28945	1.74448	1.85114	91.6072	2.06449	0.000312663	0.0429231	UP	P-loop containing nucleoside triphosphate hydrolases superfamily protein	[GO:0008146:sulfotransferase activity]	-	Sisymbrium irio|ERF|ERF family protein
BnaAnng00390D	chrAnn_random	352407	354270	1281	+	BnaAnng00390D	576.549	568.467	609.991	287.917	224.138	322.977	18.5971	16.7402	18.092	9.66334	7.09575	10.3774	431.673	1.07073	0.000313345	0.0429663	UP	-	-	-	-
BnaA06g33850D	chrA06	22436441	22438022	1305	+	BnaA06g33850D	1506.18	765.161	1130.74	500.584	389.185	442.723	47.6896	22.118	32.9203	16.492	12.0942	13.9633	789.095	1.35197	0.000317631	0.0435032	UP	EXPA15; expansin A15	[GO:0005576:extracellular region][GO:0009664:plant-type cell wall organization]	-	Sisymbrium irio|bHLH|bHLH family protein
BnaA02g28130D	chrA02	20756562	20758284	1216	-	BnaA02g28130D	20333.4	18119.6	13146.5	7229.83	9184.57	8740.62	690.93	562.108	410.763	255.625	306.307	295.853	12792.4	1.03651	0.000318854	0.0436198	UP	TIP2; tonoplast intrinsic protein 2	[GO:0005215:transporter activity][GO:0006810:transport][GO:0016020:membrane]	-	-
BnaC04g02520D	chrC04	1886612	1888780	1328	+	BnaC04g02520D	2429.1	1353.08	1527.28	464.594	818.104	660.29	75.5797	38.4353	43.6951	15.0412	24.9829	20.4646	1208.74	1.45054	0.000319903	0.0437103	UP	SPL9; squamosa promoter binding protein-like 9	[GO:0003677:DNA binding][GO:0005634:nucleus]	-	Brassica napus|SBP|SBP family protein
BnaA09g18430D	chrA09	11453398	11454774	1204	-	BnaA09g18430D	670.406	365.289	486.705	1175.39	1214.42	1165.42	23.0075	11.445	15.3586	41.9724	40.9048	39.8403	846.271	-1.22378	0.000320262	0.0437103	DOWN	TRM10; tRNA (guanine(9)-N1)-methyltransferase-like protein	[GO:0008168:methyltransferase activity]	-	-
BnaA10g19080D	chrA10	13678062	13681140	2608	+	BnaA10g19080D	0	0	0	29.4461	24.4514	23.6119	0	0	0	0.485432	0.380214	0.372641	12.9182	-7.08351	0.000322826	0.044009	DOWN	PPR repeat protein	[GO:0005515:protein binding]	-	-
BnaA09g38490D	chrA09	27477814	27481632	2899	+	BnaA09g38490D	652.528	1594.09	1067.25	423.697	330.094	366.828	9.30055	20.7428	13.9873	6.2837	4.61766	5.20813	739.081	1.56403	0.000324226	0.0441486	UP	-	-	-	Populus euphratica|G2-like|G2-like family protein
BnaA09g43380D	chrA09	30072118	30074357	1372	+	BnaA09g43380D	3736.4	2661.85	2194.31	1070.69	1430.41	1282.63	112.527	73.187	60.7655	33.5521	42.2803	38.4783	2062.72	1.18331	0.000325028	0.0441849	UP	TIM; triosephosphate isomerase	[GO:0003824:catalytic activity][GO:0004807:triose-phosphate isomerase activity][GO:0008152:metabolic process]	[ko00010:Glycolysis / Gluconeogenesis][ko00051:Fructose and mannose metabolism][ko00562:Inositol phosphate metabolism][ko00710:Carbon fixation in photosynthetic organisms]	Populus euphratica|bHLH|bHLH family protein
BnaCnng09260D	chrCnn_random	8378166	8381130	1935	-	BnaCnng09260D	659.232	526.318	522.586	1330.8	1764.58	981.58	14.0772	10.2606	10.261	29.5692	36.9821	20.8791	964.183	-1.25504	0.000325247	0.0441849	DOWN	GPI transamidase component PIG-S-like protein	[GO:0016255:attachment of GPI anchor to protein][GO:0042765:GPI-anchor transamidase complex]	[ko00563:Glycosylphosphatidylinositol (GPI)-anchor biosynthesis]	-
BnaA10g12870D	chrA10	10463048	10463500	453	+	BnaA10g12870D	26.8162	14.0496	6.44033	334.54	304.624	22.7686	2.446	1.16995	0.54016	31.7511	27.2708	2.06874	118.207	-3.81083	0.000326017	0.0442383	DOWN	HTB9; Histone superfamily protein	[GO:0000786:nucleosome][GO:0003677:DNA binding][GO:0005634:nucleus][GO:0006334:nucleosome assembly][GO:0046982:protein heterodimerization activity]	[ko05034:Alcoholism][ko05203:Viral carcinogenesis][ko05322:Systemic lupus erythematosus]	-
BnaA08g07580D	chrA08	7544499	7547006	1860	-	BnaA08g07580D	1083.82	738.143	826.202	72.7973	124.295	341.529	24.077	14.9703	16.8767	1.68272	2.71001	7.55758	531.131	2.29727	0.000326839	0.0442985	UP	SBP2; selenium-binding protein 2	[GO:0008430:selenium binding]	-	-
BnaA06g15500D	chrA06	8489424	8492006	1553	+	BnaA06g15500D	0	0	0	11.4513	50.9405	28.6716	0	0	0	0.317023	1.33022	0.759885	15.1772	-7.3148	0.000327428	0.0443272	DOWN	PDIL1-1; PDI-like 1-1	[GO:0005783:endoplasmic reticulum][GO:0006662:glycerol ether metabolic process][GO:0009055:electron transfer activity][GO:0015035:protein disulfide oxidoreductase activity][GO:0016853:isomerase activity][GO:0045454:cell redox homeostasis]	[ko04141:Protein processing in endoplasmic reticulum]	Zea mays|MYB_related|MYB_related family protein
BnaA07g30540D	chrA07	21606396	21608058	1154	-	BnaA07g30540D	363.137	467.959	448.983	207.759	149.765	199.858	13.0023	15.297	14.7821	7.74037	5.26304	7.12825	306.243	1.19852	0.00032937	0.0444986	UP	PS2; inorganic pyrophosphatase 1	[GO:0008152:metabolic process][GO:0016791:phosphatase activity]	[ko00750:Vitamin B6 metabolism]	Fragaria vesca|TALE|TALE family protein
BnaC06g02310D	chrC06	3104402	3105320	609	+	BnaC06g02310D	339.672	171.837	390.1	62.164	47.884	106.254	23.0462	10.644	24.3372	4.38864	3.18864	7.18115	186.318	2.05823	0.000330042	0.0444986	UP	-	-	-	-
BnaA09g46460D	chrA09	31574777	31579027	2617	-	BnaA09g46460D	1010.08	775.968	716.716	1792.12	1542.48	2631.04	15.9481	11.1852	10.4053	29.4423	23.9027	41.3801	1411.4	-1.25345	0.000330088	0.0444986	DOWN	ARM repeat superfamily protein	[GO:0000055:ribosomal large subunit export from nucleus][GO:0030036:actin cytoskeleton organization][GO:0042273:ribosomal large subunit biogenesis]	-	-
BnaC09g39750D	chrC09	42337848	42340098	1212	-	BnaC09g39750D	787.727	1087.22	834.482	241.294	470.69	274.067	26.8553	33.8391	26.1594	8.55959	15.7494	9.30725	615.913	1.45923	0.000330212	0.0444986	UP	VDD; VERDANDI	[GO:0003677:DNA binding]	-	Brassica napus|B3|B3 family protein
BnaC09g33990D	chrC09	37226904	37227556	576	+	BnaC09g33990D	0	0	0	3.27179	49.9217	75.8954	0	0	0	0.244214	3.51478	5.42326	21.5148	-7.81905	0.000331294	0.0445931	DOWN	-	-	-	-
BnaC02g43800D	chrC02	45957968	45959494	971	+	BnaC02g43800D	159.78	159.949	883.245	21.2666	2.03762	50.5969	6.79925	6.21393	34.5601	0.941646	0.0851012	2.14473	212.812	4.02184	0.0003327	0.044731	UP	-	-	-	-
BnaC05g29050D	chrC05	27753753	27755334	1098	+	BnaC05g29050D	915.104	1347.68	1245.74	616.732	545.063	556.566	34.437	46.3007	43.1061	24.1492	20.1315	20.8633	871.148	1.02981	0.000334728	0.044952	UP	NSI; nuclear shuttle interacting	[GO:0008080:N-acetyltransferase activity]	-	-
BnaC05g46130D	chrC05	41757105	41759241	1584	+	BnaC05g46130D	0	0	0	18.8128	49.9217	17.7089	0	0	0	0.51063	1.2781	0.460156	14.4072	-7.23959	0.000337822	0.0452638	DOWN	Plant invertase/pectin methylesterase inhibitor superfamily	[GO:0004857:enzyme inhibitor activity][GO:0005618:cell wall][GO:0030599:pectinesterase activity][GO:0042545:cell wall modification]	[ko00040:Pentose and glucuronate interconversions]	Vigna angularis|Trihelix|Trihelix family protein
BnaA05g10800D	chrA05	5914810	5916632	1115	+	BnaA05g10800D	2.23469	0	0	30.264	62.1474	29.5149	0.0828131	0	0	1.16697	2.26037	1.08952	20.6935	-5.83066	0.000338472	0.0452987	DOWN	-	-	-	-
BnaA09g00060D	chrA09	24956	28147	1441	-	BnaA09g00060D	2124.07	2678.06	2533.81	1127.95	857.838	1408.28	60.9063	70.1069	66.8071	33.6538	24.142	40.2247	1788.33	1.11174	0.000338879	0.0452987	UP	ATSTE24; Peptidase family M48 family protein	[GO:0004222:metalloendopeptidase activity][GO:0006508:proteolysis][GO:0008233:peptidase activity][GO:0016020:membrane][GO:0071586:CAAX-box protein processing]	[ko00900:Terpenoid backbone biosynthesis]	-
BnaC09g47040D	chrC09	46610005	46611402	727	-	BnaC09g47040D	211.178	152.384	148.127	470.32	636.756	338.156	12.0025	7.90694	7.74131	27.8142	35.5198	19.1448	326.153	-1.49816	0.000340103	0.0452987	DOWN	-	-	-	-
BnaC07g10030D	chrC07	15449959	15451654	1535	-	BnaC07g10030D	539.677	557.66	766.399	145.595	300.549	200.701	14.5272	13.7046	18.9697	4.07798	7.94033	5.38157	418.43	1.52826	0.000340258	0.0452987	UP	-	-	-	-
BnaC07g34320D	chrC07	37163428	37164875	1097	+	BnaC07g34320D	275.984	390.146	322.016	691.165	947.493	641.737	10.3952	13.416	11.1528	27.0884	35.0268	24.0779	544.757	-1.20609	0.0003404	0.0452987	DOWN	-	-	-	-
BnaC08g01880D	chrC08	1368760	1370234	1036	+	BnaC08g01880D	3719.64	9418.61	6260	2242.81	2185.35	2518.04	148.354	342.95	229.576	93.0768	85.5445	100.039	4390.74	1.48162	0.000341081	0.0453379	UP	PSBP-1; photosystem II subunit P-1	[GO:0005509:calcium ion binding][GO:0009523:photosystem II][GO:0009654:photosystem II oxygen evolving complex][GO:0015979:photosynthesis][GO:0019898:extrinsic component of membrane]	[ko00195:Photosynthesis]	Physcomitrella patens|WRKY|WRKY family protein
BnaA06g34630D	chrA06	22864664	22868926	1971	+	BnaA06g34630D	26.8162	2.16147	0	244.566	298.511	195.641	0.562171	0.0413682	0	5.3348	6.14194	4.08547	127.949	-4.68078	0.000343226	0.0455713	DOWN	RING/FYVE/PHD zinc finger superfamily protein	[GO:0005515:protein binding][GO:0008270:zinc ion binding]	-	Solanum pennellii|C3H|C3H family protein
BnaC07g14870D	chrC07	20774472	20776718	1426	-	BnaC07g14870D	667.054	1091.54	593.43	334.54	239.42	307.798	19.3285	28.8752	15.8111	10.0864	6.80884	8.88411	538.964	1.41475	0.000345012	0.0457119	UP	FNR2; ferredoxin-NADP[+]-oxidoreductase 2	[GO:0004324:ferredoxin-NADP+ reductase activity][GO:0016491:oxidoreductase activity][GO:0042651:thylakoid membrane][GO:0050660:flavin adenine dinucleotide binding][GO:0050661:NADP binding][GO:0055114:oxidation-reduction process]	[ko00195:Photosynthesis]	Zea mays|MYB_related|MYB_related family protein
BnaC03g60370D	chrC03	49558761	49561334	2574	-	BnaC03g60370D	3.35203	4.32294	1.84009	35.1717	29.5455	44.6939	0.0538092	0.0633542	0.0271609	0.587481	0.465494	0.714674	19.821	-3.53697	0.000345064	0.0457119	DOWN	Malectin/receptor-like protein kinase family protein	[GO:0004672:protein kinase activity][GO:0004674:protein serine/threonine kinase activity][GO:0004713:protein tyrosine kinase activity][GO:0005524:ATP binding][GO:0006468:protein phosphorylation]	-	Fragaria vesca|bHLH|bHLH family protein
BnaA06g38500D	chrA06_random	569123	573311	1905	-	BnaA06g38500D	0	0	4.60023	36.8076	50.9405	121.433	0	0	0.0917483	0.830713	1.08443	2.62366	35.6302	-5.45287	0.000346489	0.0458487	DOWN	Erythronate-4-phosphate dehydrogenase family protein	[GO:0004674:protein serine/threonine kinase activity][GO:0016021:integral component of membrane][GO:0030247:polysaccharide binding]	-	Aethionema arabicum|WRKY|WRKY family protein
BnaC03g09630D	chrC03	4632620	4634577	839	-	BnaC03g09630D	282.688	366.37	236.452	667.445	859.875	590.297	13.922	16.4726	10.7076	34.2028	41.5628	28.9585	500.521	-1.25811	0.000347501	0.0459308	DOWN	Translation elongation factor EF1B/ribosomal protein S6 family protein	[GO:0003746:translation elongation factor activity][GO:0005853:eukaryotic translation elongation factor 1 complex][GO:0006414:translational elongation]	-	Actinidia chinensis|Trihelix|Trihelix family protein
BnaA08g30780D	chrA08_random	1697693	1698889	756	-	BnaA08g30780D	427.942	918.626	718.556	269.923	252.665	188.895	23.3895	45.8375	36.112	15.3506	13.5536	10.2841	462.768	1.53756	0.000349275	0.0461134	UP	PSAE-1; Photosystem I reaction centre subunit IV / PsaE protein	[GO:0009522:photosystem I][GO:0009538:photosystem I reaction center][GO:0015979:photosynthesis]	[ko00195:Photosynthesis]	-
BnaC07g15100D	chrC07	21065674	21067118	1374	+	BnaC07g15100D	3.35203	0	0	37.6256	94.7493	31.2014	0.100804	0	0	1.17735	2.79654	0.934664	27.8214	-5.6546	0.000350461	0.0462065	DOWN	-	-	-	-
BnaC01g01490D	chrC01	709705	711573	1477	-	BnaC01g01490D	263.693	555.498	672.554	175.041	123.276	79.2685	7.37693	14.1875	17.3005	5.09527	3.38477	2.20896	311.555	1.98222	0.000351271	0.0462065	UP	CYP91A2; cytochrome P450, family 91, subfamily A, polypeptide 2	[GO:0005506:iron ion binding][GO:0009055:electron transfer activity][GO:0020037:heme binding][GO:0055114:oxidation-reduction process]	[ko00903:Limonene and pinene degradation][ko00945:Stilbenoid, diarylheptanoid and gingerol biosynthesis]	Oryza punctata|E2F/DP|E2F/DP family protein
BnaC03g24960D	chrC03	14003326	14004929	573	-	BnaC03g24960D	0	0	0	8.17947	43.8088	43.8507	0	0	0	0.613732	3.10055	3.14985	15.9732	-7.38901	0.000351281	0.0462065	DOWN	probable WRKY transcription factor 12	[GO:0003700:DNA-binding transcription factor activity][GO:0043565:sequence-specific DNA binding]	-	Brassica napus|WRKY|WRKY family protein
BnaA09g18410D	chrA09	11449210	11450961	1055	-	BnaA09g18410D	290.509	871.073	561.228	128.418	175.235	171.186	11.378	31.1463	20.2116	5.23336	6.73598	6.67858	366.275	1.85968	0.000351951	0.0462065	UP	NUDT2; nudix hydrolase homolog 2	[GO:0016787:hydrolase activity]	-	Arabidopsis lyrata|C3H|C3H family protein
BnaA02g13320D	chrA02	7315144	7315988	845	-	BnaA02g13320D	2737.49	2523.52	1886.1	1213.83	1274.53	941.946	133.861	112.656	84.8047	61.7605	61.1681	45.8814	1762.9	1.05902	0.000355371	0.0466032	UP	photosystem II core complex proteins psbY, chloroplastic	[GO:0009523:photosystem II][GO:0015979:photosynthesis][GO:0016021:integral component of membrane][GO:0030145:manganese ion binding]	[ko00195:Photosynthesis]	-
BnaA07g36130D	chrA07_random	142061	152364	3267	-	BnaA07g36130D	122.908	63.7634	87.4044	266.651	238.401	308.641	1.55449	0.736252	1.01648	3.50915	2.95932	3.88841	181.295	-1.5709	0.000356239	0.0466649	DOWN	HMA4; heavy metal atpase 4	[GO:0000166:nucleotide binding][GO:0006812:cation transport][GO:0016021:integral component of membrane][GO:0019829:cation-transporting ATPase activity][GO:0030001:metal ion transport][GO:0046872:metal ion binding]	-	Spinacia oleracea|Trihelix|Trihelix family protein
BnaC02g44340D	chrC02_random	122843	124040	816	-	BnaC02g44340D	5.58672	0	0.920046	209.394	49.9217	15.1791	0.282894	0	0.0428383	11.0327	2.48102	0.765637	46.8337	-5.41699	0.000357065	0.0467209	DOWN	-	-	-	Populus euphratica|G2-like|G2-like family protein
BnaA07g14320D	chrA07	12645882	12647130	779	+	BnaA07g14320D	6444.84	4837.37	4483.39	1896	3013.64	1917.62	341.847	234.248	218.666	104.643	156.886	101.32	3765.48	1.20752	0.000358555	0.0468636	UP	-	-	-	-
BnaC02g02060D	chrC02	923682	924648	698	-	BnaC02g02060D	136.316	88.6204	94.7648	274.83	372.884	247.925	8.06953	4.78941	5.15828	16.9285	21.6646	14.6195	202.557	-1.48657	0.000362257	0.0472947	DOWN	hypothetical protein	[GO:0000166:nucleotide binding][GO:0003676:nucleic acid binding]	-	Populus euphratica|NF-YA|NF-YA family protein
BnaA01g01020D	chrA01	560148	561444	1297	-	BnaA01g01020D	2157.59	1475.2	1794.09	784.411	1010.66	870.267	68.7363	42.9058	52.5554	26.0023	31.6007	27.6172	1348.7	1.02601	0.000363069	0.0473479	UP	GGPS1; geranylgeranyl pyrophosphate synthase 1	[GO:0008299:isoprenoid biosynthetic process]	[ko00900:Terpenoid backbone biosynthesis]	Zoysia japonica|BES1|BES1 family protein
BnaC04g14990D	chrC04	12526656	12531559	1024	+	BnaC04g14990D	951.976	1173.68	654.153	201.215	257.759	434.29	38.4135	43.2368	24.2713	8.44829	10.2081	17.4561	612.179	1.6375	0.000365044	0.0474436	UP	Tetratricopeptide repeat (TPR)-like superfamily protein	[GO:0005515:protein binding]	-	-
BnaC03g36310D	chrC03	21938752	21940138	1055	+	BnaC03g36310D	1.11734	0	0	166.861	193.574	0	0.0437614	0	0	6.80004	7.44091	0	60.2587	-8.33872	0.00036542	0.0474436	DOWN	RGP3; reversibly glycosylated polypeptide 3	[GO:0016866:intramolecular transferase activity][GO:0030244:cellulose biosynthetic process]	[ko00520:Amino sugar and nucleotide sugar metabolism]	-
BnaCnng06510D	chrCnn_random	5706615	5711120	891	+	BnaCnng06510D	121.79	116.719	103.045	22.9025	23.4326	41.3208	5.64797	4.94163	4.39403	1.10513	1.06653	1.90879	71.5352	1.95976	0.000365964	0.0474615	UP	hypothetical protein	[GO:0003700:DNA-binding transcription factor activity][GO:0005622:intracellular][GO:0016602:CCAAT-binding factor complex][GO:0043565:sequence-specific DNA binding][GO:0046982:protein heterodimerization activity]	[ko04612:Antigen processing and presentation][ko05152:Tuberculosis]	Brassica napus|NF-YC|NF-YC family protein
BnaC09g03720D	chrC09	2110268	2111240	973	+	BnaC09g03720D	890.522	1383.34	1437.11	304.276	498.198	568.372	37.8172	53.6316	56.1166	13.4451	20.7645	24.0429	846.971	1.43707	0.000366536	0.0474832	UP	-	-	-	-
BnaA08g16790D	chrA08	13541641	13548831	3627	-	BnaA08g16790D	332.968	250.731	118.686	53.9845	32.6019	66.6193	3.79326	2.60774	1.24327	0.639926	0.364525	0.755997	142.598	2.19389	0.000367611	0.0475699	UP	Kinesin motor family protein	[GO:0003777:microtubule motor activity][GO:0005515:protein binding][GO:0005524:ATP binding][GO:0005875:microtubule associated complex][GO:0007018:microtubule-based movement][GO:0008270:zinc ion binding]	-	Brassica rapa|MYB_related|MYB_related family protein
BnaA09g26880D	chrA09	20010147	20015405	2940	+	BnaA09g26880D	446.937	271.265	380.899	766.416	805.878	869.424	6.2814	3.48057	4.92239	11.2079	11.1161	12.1717	590.137	-1.1516	0.000374299	0.0482589	DOWN	RNA polymerase II degradation factor-like protein (DUF1296)	[GO:0005515:protein binding]	-	-
BnaC01g05130D	chrC01	2619677	2622277	1068	+	BnaC01g05130D	281.57	850.539	1033.21	166.861	170.141	203.231	10.8936	30.0419	36.7563	6.71727	6.46056	7.83225	450.926	2.00311	0.000374339	0.0482589	UP	S-adenosyl-L-methionine-dependent methyltransferases superfamily protein	[GO:0008610:lipid biosynthetic process]	-	-
BnaAnng14520D	chrAnn_random	15659599	15662210	2612	+	BnaAnng14520D	4082.77	4934.64	6358.44	2671.41	1954.08	2584.66	64.5861	71.2667	92.4891	43.972	30.3389	40.7285	3764.33	1.09252	0.000375843	0.0483682	UP	ARA12; Subtilase family protein	[GO:0004252:serine-type endopeptidase activity][GO:0006508:proteolysis][GO:0042802:identical protein binding][GO:0043086:negative regulation of catalytic activity]	-	Ananas comosus|DBB|DBB family protein
BnaA05g06360D	chrA05	3368349	3374830	4425	+	BnaA05g06360D	349.728	518.753	292.575	1310.35	1036.13	769.073	3.26569	4.42234	2.5121	12.7316	9.49582	7.15356	712.768	-1.42446	0.000376439	0.0483918	DOWN	EMB2765; P-loop containing nucleoside triphosphate hydrolases superfamily protein	[GO:0005681:spliceosomal complex][GO:0097157:pre-mRNA intronic binding]	[ko03040:Spliceosome]	Fragaria x ananassa|bHLH|bHLH family protein
BnaA07g29960D	chrA07	21329529	21331507	982	+	BnaA07g29960D	13.4081	11.8881	0	141.505	278.135	69.9924	0.564175	0.456673	0	6.19538	11.4862	2.93364	85.8214	-4.28387	0.000377736	0.0484927	DOWN	Cupredoxin superfamily protein	[GO:0005507:copper ion binding][GO:0009055:electron transfer activity]	-	-
BnaC02g11420D	chrC02	6705289	6707376	930	-	BnaC02g11420D	789.962	3949.01	5753.97	767.234	427.9	692.334	35.0978	160.18	235.07	35.4694	18.6591	30.6409	2063.4	2.47481	0.00037873	0.0484927	UP	xylose isomerase family protein	[GO:0005975:carbohydrate metabolic process][GO:0009045:xylose isomerase activity]	[ko00040:Pentose and glucuronate interconversions][ko00051:Fructose and mannose metabolism]	-
BnaA09g46030D	chrA09	31336444	31338317	1539	+	BnaA09g46030D	189.948	259.377	159.168	45.805	9.16929	4.21641	5.09981	6.35765	3.92944	1.27963	0.241618	0.112764	111.281	3.35702	0.000378784	0.0484927	UP	-	-	-	-
BnaA10g02570D	chrA10	1361606	1364368	1377	+	BnaA10g02570D	578.784	574.952	616.431	247.02	231.27	341.529	17.3676	15.7508	17.0084	7.7127	6.81109	10.2085	431.664	1.11	0.000378878	0.0484927	UP	NAD(P)-linked oxidoreductase superfamily protein	[GO:0016491:oxidoreductase activity][GO:0055114:oxidation-reduction process]	-	Triticum urartu|CAMTA|CAMTA family protein
BnaA04g17870D	chrA04	14390908	14391573	666	-	BnaA04g17870D	253.637	136.173	305.455	5.72563	43.8088	38.791	15.736	7.71294	17.4256	0.369622	2.66759	2.39731	130.598	2.9802	0.000380935	0.0486517	UP	-	-	-	Actinidia chinensis|NAC|NAC family protein
BnaA05g36900D	chrA05_random	2766157	2768441	1470	-	BnaA05g36900D	55.8672	63.7634	109.486	305.912	263.872	198.171	1.57035	1.63628	2.82978	8.94722	7.27959	5.5487	166.179	-1.74213	0.000381107	0.0486517	DOWN	PAB6; poly(A) binding protein 6	[GO:0000166:nucleotide binding][GO:0003676:nucleic acid binding]	[ko03013:RNA transport][ko03015:mRNA surveillance pathway][ko03018:RNA degradation]	-
BnaA09g50090D	chrA09	33212860	33214220	1123	+	BnaA09g50090D	601.131	1002.92	99.365	62.164	73.3543	98.664	22.118	33.6893	3.36176	2.37995	2.64897	3.61615	322.933	2.86241	0.000381366	0.0486517	UP	STO; B-box zinc finger family protein	[GO:0005622:intracellular][GO:0008270:zinc ion binding]	-	Brassica napus|DBB|DBB family protein
BnaA07g14600D	chrA07	12842104	12843789	879	-	BnaA07g14600D	73.7446	115.639	152.728	30.264	11.2069	21.082	3.46656	4.96271	6.60149	1.48029	0.517045	0.98717	67.444	2.44631	0.000383146	0.0488258	UP	Thioredoxin superfamily protein	[GO:0015035:protein disulfide oxidoreductase activity]	-	Dorcoceras hygrometricum|MIKC_MADS|MIKC_MADS family protein
BnaC08g09180D	chrC08	13740145	13741229	999	-	BnaC08g09180D	1119.58	1697.84	1325.79	651.086	645.925	394.656	46.3069	64.1113	50.4222	28.0208	26.221	16.26	972.478	1.29249	0.000383739	0.0488396	UP	PSAF; photosystem I subunit F	[GO:0009522:photosystem I][GO:0009538:photosystem I reaction center][GO:0015979:photosynthesis]	[ko00195:Photosynthesis]	-
BnaC05g48600D	chrC05	43020907	43024068	2062	-	BnaC05g48600D	273.749	266.942	281.534	2360.6	2706.98	274.067	5.48556	4.88351	5.18747	49.22	53.2387	5.4706	1027.31	-2.6996	0.000386749	0.0491247	DOWN	KIN10; SNF1 kinase homolog 10	[GO:0004672:protein kinase activity][GO:0004674:protein serine/threonine kinase activity][GO:0004713:protein tyrosine kinase activity][GO:0005524:ATP binding][GO:0006468:protein phosphorylation]	[ko04068:FoxO signaling pathway][ko04140:Autophagy - animal][ko04150:mTOR signaling pathway][ko04151:PI3K-Akt signaling pathway][ko04152:AMPK signaling pathway][ko04211:Longevity regulating pathway][ko04213:Longevity regulating pathway - multiple species][ko04371:Apelin signaling pathway][ko04530:Tight junction][ko04710:Circadian rhythm][ko04910:Insulin signaling pathway][ko04920:Adipocytokine si…	Camelina sativa|bHLH|bHLH family protein
BnaA02g00380D	chrA02	140031	141872	1468	-	BnaA02g00380D	349.728	1012.65	458.183	158.682	189.499	149.261	9.84379	26.0218	11.8584	4.64739	5.23494	4.18493	386.334	1.87206	0.000388533	0.0492979	UP	-	-	-	Marchantia polymorpha|C2H2|C2H2 family protein
BnaC08g30360D	chrC08	30219606	30222684	1993	+	BnaC08g30360D	0	0	0	2.45384	66.2226	63.2461	0	0	0	0.0529356	1.34751	1.30615	21.9871	-7.85013	0.000392948	0.0497454	DOWN	BGLU27; beta glucosidase 27	[GO:0003824:catalytic activity][GO:0005975:carbohydrate metabolic process]	[ko00460:Cyanoamino acid metabolism][ko00500:Starch and sucrose metabolism][ko00940:Phenylpropanoid biosynthesis]	Linum usitatissimum|C2H2|C2H2 family protein
BnaC08g37130D	chrC08	34087463	34091087	3097	-	BnaC08g37130D	207.826	332.867	647.713	90.7921	16.301	69.1491	2.77278	4.05446	7.94611	1.26042	0.213454	0.918995	227.441	2.75113	0.000393333	0.0497454	UP	-	-	-	-
BnaA02g32750D	chrA02	23515203	23515825	420	+	BnaA02g32750D	1825.74	916.464	1198.82	346.81	367.79	618.126	179.617	82.3134	108.447	35.5018	35.5126	60.5753	878.958	1.56393	0.000395353	0.049947	UP	-	-	-	-
