# Supplementary material for: High-generation near-isogenic lines combined with multi-omics to study the mechanism of polima cytoplasmic male sterility
Source: BMC Plant Biol. 2021 Mar 5;21:130. doi: 10.1186/s12870-021-02852-7 (PMC7934456; doi:10.1186/s12870-021-02852-7)
Supplement: Supplementary file 8 — Additional file 8: Table S3. Significantly different proteins of proteome [file 12870_2021_2852_MOESM8_ESM.xlsx]

## Sheet: Diff distribution
Compared sample name	Up-regulated	Down-regulated
S/F	65	75

## Sheet: SvsF
Protein accession	Protein description	S/F Ratio	Regulated Type	S/F P value	Gene name	Sequence coverage [%]	Mol. weight [kDa]	MS/MS Counts	Peptides	Unique peptides	MS/MS Count F1	MS/MS Count F2	MS/MS Count F3	MS/MS Count S1	MS/MS Count S2	MS/MS Count S3	Peptides F1	Peptides F2	Peptides F3	Peptides S1	Peptides S2	Peptides S3	Unique peptides F1	Unique peptides F2	Unique peptides F3	Unique peptides S1	Unique peptides S2	Unique peptides S3	LFQ intensity F1	LFQ intensity F2	LFQ intensity F3	LFQ intensity S1	LFQ intensity S2	LFQ intensity S3	F1	F2	F3	S1	S2	S3	Subcellular localization	Biological Process	Cellular Component	Molecular Function	KEGG KO No.	KEGG Gene	KEGG pathway	IPR ID	Domain description
A0A078F1G5	"probable glucan endo-1,3-beta-glucosidase A6 [Brassica napus]"	0.111	Down	3.68e-05	BnaA05g13090D	48	53.525	27	18	7	7	8	8	1	1	2	17	17	17	5	7	7	6	6	7	2	1	2	1453400000	1488400000	1251900000	159820000	128300000	175650000	1.872	1.917	1.613	0.206	0.165	0.226	chloroplast	GO:0008152 metabolic process; GO:0005975 carbohydrate metabolic process; GO:0044238 primary metabolic process; GO:0071704 organic substance metabolic process;		GO:0004553 hydrolase activity, hydrolyzing O-glycosyl compounds; GO:0016787 hydrolase activity; GO:0003824 catalytic activity; GO:0016798 hydrolase activity, acting on glycosyl bonds;				IPR012946; IPR017853; IPR013781;	X8 domain; Glycoside hydrolase superfamily; Glycoside hydrolase, catalytic domain;
A0A078F2F9	vesicle-associated membrane protein 727-like [Brassica napus]	0.527	Down	0.0045551	BnaC06g15130D	22.5	27.272	7	4	3	1	2	2	0	2	0	2	2	3	3	3	2	2	2	2	2	3	1	39003000	44110000	48307000	23730000	22423000	0	1.098	1.242	1.36	0.668	0.631		cytoplasm	GO:0006810 transport; GO:0051179 localization; GO:0016192 vesicle-mediated transport; GO:0051234 establishment of localization;	GO:0031224 intrinsic component of membrane; GO:0016020 membrane; GO:0016021 integral component of membrane; GO:0044425 membrane part;		K08511			IPR010908; IPR011012; IPR001388;	Longin domain; Longin-like domain; Synaptobrevin;
A0A078F2V2	Lipoxygenase OS=Brassica napus OX=3708 GN=BnaA07g24860D PE=3 SV=1	1.521	Up	0.00050454	BnaA07g24860D	44.3	125.23	142	38	5	12	20	17	36	29	28	34	31	34	36	37	37	5	4	4	5	5	5	2904200000	3236900000	3165500000	4511600000	4737700000	4908900000	0.743	0.828	0.809	1.154	1.211	1.255	cytoplasm	GO:0044699 single-organism process; GO:0008152 metabolic process; GO:0055114 oxidation-reduction process; GO:0044710 single-organism metabolic process;		GO:0016702 oxidoreductase activity, acting on single donors with incorporation of molecular oxygen, incorporation of two atoms of oxygen; GO:0016701 oxidoreductase activity, acting on single donors with incorporation of molecular oxygen; GO:0003824 catalytic activity; GO:0005488 binding; GO:0051213 dioxygenase activity; GO:0043167 ion binding; GO:0043169 cation binding; GO:0046872 metal ion bindi…	K00454	LOX2S; lipoxygenase [EC:1.13.11.12]	bna00592 alpha-Linolenic acid metabolism - Brassica napus (rape); bna00591 Linoleic acid metabolism - Brassica napus (rape); bna01110 Biosynthesis of secondary metabolites - Brassica napus (rape); bna01100 Metabolic pathways - Brassica napus (rape);	IPR027433; IPR001024; IPR013819;	Lipoxygenase, domain 3; PLAT/LH2 domain; Lipoxygenase, C-terminal;
A0A078F3B2	"Chlorophyll a-b binding protein, chloroplastic OS=Brassica napus OX=3708 GN=BnaC06g15470D PE=3 SV=1"	2.002	Up	0.0022354	BnaC06g15470D	21.6	26.088	21	4	4	3	3	4	3	4	4	3	4	4	4	4	4	3	4	4	4	4	4	226940000	169130000	212390000	442620000	398270000	377330000	0.745	0.556	0.698	1.454	1.308	1.239	chloroplast				K08907	LHCA1; light-harvesting complex I chlorophyll a/b binding protein 1	bna00196 Photosynthesis - antenna proteins - Brassica napus (rape); bna01100 Metabolic pathways - Brassica napus (rape);	IPR023329;	Chlorophyll a/b binding protein domain;
A0A078F5E7	cytochrome P450 77A4-like [Brassica napus]	1.525	Up	0.00065612	BnaA05g28270D	10.5	58.424	20	6	6	3	4	1	2	6	4	6	5	6	6	6	5	6	5	6	6	6	5	116050000	119090000	123810000	184320000	169280000	193770000	0.768	0.788	0.82	1.22	1.121	1.283	chloroplast	GO:0044699 single-organism process; GO:0008152 metabolic process; GO:0055114 oxidation-reduction process; GO:0044710 single-organism metabolic process;		GO:0097159 organic cyclic compound binding; GO:1901363 heterocyclic compound binding; GO:0020037 heme binding; GO:0005506 iron ion binding; GO:0046914 transition metal ion binding; GO:0003824 catalytic activity; GO:0005488 binding; GO:0043167 ion binding; GO:0043169 cation binding; GO:0046872 metal ion binding; GO:0016705 oxidoreductase activity, acting on paired donors, with incorporation or red…
A0A078F639	"phosphoglucan phosphatase LSF2, chloroplastic [Brassica rapa]"	2.468	Up	0.00069647	BnaA05g27980D	18.5	32.489	13	4	4	2	2	1	3	2	3	2	2	2	3	3	4	2	2	2	3	3	4	45845000	38425000	36778000	112110000	88714000	97960000	0.655	0.549	0.526	1.602	1.268	1.4	chloroplast	GO:0044267 cellular protein metabolic process; GO:0044238 primary metabolic process; GO:0006470 protein dephosphorylation; GO:0016311 dephosphorylation; GO:0044237 cellular metabolic process; GO:0006796 phosphate-containing compound metabolic process; GO:0071704 organic substance metabolic process; GO:0008152 metabolic process; GO:0006793 phosphorus metabolic process; GO:0044260 cellular macromol…		GO:0003824 catalytic activity; GO:0042578 phosphoric ester hydrolase activity; GO:0016791 phosphatase activity; GO:0016788 hydrolase activity, acting on ester bonds; GO:0016787 hydrolase activity; GO:0008138 protein tyrosine/serine/threonine phosphatase activity; GO:0004721 phosphoprotein phosphatase activity;				IPR029021; IPR000387; IPR000340; IPR020422;	Protein-tyrosine phosphatase-like; Tyrosine specific protein phosphatases domain; Dual specificity phosphatase, catalytic domain; Dual specificity protein phosphatase domain;
A0A078F7X9	Pollen Ole e 1 allergen and extensin family protein [Arabidopsis thaliana]	1.543	Up	0.0041189	BnaA02g05650D	25	18.333	17	4	4	3	3	2	4	2	3	4	3	3	4	4	4	4	3	3	4	4	4	77702000	81523000	90787000	129800000	140530000	115480000	0.733	0.769	0.857	1.225	1.326	1.09	extracellular
A0A078FEE1	lysosomal beta glucosidase-like [Brassica rapa]	0.646	Down	0.00094037	BnaA03g01500D	39.1	72.09	62	17	17	13	11	14	8	9	7	16	16	16	13	14	13	16	16	16	13	14	13	1474500000	1452100000	1338700000	993310000	884000000	879470000	1.26	1.241	1.144	0.849	0.755	0.751	cytoplasm	GO:0008152 metabolic process; GO:0005975 carbohydrate metabolic process; GO:0044238 primary metabolic process; GO:0071704 organic substance metabolic process;		GO:0004553 hydrolase activity, hydrolyzing O-glycosyl compounds; GO:0016787 hydrolase activity; GO:0003824 catalytic activity; GO:0016798 hydrolase activity, acting on glycosyl bonds;	K05349	bglX; beta-glucosidase [EC:3.2.1.21]	bna00460 Cyanoamino acid metabolism - Brassica napus (rape); bna00500 Starch and sucrose metabolism - Brassica napus (rape); bna00940 Phenylpropanoid biosynthesis - Brassica napus (rape); bna01110 Biosynthesis of secondary metabolites - Brassica napus (rape); bna01100 Metabolic pathways - Brassica napus (rape);	IPR002772; IPR001764; IPR017853;	Glycoside hydrolase family 3 C-terminal domain; Glycoside hydrolase, family 3, N-terminal; Glycoside hydrolase superfamily;
A0A078FH69	3-hydroxyacyl-[acyl-carrier-protein] dehydratase FabZ-like [Brassica napus]	0.63	Down	0.0024966	BnaA09g42770D	19.5	20.078	23	4	3	3	3	3	3	7	4	3	3	3	3	4	3	2	2	2	2	3	2	344490000	343140000	282620000	199290000	210920000	201140000	1.307	1.302	1.072	0.756	0.8	0.763	cytoplasm	GO:0044711 single-organism biosynthetic process; GO:0016053 organic acid biosynthetic process; GO:0044281 small molecule metabolic process; GO:0044763 single-organism cellular process; GO:0044699 single-organism process; GO:0009058 biosynthetic process; GO:0044255 cellular lipid metabolic process; GO:0006631 fatty acid metabolic process; GO:0044238 primary metabolic process; GO:0044237 cellular m…	GO:0044424 intracellular part; GO:0005623 cell; GO:0044464 cell part; GO:0005622 intracellular; GO:0005737 cytoplasm;	GO:0016829 lyase activity; GO:0016836 hydro-lyase activity; GO:0003824 catalytic activity; GO:0016835 carbon-oxygen lyase activity;	K02372	fabZ; 3-hydroxyacyl-[acyl-carrier-protein] dehydratase [EC:4.2.1.59]	bna01212 Fatty acid metabolism - Brassica napus (rape); bna00780 Biotin metabolism - Brassica napus (rape); bna00061 Fatty acid biosynthesis - Brassica napus (rape); bna01100 Metabolic pathways - Brassica napus (rape);	IPR013114; IPR029069;	Beta-hydroxydecanoyl thiol ester dehydrase, FabA/FabZ; HotDog domain;
A0A078FID3	polyadenylate-binding protein-interacting protein 2-like [Brassica napus]	0.601	Down	0.005717	BnaC04g28920D	24.1	16.468	9	3	3	2	1	3	1	1	1	2	2	3	2	2	1	2	2	3	2	2	1	52553000	46305000	50108000	27691000	32000000	0	1.259	1.11	1.201	0.664	0.767		cytoplasm
A0A078FIF3	"probable glucan endo-1,3-beta-glucosidase A6 [Brassica napus]"	0.019	Down	0.000140793	BnaC04g29090D	49	53.739	60	18	13	18	19	18	2	1	2	18	18	16	4	6	4	13	13	12	4	4	3	3672800000	2798600000	3073700000	56802000	88304000	33415000	2.266	1.727	1.897	0.035	0.054	0.021	chloroplast	GO:0008152 metabolic process; GO:0005975 carbohydrate metabolic process; GO:0044238 primary metabolic process; GO:0071704 organic substance metabolic process;		GO:0004553 hydrolase activity, hydrolyzing O-glycosyl compounds; GO:0016787 hydrolase activity; GO:0003824 catalytic activity; GO:0016798 hydrolase activity, acting on glycosyl bonds;				IPR012946; IPR017853; IPR013781;	X8 domain; Glycoside hydrolase superfamily; Glycoside hydrolase, catalytic domain;
A0A078FK47	Carboxypeptidase OS=Brassica napus OX=3708 GN=BnaA03g51050D PE=3 SV=1	0.234	Down	2.31e-05	BnaA03g51050D	25	53.051	12	9	5	2	3	5	0	2	0	6	7	8	7	8	7	2	3	4	3	4	3	218930000	259420000	256110000	53097000	60573000	57966000	1.45	1.718	1.696	0.352	0.401	0.384	vacuolar membrane	GO:0006508 proteolysis; GO:0008152 metabolic process; GO:0043170 macromolecule metabolic process; GO:0019538 protein metabolic process; GO:0044238 primary metabolic process; GO:0071704 organic substance metabolic process;		GO:0004180 carboxypeptidase activity; GO:0008233 peptidase activity; GO:0008238 exopeptidase activity; GO:0003824 catalytic activity; GO:0017171 serine hydrolase activity; GO:0008236 serine-type peptidase activity; GO:0070011 peptidase activity, acting on L-amino acid peptides; GO:0016787 hydrolase activity; GO:0004185 serine-type carboxypeptidase activity; GO:0070008 serine-type exopeptidase act…	K16297			IPR029058;	Alpha/Beta hydrolase fold;
A0A078FK57	"rhodanese-like domain-containing protein 9, chloroplastic isoform X2 [Brassica oleracea var.oleracea]"	1.828	Up	0.00027608	BnaC04g48170D	27.5	25.332	12	5	5	2	1	1	2	2	4	4	2	3	5	5	5	4	2	3	5	5	5	77212000	71955000	80560000	135940000	133260000	150510000	0.713	0.665	0.744	1.256	1.231	1.391	chloroplast							IPR001763;	Rhodanese-like domain;
A0A078FKS8	"Chlorophyll a-b binding protein, chloroplastic OS=Brassica napus OX=3708 GN=BnaC03g44110D PE=3 SV=1"	2.147	Up	1.55e-05	BnaC03g44110D	55.8	28.637	51	7	2	9	6	7	10	9	10	7	6	6	7	7	7	2	1	1	2	2	2	1402400000	1389500000	1411500000	3042600000	3129000000	2849300000	0.636	0.63	0.64	1.38	1.42	1.293	chloroplast				K08913	LHCB2; light-harvesting complex II chlorophyll a/b binding protein 2	bna00196 Photosynthesis - antenna proteins - Brassica napus (rape); bna01100 Metabolic pathways - Brassica napus (rape);	IPR023329;	Chlorophyll a/b binding protein domain;
A0A078FN30	GrpE protein homolog OS=Brassica napus OX=3708 GN=BnaA08g14300D PE=3 SV=1	0.506	Down	0.003881	BnaA08g14300D	25.2	32.121	16	6	2	2	3	3	2	3	3	6	6	6	5	6	5	2	2	2	2	2	2	188220000	163240000	133770000	82878000	88627000	73770000	1.546	1.341	1.099	0.681	0.728	0.606	chloroplast	GO:0006457 protein folding; GO:0009987 cellular process;		GO:1901265 nucleoside phosphate binding; GO:0051087 chaperone binding; GO:0060589 nucleoside-triphosphatase regulator activity; GO:0046983 protein dimerization activity; GO:0005515 protein binding; GO:0000166 nucleotide binding; GO:0098772 molecular function regulator; GO:1901363 heterocyclic compound binding; GO:0097159 organic cyclic compound binding; GO:0042802 identical protein binding; GO:00…	K03687			IPR013805; IPR009012;	GrpE nucleotide exchange factor, coiled-coil; GrpE nucleotide exchange factor, head;
A0A078FP94	ACT domain-containing protein ACR12-like [Brassica oleracea var. oleracea]	1.506	Up	0.04752	BnaC02g02600D	32.6	33.039	12	10	2	2	2	2	2	2	2	8	9	9	9	10	9	2	2	2	2	2	2	0	67380000	56066000	94722000	91298000	0		0.871	0.725	1.224	1.18		chloroplast	GO:0008152 metabolic process;		GO:0016597 amino acid binding; GO:0031406 carboxylic acid binding; GO:0005488 binding; GO:0043167 ion binding; GO:0043177 organic acid binding; GO:0043168 anion binding; GO:0036094 small molecule binding;				IPR002912;	ACT domain;
A0A078FQ87	protein STRICTOSIDINE SYNTHASE-LIKE 3-like [Brassica napus]	0.276	Down	0.0056635	BnaC09g36580D	36.2	44.197	33	13	13	10	10	9	2	1	1	13	12	11	2	4	6	13	12	11	2	4	6	745290000	763960000	785670000	219190000	173950000	240700000	1.527	1.565	1.61	0.449	0.356	0.493	extracellular	GO:0009058 biosynthetic process; GO:0008152 metabolic process;		GO:0016844 strictosidine synthase activity; GO:0016829 lyase activity; GO:0016840 carbon-nitrogen lyase activity; GO:0016843 amine-lyase activity; GO:0003824 catalytic activity;	K21407			IPR018119; IPR011042;	Strictosidine synthase, conserved region; Six-bladed beta-propeller, TolB-like;
A0A078FQL9	basic 7S globulin-like [Brassica napus]	0.517	Down	3.72e-05	BnaA08g27400D	20.7	43.618	24	7	7	6	6	4	3	3	2	6	7	7	5	5	5	6	7	7	5	5	5	222950000	202900000	220580000	113300000	112270000	108440000	1.364	1.242	1.35	0.693	0.687	0.664	chloroplast							IPR032799; IPR033121; IPR021109; IPR032861; IPR033868;	Xylanase inhibitor, C-terminal; Peptidase family A1 domain; Aspartic peptidase domain; Xylanase inhibitor, N-terminal; Xylanase inhibitor I-like;
A0A078FSG2	osmotin-like protein [Brassica napus]	1.708	Up	1.86e-05	BnaC04g15370D	74.5	27.215	146	14	2	18	24	21	32	26	25	14	14	13	14	14	14	2	2	1	2	2	2	6690400000	6599700000	6539400000	11420000000	11619000000	10834000000	0.747	0.737	0.731	1.276	1.298	1.21	chloroplast
A0A078FSI2	Ribosomal protein L19 OS=Brassica napus OX=3708 GN=BnaC05g01420D PE=3 SV=1	1.508	Up	0.0034416	BnaC05g01420D	38.7	25.002	24	8	1	5	4	4	5	3	3	8	8	8	8	7	7	1	1	1	1	1	1	207790000	213080000	247110000	359930000	333380000	314970000	0.744	0.763	0.885	1.288	1.193	1.127	nucleus	GO:0006518 peptide metabolic process; GO:0043043 peptide biosynthetic process; GO:0044267 cellular protein metabolic process; GO:0006807 nitrogen compound metabolic process; GO:0009058 biosynthetic process; GO:0043603 cellular amide metabolic process; GO:0044238 primary metabolic process; GO:1901566 organonitrogen compound biosynthetic process; GO:1901576 organic substance biosynthetic process; G…	GO:0005840 ribosome; GO:0043229 intracellular organelle; GO:0043232 intracellular non-membrane-bounded organelle; GO:0022625 cytosolic large ribosomal subunit; GO:0044446 intracellular organelle part; GO:0005737 cytoplasm; GO:0032991 macromolecular complex; GO:0044424 intracellular part; GO:0005829 cytosol; GO:0005623 cell; GO:0044422 organelle part; GO:0043228 non-membrane-bounded organelle; GO:…	GO:0003735 structural constituent of ribosome; GO:0005198 structural molecule activity;	K02885	RP-L19e; large subunit ribosomal protein L19e	bna03010 Ribosome - Brassica napus (rape);	IPR000196; IPR015974; IPR033935; IPR015972;	Ribosomal protein L19/L19e; Ribosomal protein L19/L19e, domain 3; Ribosomal protein L19, eukaryotic; Ribosomal protein L19/L19e, domain 1;
A0A078FSJ2	type III polyketide synthase B-like [Brassica napus]	0.107	Down	3.92e-05	BnaC03g65730D	55.4	42.806	32	16	4	9	10	8	3	0	2	15	15	16	8	9	10	3	3	4	0	1	1	1314100000	1171800000	1239900000	150700000	105910000	141590000	1.912	1.705	1.804	0.219	0.154	0.206	cytoplasm	GO:0009058 biosynthetic process; GO:0008152 metabolic process;		GO:0016746 transferase activity, transferring acyl groups; GO:0016747 transferase activity, transferring acyl groups other than amino-acyl groups; GO:0003824 catalytic activity; GO:0016740 transferase activity;				IPR001099; IPR016039; IPR012328;	Chalcone/stilbene synthase, N-terminal; Thiolase-like; Chalcone/stilbene synthase, C-terminal;
A0A078FTS5	Lipoxygenase OS=Brassica napus OX=3708 GN=BnaA02g11430D PE=3 SV=1	1.592	Up	5.7e-05	BnaA02g11430D	57.7	87.116	311	40	29	49	45	45	57	58	57	38	36	34	39	37	37	27	25	23	28	26	26	4047100000	4008600000	3840600000	6068600000	6463600000	6404900000	0.788	0.78	0.747	1.181	1.258	1.246	chloroplast	GO:0044699 single-organism process; GO:0008152 metabolic process; GO:0055114 oxidation-reduction process; GO:0044710 single-organism metabolic process;		GO:0016702 oxidoreductase activity, acting on single donors with incorporation of molecular oxygen, incorporation of two atoms of oxygen; GO:0016701 oxidoreductase activity, acting on single donors with incorporation of molecular oxygen; GO:0003824 catalytic activity; GO:0005488 binding; GO:0051213 dioxygenase activity; GO:0043167 ion binding; GO:0043169 cation binding; GO:0046872 metal ion bindi…	K00454	LOX2S; lipoxygenase [EC:1.13.11.12]	bna00592 alpha-Linolenic acid metabolism - Brassica napus (rape); bna00591 Linoleic acid metabolism - Brassica napus (rape); bna01110 Biosynthesis of secondary metabolites - Brassica napus (rape); bna01100 Metabolic pathways - Brassica napus (rape);	IPR027433; IPR001024; IPR013819;	Lipoxygenase, domain 3; PLAT/LH2 domain; Lipoxygenase, C-terminal;
A0A078FUQ6	DNA ligase 1-like [Brassica napus]	0.652	Down	0.00149906	BnaA09g06660D	11.2	62.123	20	5	4	3	2	5	3	3	4	5	4	5	4	4	5	4	4	4	3	3	4	179790000	184320000	163250000	115930000	106000000	121980000	1.238	1.269	1.124	0.798	0.73	0.84	nucleus			GO:0097159 organic cyclic compound binding; GO:1901363 heterocyclic compound binding; GO:0003677 DNA binding; GO:0005488 binding; GO:0003676 nucleic acid binding;	K17046			IPR009057; IPR014876;	Homeobox domain-like; DEK, C-terminal;
A0A078FVE9	type III polyketide synthase A-like [Brassica napus]	0.128	Down	4.88e-08	BnaA04g21720D	58.5	43.173	101	20	19	29	27	31	6	4	4	17	18	17	8	8	7	16	17	16	7	7	6	3764200000	3876000000	3787900000	466410000	500780000	492380000	1.752	1.805	1.763	0.217	0.233	0.229	chloroplast	GO:0009058 biosynthetic process; GO:0008152 metabolic process;		GO:0016746 transferase activity, transferring acyl groups; GO:0016747 transferase activity, transferring acyl groups other than amino-acyl groups; GO:0003824 catalytic activity; GO:0016740 transferase activity;				IPR001099; IPR016039; IPR012328;	Chalcone/stilbene synthase, N-terminal; Thiolase-like; Chalcone/stilbene synthase, C-terminal;
A0A078FWX6	"Chlorophyll a-b binding protein, chloroplastic OS=Brassica napus OX=3708 GN=BnaA05g09410D PE=3 SV=1"	1.54	Up	0.00040164	BnaA05g09410D	58.3	28.168	128	9	3	22	16	17	24	26	23	8	8	8	9	9	8	2	2	2	3	3	2	5756500000	5696700000	5151600000	8507400000	8791900000	8263600000	0.819	0.811	0.733	1.211	1.251	1.176	chloroplast				K08912	LHCB1; light-harvesting complex II chlorophyll a/b binding protein 1	bna00196 Photosynthesis - antenna proteins - Brassica napus (rape); bna01100 Metabolic pathways - Brassica napus (rape);	IPR023329;	Chlorophyll a/b binding protein domain;
A0A078FX47	Heat shock protein HSP20/alpha crystallin family [Arabidopsis thaliana]	0.384	Down	0.000399	BnaA06g35430D	31.7	27.344	23	6	5	5	6	5	3	3	1	6	6	5	4	4	2	5	5	4	3	3	1	211980000	200210000	207990000	93588000	71045000	73448000	1.482	1.4	1.454	0.654	0.497	0.513	cytoplasm							IPR008978;	HSP20-like chaperone;
A0A078FYQ2	short-chain dehydrogenase reductase ATA1 isoform X1 [Brassica rapa]	0.082	Down	0.000120746	BnaA01g23670D	41.7	28.398	31	8	8	11	9	9	1	0	1	8	8	8	3	1	2	8	8	8	3	1	2	455970000	374540000	417790000	31333000	0	36912000	1.732	1.422	1.587	0.119		0.14	cytoplasm							IPR016040;	NAD(P)-binding domain;
A0A078FZG0	14.7 kDa heat shock protein [Brassica rapa]	0.243	Down	0.0041369	BnaA06g35420D	58.4	16.181	23	7	7	6	7	6	1	1	2	7	5	6	2	2	2	7	5	6	2	2	2	600650000	561890000	739240000	183460000	124830000	0	1.359	1.271	1.672	0.415	0.282		cytoplasm							IPR002068; IPR008978;	Alpha crystallin/Hsp20 domain; HSP20-like chaperone;
A0A078G182	LOW QUALITY PROTEIN: selenoprotein H [Brassica napus]	0.459	Down	0.00106449	BnaC04g36410D	49.2	20.412	17	8	3	4	5	4	2	1	1	7	8	8	6	7	6	2	3	3	2	2	1	274300000	323620000	292570000	153340000	138630000	116840000	1.267	1.494	1.351	0.708	0.64	0.54	nucleus							IPR012336;	Thioredoxin-like fold;
A0A078G326	60S ribosomal protein L18-2-like [Brassica oleracea var. oleracea]	0.367	Down	0.0041393	BnaA09g03890D	35.8	23.735	9	7	1	2	2	2	1	1	1	7	7	7	7	7	7	1	1	1	1	1	1	181790000	141690000	193950000	61736000	0	64759000	1.412	1.1	1.506	0.479		0.503	chloroplast				K02883	RP-L18e; large subunit ribosomal protein L18e	bna03010 Ribosome - Brassica napus (rape);	IPR021131;	Ribosomal protein L18e/L15P;
A0A078G366	Cytokinin riboside 5'-monophosphate phosphoribohydrolase OS=Brassica napus OX=3708 GN=BnaA09g04390D PE=3 SV=1	0.485	Down	0.00025705	BnaA09g04390D	11	20.822	7	2	2	2	3	2	0	0	0	1	2	1	1	2	2	1	2	1	1	2	2	53637000	64741000	59579000	29391000	27512000	29455000	1.218	1.47	1.352	0.667	0.625	0.669	cytoplasm				K22522
A0A078G3S0	"rubisco accumulation factor 2, chloroplastic [Brassica rapa]"	1.533	Up	0.0192601	BnaA01g33560D	36.3	48.923	15	14	4	2	2	2	2	4	3	12	12	12	12	14	13	3	2	2	3	4	3	39311000	53966000	44290000	76791000	72619000	61475000	0.677	0.929	0.763	1.322	1.25	1.059	chloroplast
A0A078G3W9	Cysteine synthase OS=Brassica napus OX=3708 GN=BnaA09g03550D PE=3 SV=1	1.537	Up	0.00032443	BnaA09g03550D	42.2	37.878	44	11	5	7	8	5	6	10	8	10	10	8	9	11	10	4	4	4	3	5	5	390270000	398040000	406580000	583780000	597470000	655300000	0.772	0.788	0.805	1.155	1.183	1.297	chloroplast	GO:0000097 sulfur amino acid biosynthetic process; GO:0016053 organic acid biosynthetic process; GO:0044699 single-organism process; GO:0009058 biosynthetic process; GO:1901566 organonitrogen compound biosynthetic process; GO:0044237 cellular metabolic process; GO:0044272 sulfur compound biosynthetic process; GO:0000096 sulfur amino acid metabolic process; GO:0071704 organic substance metabolic p…		GO:0016829 lyase activity; GO:0004124 cysteine synthase activity; GO:0003824 catalytic activity; GO:0016835 carbon-oxygen lyase activity;	K01738	cysK; cysteine synthase [EC:2.5.1.47]	bna01200 Carbon metabolism - Brassica napus (rape); bna00270 Cysteine and methionine metabolism - Brassica napus (rape); bna01230 Biosynthesis of amino acids - Brassica napus (rape); bna00920 Sulfur metabolism - Brassica napus (rape); bna01110 Biosynthesis of secondary metabolites - Brassica napus (rape); bna01100 Metabolic pathways - Brassica napus (rape);	IPR001926;	Tryptophan synthase beta subunit-like PLP-dependent enzyme;
A0A078G5T7	myb-like protein X [Brassica napus]	0.627	Down	0.0053212	BnaA02g08940D	6.2	88.286	17	5	3	3	5	3	2	3	1	4	5	5	4	4	2	2	3	3	2	2	1	162610000	145670000	153480000	112480000	88719000	88411000	1.299	1.163	1.226	0.898	0.708	0.706	nucleus			GO:0097159 organic cyclic compound binding; GO:1901363 heterocyclic compound binding; GO:0003677 DNA binding; GO:0005488 binding; GO:0003676 nucleic acid binding;	K17046			IPR009057; IPR014876;	Homeobox domain-like; DEK, C-terminal;
A0A078G848	"NADH dehydrogenase [ubiquinone] flavoprotein 1, mitochondrial-like isoform X2 [Raphanus sativus]"	0.5	Down	0.00098431	BnaA05g32320D	45.7	13.275	15	4	1	3	3	2	2	3	2	4	4	4	4	3	4	1	1	1	1	1	1	303690000	285580000	289110000	169400000	140110000	130110000	1.383	1.3	1.316	0.771	0.638	0.592	cytoplasm			GO:0051539 4 iron, 4 sulfur cluster binding; GO:0005488 binding; GO:0051536 iron-sulfur cluster binding; GO:0051540 metal cluster binding;	K03942	NDUFV1; NADH dehydrogenase (ubiquinone) flavoprotein 1 [EC:7.1.1.2 1.6.99.3]	bna00190 Oxidative phosphorylation - Brassica napus (rape); bna01100 Metabolic pathways - Brassica napus (rape);	IPR019575;	NADH-ubiquinone oxidoreductase 51 kDa subunit, iron-sulphur binding domain;
A0A078GBF1	UDP-D-apiose/UDP-D-xylose synthase 2 [Brassica napus]	0.546	Down	0.00189739	BnaC08g43300D	65.8	43.875	19	24	3	4	3	3	3	5	1	22	22	23	21	22	20	3	3	2	2	3	2	171160000	158080000	174760000	78646000	94532000	102180000	1.318	1.217	1.345	0.605	0.728	0.787	cytoplasm			GO:0048037 cofactor binding; GO:0003824 catalytic activity; GO:0005488 binding; GO:0050662 coenzyme binding;	K12449	AXS; UDP-apiose/xylose synthase	bna00520 Amino sugar and nucleotide sugar metabolism - Brassica napus (rape); bna01100 Metabolic pathways - Brassica napus (rape);	IPR001509; IPR016040;	NAD-dependent epimerase/dehydratase; NAD(P)-binding domain;
A0A078GBI0	Beta-amylase OS=Brassica napus OX=3708 GN=BnaA08g05660D PE=3 SV=1	1.807	Up	0.002935	BnaA08g05660D	15.1	56.219	18	4	2	3	2	2	2	5	4	3	3	3	4	4	4	1	1	1	2	2	2	53240000	43806000	50306000	79588000	85591000	101030000	0.772	0.636	0.73	1.155	1.242	1.466	endoplasmic reticulum	GO:1901575 organic substance catabolic process; GO:0008152 metabolic process; GO:0005976 polysaccharide metabolic process; GO:0009057 macromolecule catabolic process; GO:0043170 macromolecule metabolic process; GO:0000272 polysaccharide catabolic process; GO:0044238 primary metabolic process; GO:0005975 carbohydrate metabolic process; GO:0009056 catabolic process; GO:0016052 carbohydrate cataboli…		GO:0004553 hydrolase activity, hydrolyzing O-glycosyl compounds; GO:0016787 hydrolase activity; GO:0016160 amylase activity; GO:0016161 beta-amylase activity; GO:0003824 catalytic activity; GO:0016798 hydrolase activity, acting on glycosyl bonds;	K01177	E3.2.1.2; beta-amylase [EC:3.2.1.2]	bna00500 Starch and sucrose metabolism - Brassica napus (rape); bna01100 Metabolic pathways - Brassica napus (rape);	IPR017853; IPR013781;	Glycoside hydrolase superfamily; Glycoside hydrolase, catalytic domain;
A0A078GBV7	germin-like protein 1 [Brassica napus]	1.639	Up	0.00157872	BnaA06g02110D	36.5	21.901	8	5	2	1	2	1	2	1	1	5	4	5	5	5	5	2	1	2	2	2	2	162640000	145950000	149210000	278160000	238060000	233720000	0.808	0.725	0.741	1.382	1.183	1.161	extracellular			GO:0046914 transition metal ion binding; GO:0005488 binding; GO:0043167 ion binding; GO:0046872 metal ion binding; GO:0043169 cation binding; GO:0045735 nutrient reservoir activity; GO:0030145 manganese ion binding;				IPR011051; IPR006045; IPR014710;	RmlC-like cupin domain; Cupin 1; RmlC-like jelly roll fold;
A0A078GC10	myrosinase-binding protein 2 [Brassica rapa]	1.605	Up	0.013417	BnaA06g01980D	23.6	46.693	18	7	4	2	3	1	3	4	5	4	6	5	6	6	6	1	3	2	3	3	3	67076000	62270000	47110000	98984000	96989000	87265000	0.875	0.813	0.615	1.292	1.266	1.139	cytoplasm			GO:0030246 carbohydrate binding; GO:0005488 binding;				IPR001229; IPR033734;	Jacalin-like lectin domain; Jacalin-like lectin domain, plant;
A0A078GDT9	"bifunctional 3-dehydroquinate dehydratase/shikimate dehydrogenase, chloroplastic-like [Brassica rapa]"	1.726	Up	0.029421	BnaA05g30990D	27.4	65.472	13	13	6	1	3	0	2	4	3	10	11	11	10	13	11	3	4	4	3	6	5	42077000	43965000	31588000	75029000	76130000	51857000	0.787	0.823	0.591	1.404	1.425	0.97	chloroplast	GO:0008152 metabolic process; GO:1901615 organic hydroxy compound metabolic process; GO:0055114 oxidation-reduction process; GO:0044710 single-organism metabolic process; GO:0019632 shikimate metabolic process; GO:0044281 small molecule metabolic process; GO:0019752 carboxylic acid metabolic process; GO:0044763 single-organism cellular process; GO:0032787 monocarboxylic acid metabolic process; GO…		GO:1901265 nucleoside phosphate binding; GO:0016829 lyase activity; GO:0016836 hydro-lyase activity; GO:0000166 nucleotide binding; GO:0048037 cofactor binding; GO:0016835 carbon-oxygen lyase activity; GO:0016491 oxidoreductase activity; GO:1901363 heterocyclic compound binding; GO:0097159 organic cyclic compound binding; GO:0003855 3-dehydroquinate dehydratase activity; GO:0016614 oxidoreductase…	K13832	aroDE; 3-dehydroquinate dehydratase / shikimate dehydrogenase [EC:4.2.1.10 1.1.1.25]	bna00400 Phenylalanine, tyrosine and tryptophan biosynthesis - Brassica napus (rape); bna01230 Biosynthesis of amino acids - Brassica napus (rape); bna01110 Biosynthesis of secondary metabolites - Brassica napus (rape); bna01100 Metabolic pathways - Brassica napus (rape);	IPR006151; IPR013785; IPR016040; IPR013708;	Quinate/shikimate 5-dehydrogenase/glutamyl-tRNA reductase; Aldolase-type TIM barrel; NAD(P)-binding domain; Shikimate dehydrogenase substrate binding, N-terminal;
A0A078GE34	tetraketide alpha-pyrone reductase 1-like [Brassica napus]	0.121	Down	0.000101932	BnaA08g15000D	45.1	35.544	47	12	5	12	16	12	2	3	2	11	10	11	5	4	3	5	5	5	3	2	1	1314400000	1476900000	1283000000	204910000	157980000	129910000	1.727	1.94	1.686	0.269	0.208	0.171	chloroplast			GO:0048037 cofactor binding; GO:0003824 catalytic activity; GO:0005488 binding; GO:0050662 coenzyme binding;				IPR001509; IPR016040;	NAD-dependent epimerase/dehydratase; NAD(P)-binding domain;
A0A078GHA1	RNA-binding protein 25 isoform X1 [Brassica rapa]	0.427	Down	0.0162431	BnaA01g22260D	12.4	78.209	11	5	5	3	2	4	0	1	1	3	2	4	0	4	2	3	2	4	0	4	2	86120000	58959000	73075000	0	35153000	26890000	1.537	1.052	1.304		0.627	0.48	nucleus			GO:0097159 organic cyclic compound binding; GO:1901363 heterocyclic compound binding; GO:1901265 nucleoside phosphate binding; GO:0005488 binding; GO:0003676 nucleic acid binding; GO:0000166 nucleotide binding; GO:0036094 small molecule binding;	K12822	RBM25; RNA-binding protein 25	bna03040 Spliceosome - Brassica napus (rape);	IPR034268; IPR000504; IPR012677;	RBM25, RNA recognition motif; RNA recognition motif domain; Nucleotide-binding alpha-beta plait domain;
A0A078GKB2	O-acyltransferase WSD1-like [Brassica napus]	1.614	Up	0.00081596	BnaC06g12160D	19.8	54.762	19	6	2	4	2	4	2	5	2	3	4	5	5	5	5	0	1	1	1	2	1	103200000	121190000	107030000	172390000	185330000	177210000	0.715	0.839	0.741	1.194	1.284	1.227	cytoplasm	GO:0046486 glycerolipid metabolic process; GO:0044711 single-organism biosynthetic process; GO:0044763 single-organism cellular process; GO:0044699 single-organism process; GO:0044255 cellular lipid metabolic process; GO:0009058 biosynthetic process; GO:0044238 primary metabolic process; GO:0044237 cellular metabolic process; GO:1901576 organic substance biosynthetic process; GO:0044249 cellular …		GO:0016746 transferase activity, transferring acyl groups; GO:0004144 diacylglycerol O-acyltransferase activity; GO:0003824 catalytic activity; GO:0016740 transferase activity; GO:0016747 transferase activity, transferring acyl groups other than amino-acyl groups; GO:0016411 acylglycerol O-acyltransferase activity; GO:0008374 O-acyltransferase activity;				IPR009721; IPR004255;	O-acyltransferase WSD1, C-terminal; O-acyltransferase, WSD1, N-terminal;
A0A078GPF7	"sec-independent protein translocase protein TATB, chloroplastic isoform X2 [Brassica rapa]"	1.539	Up	0.0041838	BnaA02g10870D	20.2	26.2	23	4	1	4	3	2	5	4	5	3	4	2	4	4	4	1	1	1	1	1	1	62825000	51603000	51412000	89226000	86186000	79788000	0.895	0.735	0.733	1.272	1.228	1.137	chloroplast	GO:0044763 single-organism cellular process; GO:0044699 single-organism process; GO:0071702 organic substance transport; GO:0015031 protein transport; GO:0051234 establishment of localization; GO:0045184 establishment of protein localization; GO:0006810 transport; GO:1902578 single-organism localization; GO:0032940 secretion by cell; GO:0009306 protein secretion; GO:0008104 protein localization; …	GO:0016020 membrane;	GO:0022892 substrate-specific transporter activity; GO:0008565 protein transporter activity; GO:0005215 transporter activity;
A0A078GQI8	nuclear transport factor 2-like [Brassica napus]	1.664	Up	0.00011541	BnaA09g28010D	43.4	13.547	29	4	2	5	5	5	5	4	5	3	3	3	4	3	3	1	1	1	2	1	1	439850000	405250000	435020000	712100000	682680000	736540000	0.774	0.713	0.765	1.252	1.201	1.295	chloroplast	GO:0006810 transport; GO:0051179 localization; GO:0051234 establishment of localization;	GO:0005623 cell; GO:0005622 intracellular; GO:0044464 cell part;					IPR002075; IPR018222; IPR032710;	Nuclear transport factor 2; Nuclear transport factor 2, eukaryote; NTF2-like domain;
A0A078GQV0	Pollen-specific leucine-rich repeat extension-like protein 1	0.633	Down	0.0196386	BnaC07g33620D	47.1	39.738	19	13	3	3	4	4	3	3	2	10	11	11	11	11	11	1	2	2	3	2	2	302650000	279240000	220960000	175430000	145850000	186980000	1.385	1.278	1.011	0.803	0.667	0.856	mitochondria			GO:0005515 protein binding; GO:0005488 binding;				IPR013210; IPR032675;	Pollen-specific leucine-rich repeat extension-like protein 1, plant-type; Leucine-rich repeat domain, L domain-like;
A0A078GR73	calcium-binding protein CML24-like [Brassica napus]	0.498	Down	9.79e-05	BnaUnng00020D	30.2	17.45	20	4	4	4	4	5	3	1	3	4	4	4	4	4	4	4	4	4	4	4	4	503090000	488240000	475030000	252510000	253630000	223500000	1.375	1.334	1.298	0.69	0.693	0.611	chloroplast			GO:0043169 cation binding; GO:0046872 metal ion binding; GO:0005509 calcium ion binding; GO:0005488 binding; GO:0043167 ion binding;	K13448	CML; calcium-binding protein CML	bna04626 Plant-pathogen interaction - Brassica napus (rape);	IPR002048; IPR011992;	EF-hand domain; EF-hand domain pair;
A0A078GTL5	NADPH-protochlorophyllide oxidoreductase OS=Brassica napus OX=3708 GN=BnaA03g48610D PE=3 SV=1	1.584	Up	2.04e-05	BnaA03g48610D	28.3	68.872	22	20	1	2	4	3	5	5	3	18	19	17	20	20	19	1	1	1	1	1	1	131090000	127720000	125920000	198620000	209580000	201250000	0.791	0.771	0.76	1.199	1.265	1.215	chloroplast	GO:0044699 single-organism process; GO:0008152 metabolic process; GO:0055114 oxidation-reduction process; GO:0044710 single-organism metabolic process;		GO:0016627 oxidoreductase activity, acting on the CH-CH group of donors; GO:0016628 oxidoreductase activity, acting on the CH-CH group of donors, NAD or NADP as acceptor; GO:0046914 transition metal ion binding; GO:0003824 catalytic activity; GO:0005488 binding; GO:0043167 ion binding; GO:0043169 cation binding; GO:0046872 metal ion binding; GO:0005515 protein binding; GO:0008270 zinc ion binding…	K00218	por; protochlorophyllide reductase [EC:1.3.1.33]	bna00860 Porphyrin and chlorophyll metabolism - Brassica napus (rape); bna01110 Biosynthesis of secondary metabolites - Brassica napus (rape); bna01100 Metabolic pathways - Brassica napus (rape);	IPR001841; IPR018957; IPR013083; IPR016040;	Zinc finger, RING-type; Zinc finger, C3HC4 RING-type; Zinc finger, RING/FYVE/PHD-type; NAD(P)-binding domain;
A0A078GUT8	NADPH-protochlorophyllide oxidoreductase OS=Brassica napus OX=3708 GN=BnaC01g19630D PE=3 SV=1	1.693	Up	1.69e-05	BnaC01g19630D	63.5	42.951	115	23	6	14	16	16	22	23	24	20	20	19	22	22	22	5	4	5	5	5	6	1051300000	1127600000	1093100000	1843700000	1859400000	1837000000	0.716	0.768	0.744	1.255	1.266	1.251	chloroplast	GO:0044699 single-organism process; GO:0008152 metabolic process; GO:0055114 oxidation-reduction process; GO:0044710 single-organism metabolic process;		GO:0016627 oxidoreductase activity, acting on the CH-CH group of donors; GO:0016628 oxidoreductase activity, acting on the CH-CH group of donors, NAD or NADP as acceptor; GO:0003824 catalytic activity; GO:0016630 protochlorophyllide reductase activity; GO:0016491 oxidoreductase activity;	K00218	por; protochlorophyllide reductase [EC:1.3.1.33]	bna00860 Porphyrin and chlorophyll metabolism - Brassica napus (rape); bna01110 Biosynthesis of secondary metabolites - Brassica napus (rape); bna01100 Metabolic pathways - Brassica napus (rape);	IPR016040;	NAD(P)-binding domain;
A0A078GVV4	glutathione S-transferase F9-like [Brassica napus]	1.527	Up	5.68e-05	BnaA04g17910D	55.8	24.244	139	10	3	21	17	24	25	26	26	10	10	10	10	10	10	3	3	3	3	3	3	8094100000	7846300000	8010700000	11901000000	12726000000	11952000000	0.802	0.778	0.794	1.18	1.261	1.185	cytoplasm			GO:0005515 protein binding; GO:0005488 binding;	K00799	GST; glutathione S-transferase [EC:2.5.1.18]	bna00480 Glutathione metabolism - Brassica napus (rape); bna01100 Metabolic pathways - Brassica napus (rape);	IPR004046; IPR010987; IPR012336; IPR004045; IPR034347;	Glutathione S-transferase, C-terminal; Glutathione S-transferase, C-terminal-like; Thioredoxin-like fold; Glutathione S-transferase, N-terminal; Glutathione S-transferases Phi, C-terminal;
A0A078GVX1	trigger factor-like [Brassica napus]	1.525	Up	0.0083815	BnaA04g17760D	21.4	22.535	13	4	4	2	1	3	2	2	3	3	3	3	3	2	3	3	3	3	3	2	3	56787000	49260000	52110000	88321000	68842000	83943000	0.853	0.74	0.783	1.327	1.035	1.261	chloroplast	GO:0045184 establishment of protein localization; GO:0006810 transport; GO:0006457 protein folding; GO:0071702 organic substance transport; GO:0008104 protein localization; GO:0051179 localization; GO:0033036 macromolecule localization; GO:0009987 cellular process; GO:0015031 protein transport; GO:0051234 establishment of localization;						IPR008881;	Trigger factor, ribosome-binding, bacterial;
A0A078GW05	stem-specific protein TSJT1-like [Brassica napus]	0.652	Down	0.0088978	BnaC01g19640D	23.2	27.566	9	4	4	2	3	2	1	1	0	4	4	4	4	4	3	4	4	4	4	4	3	229640000	245690000	249240000	158790000	133360000	180390000	1.151	1.231	1.249	0.796	0.668	0.904	nucleus							IPR024286; IPR029055;	Domain of unknown function DUF3700; Nucleophile aminohydrolases, N-terminal;
A0A078GX70	LIM domain-containing protein WLIM1-like [Brassica napus]	1.577	Up	0.00122352	BnaA08g25900D	32.8	20.985	27	7	7	3	4	4	5	6	5	7	5	6	7	7	7	7	5	6	7	7	7	183180000	169120000	156440000	285100000	259790000	257470000	0.838	0.774	0.716	1.305	1.189	1.178	chloroplast			GO:0043169 cation binding; GO:0046872 metal ion binding; GO:0008270 zinc ion binding; GO:0046914 transition metal ion binding; GO:0005488 binding; GO:0043167 ion binding;				IPR001781;	Zinc finger, LIM-type;
A0A078GX91	Proteasome subunit beta type OS=Brassica napus OX=3708 GN=BnaA01g18920D PE=3 SV=1	0.645	Down	0.0048766	BnaA01g18920D	74	22.453	10	14	1	3	2	2	1	1	1	14	13	14	13	14	14	1	0	1	1	1	1	64070000	60023000	59784000	43700000	33968000	40919000	1.271	1.191	1.186	0.867	0.674	0.812	cytoskeleton	GO:0051603 proteolysis involved in cellular protein catabolic process; GO:0044265 cellular macromolecule catabolic process; GO:0044257 cellular protein catabolic process; GO:0044267 cellular protein metabolic process; GO:0044238 primary metabolic process; GO:0044237 cellular metabolic process; GO:0071704 organic substance metabolic process; GO:1901575 organic substance catabolic process; GO:00081…	GO:1902494 catalytic complex; GO:0000502 proteasome complex; GO:0044464 cell part; GO:0005622 intracellular; GO:0005839 proteasome core complex; GO:0032991 macromolecular complex; GO:0044424 intracellular part; GO:1905368 peptidase complex; GO:0005623 cell; GO:0043234 protein complex; GO:1905369 endopeptidase complex;	GO:0004175 endopeptidase activity; GO:0004298 threonine-type endopeptidase activity; GO:0008233 peptidase activity; GO:0070003 threonine-type peptidase activity; GO:0003824 catalytic activity; GO:0070011 peptidase activity, acting on L-amino acid peptides; GO:0016787 hydrolase activity;	K02734	PSMB2; 20S proteasome subunit beta 4 [EC:3.4.25.1]	bna03050 Proteasome - Brassica napus (rape);	IPR029055;	Nucleophile aminohydrolases, N-terminal;
A0A078H035	Histone H2B OS=Brassica napus OX=3708 GN=BnaC04g27070D PE=3 SV=1	0.244	Down	5.57e-05	BnaC04g27070D	42.8	15.257	9	7	0	1	1	1	2	2	2	7	7	6	7	5	6	0	0	0	0	0	0	576810000	503390000	538750000	137740000	141640000	114740000	1.719	1.5	1.606	0.411	0.422	0.342	nucleus		GO:0043229 intracellular organelle; GO:0043232 intracellular non-membrane-bounded organelle; GO:0044446 intracellular organelle part; GO:0032991 macromolecular complex; GO:0044424 intracellular part; GO:0005623 cell; GO:0044422 organelle part; GO:0044427 chromosomal part; GO:0043228 non-membrane-bounded organelle; GO:0000786 nucleosome; GO:0043226 organelle; GO:0000785 chromatin; GO:0044464 cell …	GO:0097159 organic cyclic compound binding; GO:1901363 heterocyclic compound binding; GO:0003677 DNA binding; GO:0046982 protein heterodimerization activity; GO:0005488 binding; GO:0046983 protein dimerization activity; GO:0003676 nucleic acid binding; GO:0005515 protein binding;	K11252			IPR009072; IPR007125;	Histone-fold; Histone H2A/H2B/H3;
A0A078H280	protein STRICTOSIDINE SYNTHASE-LIKE 8-like [Brassica oleracea var. oleracea]	0.571	Down	0.01274	BnaC04g24610D	4.8	42.127	10	1	1	2	1	1	2	2	2	1	1	1	1	1	1	1	1	1	1	1	1	32654000	0	40202000	22587000	21004000	18772000	1.207		1.487	0.835	0.777	0.694	vacuolar membrane	GO:0009058 biosynthetic process; GO:0008152 metabolic process;		GO:0016844 strictosidine synthase activity; GO:0016829 lyase activity; GO:0016840 carbon-nitrogen lyase activity; GO:0016843 amine-lyase activity; GO:0003824 catalytic activity;	K21407			IPR018119; IPR011042;	Strictosidine synthase, conserved region; Six-bladed beta-propeller, TolB-like;
A0A078H3A8	epithiospecifier protein-like [Brassica napus]	1.636	Up	0.004557	BnaC06g06840D	20.4	11.926	10	2	2	2	1	2	2	1	2	2	2	2	2	2	2	2	2	2	2	2	2	214010000	236630000	272880000	375940000	373520000	434090000	0.673	0.744	0.859	1.183	1.175	1.366	chloroplast			GO:0005515 protein binding; GO:0005488 binding;				IPR011043; IPR015915;	Galactose oxidase/kelch, beta-propeller; Kelch-type beta propeller;
A0A078H3S0	Histone H2A OS=Brassica napus OX=3708 GN=BnaCnng06460D PE=3 SV=1	0.525	Down	0.000142882	BnaCnng06460D	36.6	14.767	18	4	2	3	3	3	3	3	3	4	4	3	3	4	4	2	2	1	1	2	2	408570000	431350000	383580000	211060000	204260000	226580000	1.314	1.387	1.234	0.679	0.657	0.729	nucleus		GO:0043229 intracellular organelle; GO:0043232 intracellular non-membrane-bounded organelle; GO:0044446 intracellular organelle part; GO:0032991 macromolecular complex; GO:0044424 intracellular part; GO:0005623 cell; GO:0044422 organelle part; GO:0044427 chromosomal part; GO:0000786 nucleosome; GO:0043228 non-membrane-bounded organelle; GO:0043231 intracellular membrane-bounded organelle; GO:0043…	GO:0097159 organic cyclic compound binding; GO:1901363 heterocyclic compound binding; GO:0003677 DNA binding; GO:0046982 protein heterodimerization activity; GO:0005488 binding; GO:0046983 protein dimerization activity; GO:0003676 nucleic acid binding; GO:0005515 protein binding;	K11251			IPR032454; IPR009072; IPR007125;	Histone H2A, C-terminal domain; Histone-fold; Histone H2A/H2B/H3;
A0A078H3Z4	Peroxidase OS=Brassica napus OX=3708 GN=BnaA01g17520D PE=3 SV=1	0.152	Down	0.000516	BnaA01g17520D	30.2	39.546	29	7	2	9	7	7	2	2	2	7	7	7	6	4	3	2	2	2	2	1	1	628900000	541430000	648110000	125660000	81188000	69161000	1.802	1.551	1.857	0.36	0.233	0.198	endoplasmic reticulum	GO:0008152 metabolic process; GO:0042743 hydrogen peroxide metabolic process; GO:0006950 response to stress; GO:0072593 reactive oxygen species metabolic process; GO:0055114 oxidation-reduction process; GO:0044710 single-organism metabolic process; GO:0006979 response to oxidative stress; GO:0044699 single-organism process; GO:0044248 cellular catabolic process; GO:0050896 response to stimulus; G…		GO:0097159 organic cyclic compound binding; GO:1901363 heterocyclic compound binding; GO:0020037 heme binding; GO:0003824 catalytic activity; GO:0005488 binding; GO:0016209 antioxidant activity; GO:0004601 peroxidase activity; GO:0046906 tetrapyrrole binding; GO:0016491 oxidoreductase activity; GO:0016684 oxidoreductase activity, acting on peroxide as acceptor;	K00430	E1.11.1.7; peroxidase [EC:1.11.1.7]	bna00940 Phenylpropanoid biosynthesis - Brassica napus (rape); bna01110 Biosynthesis of secondary metabolites - Brassica napus (rape); bna01100 Metabolic pathways - Brassica napus (rape);	IPR033905; IPR002016;	Secretory peroxidase; Haem peroxidase, plant/fungal/bacterial;
A0A078H4X7	60S acidic ribosomal protein P1-3 [Brassica napus]	0.609	Down	0.0023011	BnaA09g51520D	66.4	11.353	21	4	2	2	5	3	3	4	4	3	4	3	3	3	3	1	2	1	1	1	1	377230000	334670000	316320000	206340000	227550000	191720000	1.369	1.214	1.148	0.749	0.826	0.696	cytoplasm	GO:0006518 peptide metabolic process; GO:0006414 translational elongation; GO:0043043 peptide biosynthetic process; GO:0044267 cellular protein metabolic process; GO:0006807 nitrogen compound metabolic process; GO:0009058 biosynthetic process; GO:0043603 cellular amide metabolic process; GO:0044238 primary metabolic process; GO:1901566 organonitrogen compound biosynthetic process; GO:1901576 orga…	GO:0005840 ribosome; GO:0043226 organelle; GO:0043229 intracellular organelle; GO:0043232 intracellular non-membrane-bounded organelle; GO:0044464 cell part; GO:0005622 intracellular; GO:0005737 cytoplasm; GO:0032991 macromolecular complex; GO:0044424 intracellular part; GO:1990904 ribonucleoprotein complex; GO:0005623 cell; GO:0030529 intracellular ribonucleoprotein complex; GO:0044444 cytoplasm…	GO:0003735 structural constituent of ribosome; GO:0005198 structural molecule activity;	K02942	RP-LP1; large subunit ribosomal protein LP1	bna03010 Ribosome - Brassica napus (rape);
A0A078H9D1	"3-oxo-Delta(4,5)-steroid 5-beta-reductase [Brassica rapa]"	0.435	Down	0.0024562	BnaA01g13700D	24.9	44.251	17	8	6	7	5	3	1	0	1	8	6	5	2	3	4	6	5	4	2	1	2	73186000	78759000	67591000	34665000	0	29024000	1.292	1.39	1.193	0.612		0.512	cytoplasm			GO:0048037 cofactor binding; GO:0003824 catalytic activity; GO:0005488 binding; GO:0050662 coenzyme binding;	K22419			IPR001509; IPR016040;	NAD-dependent epimerase/dehydratase; NAD(P)-binding domain;
A0A078H9K8	Dihydrolipoyl dehydrogenase OS=Brassica napus OX=3708 GN=BnaC01g21970D PE=3 SV=1	0.641	Down	0.047085	BnaC01g21970D	49.8	58.309	13	20	3	3	2	1	2	3	2	19	19	19	20	20	20	3	2	2	3	3	3	357340000	314000000	0	248480000	220510000	176120000	1.357	1.193		0.944	0.838	0.669	chloroplast	GO:0050794 regulation of cellular process; GO:0042592 homeostatic process; GO:0065008 regulation of biological quality; GO:0008152 metabolic process; GO:0050789 regulation of biological process; GO:0055114 oxidation-reduction process; GO:0044710 single-organism metabolic process; GO:0045454 cell redox homeostasis; GO:0044763 single-organism cellular process; GO:0019725 cellular homeostasis; GO:00…		GO:0004148 dihydrolipoyl dehydrogenase activity; GO:0016651 oxidoreductase activity, acting on NAD(P)H; GO:1901265 nucleoside phosphate binding; GO:0050660 flavin adenine dinucleotide binding; GO:0043167 ion binding; GO:0000166 nucleotide binding; GO:0048037 cofactor binding; GO:0016668 oxidoreductase activity, acting on a sulfur group of donors, NAD(P) as acceptor; GO:0016491 oxidoreductase acti…	K00382	DLD; dihydrolipoamide dehydrogenase [EC:1.8.1.4]	bna00620 Pyruvate metabolism - Brassica napus (rape); bna01200 Carbon metabolism - Brassica napus (rape); bna00020 Citrate cycle (TCA cycle) - Brassica napus (rape); bna00260 Glycine, serine and threonine metabolism - Brassica napus (rape); bna00010 Glycolysis / Gluconeogenesis - Brassica napus (rape); bna00630 Glyoxylate and dicarboxylate metabolism - Brassica napus (rape); bna01110 Biosynthesis…	IPR016156; IPR004099; IPR023753;	FAD/NAD-linked reductase, dimerisation domain; Pyridine nucleotide-disulphide oxidoreductase, dimerisation domain; FAD/NAD(P)-binding domain;
A0A078HBA8	spermidine coumaroyl CoA acyltransferase-like [Brassica napus]	0.384	Down	0.00109567	BnaA09g27140D	20.9	49.574	28	8	1	7	8	7	2	2	2	8	8	7	4	3	3	1	1	1	0	1	1	259890000	222590000	245630000	83951000	113650000	81715000	1.548	1.326	1.463	0.5	0.677	0.487	chloroplast			GO:0016746 transferase activity, transferring acyl groups; GO:0016747 transferase activity, transferring acyl groups other than amino-acyl groups; GO:0003824 catalytic activity; GO:0016740 transferase activity;				IPR023213;	Chloramphenicol acetyltransferase-like domain;
A0A078HBB1	"Chlorophyll a-b binding protein, chloroplastic OS=Brassica napus OX=3708 GN=BnaA06g10520D PE=3 SV=1"	1.919	Up	0.00038201	BnaA06g10520D	45	27.613	37	8	8	7	5	4	9	6	6	7	7	6	7	8	8	7	7	6	7	8	8	772730000	819410000	717110000	1547400000	1535800000	1348300000	0.688	0.729	0.638	1.377	1.367	1.2	chloroplast				K08917	LHCB6; light-harvesting complex II chlorophyll a/b binding protein 6	bna00196 Photosynthesis - antenna proteins - Brassica napus (rape); bna01100 Metabolic pathways - Brassica napus (rape);	IPR023329;	Chlorophyll a/b binding protein domain;
A0A078HCR8	60S ribosomal protein L18a OS=Brassica napus OX=3708 GN=BnaC03g59540D PE=3 SV=1	1.581	Up	0.0077843	BnaC03g59540D	46.6	21.266	23	10	1	5	3	4	3	4	4	9	10	9	10	10	10	1	1	1	1	1	1	990530000	943050000	908640000	1406700000	1764800000	1321800000	0.81	0.771	0.743	1.151	1.443	1.081	cytoplasm	GO:0006518 peptide metabolic process; GO:0043043 peptide biosynthetic process; GO:0044267 cellular protein metabolic process; GO:0006807 nitrogen compound metabolic process; GO:0009058 biosynthetic process; GO:0043603 cellular amide metabolic process; GO:0044238 primary metabolic process; GO:1901566 organonitrogen compound biosynthetic process; GO:1901576 organic substance biosynthetic process; G…	GO:0005840 ribosome; GO:0043226 organelle; GO:0043229 intracellular organelle; GO:0043232 intracellular non-membrane-bounded organelle; GO:0044464 cell part; GO:0005622 intracellular; GO:0005737 cytoplasm; GO:0032991 macromolecular complex; GO:0044424 intracellular part; GO:1990904 ribonucleoprotein complex; GO:0005623 cell; GO:0030529 intracellular ribonucleoprotein complex; GO:0044444 cytoplasm…	GO:0003735 structural constituent of ribosome; GO:0005198 structural molecule activity;	K02882	RP-L18Ae; large subunit ribosomal protein L18Ae	bna03010 Ribosome - Brassica napus (rape);	IPR023573;	Ribosomal protein 50S-L18Ae/60S-L20/60S-L18A;
A0A078HDJ5	cytochrome P450 83B1 [Brassica napus]	1.649	Up	0.000196252	BnaA08g04520D	25.3	56.921	54	13	13	7	7	6	11	8	15	12	13	11	12	12	13	12	13	11	12	12	13	309820000	300940000	275630000	500170000	476660000	485010000	0.792	0.769	0.704	1.278	1.218	1.239	chloroplast	GO:0044699 single-organism process; GO:0008152 metabolic process; GO:0055114 oxidation-reduction process; GO:0044710 single-organism metabolic process;		GO:0097159 organic cyclic compound binding; GO:1901363 heterocyclic compound binding; GO:0020037 heme binding; GO:0005506 iron ion binding; GO:0046914 transition metal ion binding; GO:0003824 catalytic activity; GO:0005488 binding; GO:0043167 ion binding; GO:0043169 cation binding; GO:0046872 metal ion binding; GO:0016705 oxidoreductase activity, acting on paired donors, with incorporation or red…	K11818	CYP83B1; aromatic aldoxime N-monooxygenase [EC:1.14.14.45]	bna00380 Tryptophan metabolism - Brassica napus (rape); bna00966 Glucosinolate biosynthesis - Brassica napus (rape); bna01210 2-Oxocarboxylic acid metabolism - Brassica napus (rape); bna01110 Biosynthesis of secondary metabolites - Brassica napus (rape); bna01100 Metabolic pathways - Brassica napus (rape);
A0A078HEC0	protein canopy homolog 3 [Brassica rapa]	0.654	Down	0.0084192	BnaA08g04550D	33	20.577	20	6	6	5	4	4	2	3	2	5	4	6	4	5	5	5	4	6	4	5	5	247760000	262360000	297250000	153990000	195930000	178160000	1.113	1.179	1.336	0.692	0.88	0.8	extracellular				K22936			IPR021852;	Domain of unknown function DUF3456;
A0A078HET1	"aldehyde dehydrogenase family 2 member B4, mitochondrial [Brassica napus]"	0.151	Down	0.00014137	BnaA06g16950D	49.2	58.526	13	21	2	3	3	4	1	1	1	20	20	21	15	17	16	2	2	2	2	2	2	131330000	132380000	123330000	19497000	19586000	19566000	1.768	1.782	1.66	0.262	0.264	0.263	mitochondria	GO:0044699 single-organism process; GO:0008152 metabolic process; GO:0055114 oxidation-reduction process; GO:0044710 single-organism metabolic process;		GO:0016620 oxidoreductase activity, acting on the aldehyde or oxo group of donors, NAD or NADP as acceptor; GO:0003824 catalytic activity; GO:0016491 oxidoreductase activity; GO:0016903 oxidoreductase activity, acting on the aldehyde or oxo group of donors;	K00128	ALDH; aldehyde dehydrogenase (NAD+) [EC:1.2.1.3]	bna00620 Pyruvate metabolism - Brassica napus (rape); bna00053 Ascorbate and aldarate metabolism - Brassica napus (rape); bna00903 Limonene and pinene degradation - Brassica napus (rape); bna00010 Glycolysis / Gluconeogenesis - Brassica napus (rape); bna01110 Biosynthesis of secondary metabolites - Brassica napus (rape); bna00380 Tryptophan metabolism - Brassica napus (rape); bna00330 Arginine an…	IPR016161; IPR015590; IPR016162; IPR016163;	Aldehyde/histidinol dehydrogenase; Aldehyde dehydrogenase domain; Aldehyde dehydrogenase N-terminal domain; Aldehyde dehydrogenase, C-terminal;
A0A078HG55	ras-related protein RABC1-like [Brassica napus]	0.583	Down	0.00112454	BnaA08g04640D	32.1	23.573	24	6	6	4	5	2	5	3	5	5	5	5	5	5	5	5	5	5	5	5	5	771990000	779350000	915950000	455150000	474250000	508980000	1.186	1.197	1.407	0.699	0.729	0.782	nucleus	GO:0050794 regulation of cellular process; GO:0044700 single organism signaling; GO:0051716 cellular response to stimulus; GO:0007165 signal transduction; GO:0050789 regulation of biological process; GO:0007154 cell communication; GO:0035556 intracellular signal transduction; GO:0044699 single-organism process; GO:0007264 small GTPase mediated signal transduction; GO:0023052 signaling; GO:0050896…		GO:1901265 nucleoside phosphate binding; GO:0001882 nucleoside binding; GO:0043167 ion binding; GO:0000166 nucleotide binding; GO:0097159 organic cyclic compound binding; GO:1901363 heterocyclic compound binding; GO:0032549 ribonucleoside binding; GO:0097367 carbohydrate derivative binding; GO:0032553 ribonucleotide binding; GO:0005488 binding; GO:0032550 purine ribonucleoside binding; GO:0043168…	K07910			IPR005225; IPR027417;	Small GTP-binding protein domain; P-loop containing nucleoside triphosphate hydrolase;
A0A078HGU6	LDL receptor wingless signaling/trafficking chaperone [Arabidopsis thaliana]	0.394	Down	0.0009644	BnaA04g26600D	35.1	23.547	12	4	4	4	3	3	1	1	0	4	4	3	2	2	2	4	4	3	2	2	2	74109000	102500000	77931000	31451000	33476000	35295000	1.253	1.734	1.318	0.532	0.566	0.597	endoplasmic reticulum
A0A078HGV9	P-loop containing nucleoside triphosphate hydrolases superfamily protein [Arabidopsis thaliana]	0.238	Down	0.0035571	BnaA08g19550D	21.4	48.831	24	9	3	8	6	7	1	1	1	9	8	9	1	2	3	3	3	3	0	0	0	254110000	184920000	220480000	0	60987000	43724000	1.663	1.21	1.443		0.399	0.286	chloroplast							IPR027417; IPR025723;	P-loop containing nucleoside triphosphate hydrolase; Anion-transporting ATPase-like domain;
A0A078HH09	probable steroid-binding protein 3 [Brassica oleracea var. oleracea]	0.541	Down	0.00014345	BnaC04g37460D	76	11.003	26	6	6	6	5	6	4	3	2	6	6	6	6	6	6	6	6	6	6	6	6	1357500000	1176100000	1278700000	676400000	682260000	704990000	1.386	1.201	1.306	0.691	0.697	0.72	nucleus				K17278			IPR001199;	Cytochrome b5-like heme/steroid binding domain;
A0A078HIL3	peptidyl-prolyl cis-trans isomerase CYP40 [Brassica napus]	0.525	Down	0.00044009	BnaA07g04040D	8.9	40.333	13	3	3	3	3	3	2	1	1	3	3	3	3	2	3	3	3	3	3	2	3	65907000	64815000	77235000	36657000	34876000	37672000	1.247	1.226	1.461	0.693	0.66	0.713	cytoplasm	GO:0044267 cellular protein metabolic process; GO:0044238 primary metabolic process; GO:0018208 peptidyl-proline modification; GO:0000413 protein peptidyl-prolyl isomerization; GO:0044237 cellular metabolic process; GO:0071704 organic substance metabolic process; GO:0006457 protein folding; GO:0018193 peptidyl-amino acid modification; GO:0008152 metabolic process; GO:0044260 cellular macromolecul…		GO:0003755 peptidyl-prolyl cis-trans isomerase activity; GO:0005515 protein binding; GO:0016853 isomerase activity; GO:0003824 catalytic activity; GO:0016859 cis-trans isomerase activity; GO:0005488 binding;	K05864			IPR002130; IPR011990; IPR029000; IPR013026;	Cyclophilin-type peptidyl-prolyl cis-trans isomerase domain; Tetratricopeptide-like helical domain; Cyclophilin-like domain; Tetratricopeptide repeat-containing domain;
A0A078HJ76	"gamma-aminobutyrate transaminase POP2, mitochondrial isoform X2 [Brassica napus]"	0.502	Down	0.0020787	BnaC05g30410D	48.8	55.008	13	16	4	2	2	4	3	1	1	13	15	15	15	14	13	2	4	4	3	3	2	181050000	175220000	168730000	76092000	104850000	82683000	1.377	1.333	1.284	0.579	0.798	0.629	chloroplast			GO:0097159 organic cyclic compound binding; GO:1901363 heterocyclic compound binding; GO:0016769 transferase activity, transferring nitrogenous groups; GO:0003824 catalytic activity; GO:0005488 binding; GO:0043167 ion binding; GO:0043168 anion binding; GO:0008483 transaminase activity; GO:0016740 transferase activity; GO:0048037 cofactor binding; GO:0030170 pyridoxal phosphate binding;	K16871	POP2; 4-aminobutyrate---pyruvate transaminase [EC:2.6.1.96]	bna00250 Alanine, aspartate and glutamate metabolism - Brassica napus (rape); bna00650 Butanoate metabolism - Brassica napus (rape); bna01100 Metabolic pathways - Brassica napus (rape);	IPR015424; IPR015421; IPR015422;	Pyridoxal phosphate-dependent transferase; Pyridoxal phosphate-dependent transferase, major region, subdomain 1; Pyridoxal phosphate-dependent transferase, major region, subdomain 2;
A0A078HJM2	Peptidyl-prolyl cis-trans isomerase OS=Brassica napus OX=3708 GN=BnaCnng08980D PE=3 SV=1	0.508	Down	0.0049004	BnaCnng08980D	38.3	21.021	15	6	6	2	3	3	4	1	2	5	5	5	5	5	4	5	5	5	5	5	4	309310000	245420000	325550000	148080000	128240000	171160000	1.398	1.109	1.471	0.669	0.58	0.773	mitochondria	GO:0044267 cellular protein metabolic process; GO:0044238 primary metabolic process; GO:0018208 peptidyl-proline modification; GO:0000413 protein peptidyl-prolyl isomerization; GO:0044237 cellular metabolic process; GO:0071704 organic substance metabolic process; GO:0006457 protein folding; GO:0018193 peptidyl-amino acid modification; GO:0008152 metabolic process; GO:0044260 cellular macromolecul…		GO:0003755 peptidyl-prolyl cis-trans isomerase activity; GO:0016853 isomerase activity; GO:0003824 catalytic activity; GO:0016859 cis-trans isomerase activity;	K12734			IPR002130; IPR029000;	Cyclophilin-type peptidyl-prolyl cis-trans isomerase domain; Cyclophilin-like domain;
A0A078HLN1	Calcium-transporting ATPase OS=Brassica napus OX=3708 GN=BnaA10g11120D PE=3 SV=1	0.504	Down	0.00070485	BnaA10g11120D	17.3	116.05	31	13	7	10	9	7	2	2	1	12	13	11	9	8	9	6	7	5	5	4	5	125740000	135850000	117310000	67149000	56354000	67378000	1.324	1.431	1.235	0.707	0.593	0.71	plasma membrane	GO:0070588 calcium ion transmembrane transport; GO:0072511 divalent inorganic cation transport; GO:0098655 cation transmembrane transport; GO:0034220 ion transmembrane transport; GO:0098660 inorganic ion transmembrane transport; GO:0030001 metal ion transport; GO:0051234 establishment of localization; GO:0006810 transport; GO:0055085 transmembrane transport; GO:0006812 cation transport; GO:000681…	GO:0031224 intrinsic component of membrane; GO:0016020 membrane; GO:0016021 integral component of membrane; GO:0044425 membrane part;	GO:0042625 ATPase coupled ion transmembrane transporter activity; GO:1901265 nucleoside phosphate binding; GO:0015399 primary active transmembrane transporter activity; GO:0022892 substrate-specific transporter activity; GO:0016817 hydrolase activity, acting on acid anhydrides; GO:0005515 protein binding; GO:0016787 hydrolase activity; GO:0022891 substrate-specific transmembrane transporter activ…	K01537			IPR004014; IPR023298; IPR024750; IPR008250; IPR023299; IPR006068; IPR023214;	Cation-transporting P-type ATPase, N-terminal; P-type ATPase, transmembrane domain; Calcium-transporting P-type ATPase, N-terminal autoinhibitory domain; P-type ATPase, A domain; P-type ATPase, cytoplasmic domain N; Cation-transporting P-type ATPase, C-terminal; HAD-like domain;
A0A078HQA1	4-coumarate--CoA ligase-like 1 [Brassica napus]	0.158	Down	4.58e-06	BnaA09g10680D	45.2	59.11	104	21	20	30	28	26	7	8	5	20	20	21	15	15	12	19	19	20	14	14	11	4633600000	4757900000	4933500000	830620000	762630000	668920000	1.676	1.721	1.785	0.3	0.276	0.242	plasma membrane	GO:0008152 metabolic process;		GO:0003824 catalytic activity;	K01904	4CL; 4-coumarate--CoA ligase [EC:6.2.1.12]	bna00999 Biosynthesis of secondary metabolites - unclassified - Brassica napus (rape); bna00940 Phenylpropanoid biosynthesis - Brassica napus (rape); bna00130 Ubiquinone and other terpenoid-quinone biosynthesis - Brassica napus (rape); bna01110 Biosynthesis of secondary metabolites - Brassica napus (rape); bna01100 Metabolic pathways - Brassica napus (rape);	IPR025110; IPR000873;	AMP-binding enzyme C-terminal domain; AMP-dependent synthetase/ligase;
A0A078HSA4	Chlorophyll A-B binding family protein [Arabidopsis thaliana]	1.53	Up	0.0021168	BnaC02g33160D	19.4	28.447	12	4	1	1	2	2	2	2	3	3	3	3	4	4	3	1	1	1	1	1	1	76676000	63801000	68613000	112670000	103030000	104120000	0.87	0.724	0.778	1.278	1.169	1.181	chloroplast							IPR023329;	Chlorophyll a/b binding protein domain;
A0A078HSG5	type III polyketide synthase B [Brassica napus]	0.167	Down	4.49e-06	BnaA03g53070D	53.1	42.905	67	18	4	19	18	21	3	3	3	18	16	16	10	11	11	4	2	3	2	3	2	2784500000	2872000000	2762500000	419520000	520030000	468990000	1.7	1.753	1.687	0.256	0.317	0.286	nucleus	GO:0009058 biosynthetic process; GO:0008152 metabolic process;		GO:0016746 transferase activity, transferring acyl groups; GO:0016747 transferase activity, transferring acyl groups other than amino-acyl groups; GO:0003824 catalytic activity; GO:0016740 transferase activity;				IPR001099; IPR016039; IPR012328;	Chalcone/stilbene synthase, N-terminal; Thiolase-like; Chalcone/stilbene synthase, C-terminal;
A0A078HTC7	RNA-dependent RNA polymerase OS=Brassica napus OX=3708 GN=BnaC05g10980D PE=3 SV=1	1.561	Up	0.020315	BnaC06g23390D	9.6	124.83	19	8	4	0	2	2	6	5	4	3	3	5	6	6	5	1	2	2	4	3	3	80374000	77957000	57276000	111840000	101550000	123140000	0.873	0.847	0.622	1.215	1.104	1.338	chloroplast			GO:0097159 organic cyclic compound binding; GO:1901363 heterocyclic compound binding; GO:1901265 nucleoside phosphate binding; GO:0016779 nucleotidyltransferase activity; GO:0034062 5'-3' RNA polymerase activity; GO:0003824 catalytic activity; GO:0097747 RNA polymerase activity; GO:0003968 RNA-directed 5'-3' RNA polymerase activity; GO:0005488 binding; GO:0003676 nucleic acid binding; GO:0000166 …	K11699			IPR000504; IPR012677;	RNA recognition motif domain; Nucleotide-binding alpha-beta plait domain;
A0A078HUF7	Heat shock protein HSP20/alpha crystallin family [Arabidopsis thaliana]	0.434	Down	0.00058419	BnaA01g31830D	44.4	29.692	26	9	3	6	8	6	1	3	2	7	9	7	6	6	7	2	3	2	2	2	2	308820000	291300000	254810000	121720000	138180000	111370000	1.511	1.425	1.247	0.596	0.676	0.545	cytoplasm							IPR008978;	HSP20-like chaperone;
A0A078HWW9	60S acidic ribosomal protein P3-2 [Brassica napus]	0.636	Down	0.0063628	BnaC02g11640D	36.7	11.922	31	3	1	7	4	5	5	5	5	3	3	3	3	3	3	1	1	1	1	1	1	706620000	775320000	754420000	553990000	421950000	445810000	1.159	1.272	1.237	0.909	0.692	0.731	chloroplast	GO:0006518 peptide metabolic process; GO:0006414 translational elongation; GO:0043043 peptide biosynthetic process; GO:0044267 cellular protein metabolic process; GO:0006807 nitrogen compound metabolic process; GO:0009058 biosynthetic process; GO:0043603 cellular amide metabolic process; GO:0044238 primary metabolic process; GO:1901566 organonitrogen compound biosynthetic process; GO:1901576 orga…	GO:0005840 ribosome; GO:0043226 organelle; GO:0043229 intracellular organelle; GO:0043232 intracellular non-membrane-bounded organelle; GO:0044464 cell part; GO:0005622 intracellular; GO:0005737 cytoplasm; GO:0032991 macromolecular complex; GO:0044424 intracellular part; GO:1990904 ribonucleoprotein complex; GO:0005623 cell; GO:0030529 intracellular ribonucleoprotein complex; GO:0044444 cytoplasm…	GO:0003735 structural constituent of ribosome; GO:0005198 structural molecule activity;	K02942	RP-LP1; large subunit ribosomal protein LP1	bna03010 Ribosome - Brassica napus (rape);
A0A078I1I7	protein ASPARTIC PROTEASE IN GUARD CELL 2-like [Brassica napus]	1.73	Up	0.00051928	BnaC04g21580D	7.5	51.482	12	4	2	1	1	3	2	3	2	4	4	4	4	4	4	2	2	2	2	2	2	26719000	25919000	25893000	42342000	43409000	50107000	0.748	0.725	0.725	1.185	1.215	1.402	chloroplast	GO:0006508 proteolysis; GO:0008152 metabolic process; GO:0043170 macromolecule metabolic process; GO:0019538 protein metabolic process; GO:0044238 primary metabolic process; GO:0071704 organic substance metabolic process;		GO:0004175 endopeptidase activity; GO:0008233 peptidase activity; GO:0003824 catalytic activity; GO:0004190 aspartic-type endopeptidase activity; GO:0070011 peptidase activity, acting on L-amino acid peptides; GO:0016787 hydrolase activity; GO:0070001 aspartic-type peptidase activity;	K22683			IPR032799; IPR033121; IPR021109; IPR033873; IPR032861;	Xylanase inhibitor, C-terminal; Peptidase family A1 domain; Aspartic peptidase domain; CND41-like; Xylanase inhibitor, N-terminal;
A0A078I202	"stomatin-like protein 2, mitochondrial [Brassica napus]"	0.48	Down	0.00037746	BnaC03g14740D	44.8	39.006	44	14	3	10	10	9	6	5	4	12	12	12	13	10	11	2	2	2	3	1	2	461190000	426430000	424000000	189750000	206590000	233650000	1.425	1.318	1.31	0.586	0.638	0.722	mitochondria		GO:0016020 membrane;					IPR032435; IPR001107;	Band 7, C-terminal extension; Band 7 domain;
A0A078I296	"Chlorophyll a-b binding protein, chloroplastic OS=Brassica napus OX=3708 GN=BnaC04g21740D PE=3 SV=1"	1.856	Up	0.0038998	BnaC04g21740D	22.3	27.613	17	3	3	2	2	2	6	3	2	3	2	2	3	3	3	3	2	2	3	3	3	107630000	99585000	111350000	227340000	200570000	163380000	0.71	0.657	0.734	1.499	1.323	1.077	chloroplast				K08908	LHCA2; light-harvesting complex I chlorophyll a/b binding protein 2	bna00196 Photosynthesis - antenna proteins - Brassica napus (rape); bna01100 Metabolic pathways - Brassica napus (rape);	IPR023329;	Chlorophyll a/b binding protein domain;
A0A078I2C5	"aldehyde dehydrogenase family 2 member B4, mitochondrial [Brassica oleracea var. oleracea]"	0.576	Down	1.53e-05	BnaCnng12150D	51.3	58.477	99	22	3	23	20	23	10	13	10	21	21	22	16	18	17	3	3	3	3	3	3	1691200000	1801100000	1759300000	1018700000	1014400000	992360000	1.226	1.306	1.275	0.738	0.735	0.719	mitochondria	GO:0044699 single-organism process; GO:0008152 metabolic process; GO:0055114 oxidation-reduction process; GO:0044710 single-organism metabolic process;		GO:0016620 oxidoreductase activity, acting on the aldehyde or oxo group of donors, NAD or NADP as acceptor; GO:0003824 catalytic activity; GO:0016491 oxidoreductase activity; GO:0016903 oxidoreductase activity, acting on the aldehyde or oxo group of donors;	K00128	ALDH; aldehyde dehydrogenase (NAD+) [EC:1.2.1.3]	bna00620 Pyruvate metabolism - Brassica napus (rape); bna00053 Ascorbate and aldarate metabolism - Brassica napus (rape); bna00903 Limonene and pinene degradation - Brassica napus (rape); bna00010 Glycolysis / Gluconeogenesis - Brassica napus (rape); bna01110 Biosynthesis of secondary metabolites - Brassica napus (rape); bna00380 Tryptophan metabolism - Brassica napus (rape); bna00330 Arginine an…	IPR016161; IPR015590; IPR016162; IPR016163;	Aldehyde/histidinol dehydrogenase; Aldehyde dehydrogenase domain; Aldehyde dehydrogenase N-terminal domain; Aldehyde dehydrogenase, C-terminal;
A0A078I499	LOW QUALITY PROTEIN: ACT domain-containing protein ACR12 [Brassica napus]	1.578	Up	0.0107217	BnaC09g50770D	15.3	50.35	20	6	1	3	4	3	4	3	3	6	6	6	6	6	6	1	1	1	1	1	1	238300000	207570000	169510000	331960000	334350000	305200000	0.901	0.785	0.641	1.255	1.264	1.154	nucleus	GO:0008152 metabolic process;		GO:0097159 organic cyclic compound binding; GO:1901363 heterocyclic compound binding; GO:0003677 DNA binding; GO:0016597 amino acid binding; GO:0031406 carboxylic acid binding; GO:0005488 binding; GO:0043167 ion binding; GO:0003676 nucleic acid binding; GO:0043177 organic acid binding; GO:0043168 anion binding; GO:0036094 small molecule binding;				IPR001005; IPR009057; IPR002912; IPR017930; IPR006447;	SANT/Myb domain; Homeobox domain-like; ACT domain; Myb domain; Myb domain, plants;
A0A078I4H9	NADPH:quinone oxidoreductase [Brassica oleracea var. oleracea]	1.561	Up	0.0140423	BnaC07g24820D	18.2	26.658	17	3	3	2	2	4	3	3	3	3	2	3	3	3	3	3	2	3	3	3	3	74941000	104070000	77999000	126870000	142540000	131610000	0.683	0.949	0.711	1.157	1.3	1.2	chloroplast			GO:0003824 catalytic activity; GO:0016491 oxidoreductase activity;	K19784			IPR005025; IPR029039;	NADPH-dependent FMN reductase-like; Flavoprotein-like domain;
A0A078I4M9	B12D protein [Arabidopsis thaliana]	1.522	Up	0.00142269	BnaCnng12070D	38.6	10.073	9	3	1	1	1	3	2	0	2	3	3	3	3	3	3	1	1	1	1	1	1	0	53652000	55917000	85638000	79176000	85388000		0.746	0.777	1.19	1.1	1.187	extracellular
A0A078I7F1	Peroxidase OS=Brassica napus OX=3708 GN=BnaA10g03290D PE=3 SV=1	0.425	Down	0.00084424	BnaA10g03290D	31.6	35.052	17	6	6	6	4	4	1	1	1	6	4	5	2	4	2	6	4	5	2	4	2	188730000	194550000	220550000	0	84376000	86777000	1.218	1.255	1.423		0.544	0.56	vacuolar membrane	GO:0008152 metabolic process; GO:0042743 hydrogen peroxide metabolic process; GO:0006950 response to stress; GO:0072593 reactive oxygen species metabolic process; GO:0055114 oxidation-reduction process; GO:0044710 single-organism metabolic process; GO:0006979 response to oxidative stress; GO:0044699 single-organism process; GO:0044248 cellular catabolic process; GO:0050896 response to stimulus; G…		GO:0097159 organic cyclic compound binding; GO:1901363 heterocyclic compound binding; GO:0020037 heme binding; GO:0003824 catalytic activity; GO:0005488 binding; GO:0016209 antioxidant activity; GO:0004601 peroxidase activity; GO:0046906 tetrapyrrole binding; GO:0016491 oxidoreductase activity; GO:0016684 oxidoreductase activity, acting on peroxide as acceptor;	K00430	E1.11.1.7; peroxidase [EC:1.11.1.7]	bna00940 Phenylpropanoid biosynthesis - Brassica napus (rape); bna01110 Biosynthesis of secondary metabolites - Brassica napus (rape); bna01100 Metabolic pathways - Brassica napus (rape);	IPR033905; IPR002016;	Secretory peroxidase; Haem peroxidase, plant/fungal/bacterial;
A0A078I8N2	DNA-directed RNA polymerase beta chain (chloroplast) [Primula poissonii]	1.584	Up	0.0094421	BnaCnng12670D	11.2	76.813	12	5	5	1	3	2	0	3	3	4	4	3	4	4	5	4	4	3	4	4	5	58460000	42906000	53460000	76679000	81184000	87458000	0.877	0.643	0.802	1.15	1.217	1.311	cytoplasm	GO:0018130 heterocycle biosynthetic process; GO:0006725 cellular aromatic compound metabolic process; GO:0097659 nucleic acid-templated transcription; GO:0034654 nucleobase-containing compound biosynthetic process; GO:1901360 organic cyclic compound metabolic process; GO:0006807 nitrogen compound metabolic process; GO:0032774 RNA biosynthetic process; GO:0009058 biosynthetic process; GO:0044238 p…		GO:0003677 DNA binding; GO:0034062 5'-3' RNA polymerase activity; GO:0097747 RNA polymerase activity; GO:0001882 nucleoside binding; GO:1901363 heterocyclic compound binding; GO:0097159 organic cyclic compound binding; GO:0032549 ribonucleoside binding; GO:0097367 carbohydrate derivative binding; GO:0016779 nucleotidyltransferase activity; GO:0003824 catalytic activity; GO:0005488 binding; GO:000…	K03043	rpoB; DNA-directed RNA polymerase subunit beta [EC:2.7.7.6]	bna03020 RNA polymerase - Brassica napus (rape);	IPR007645; IPR007120; IPR007642;	RNA polymerase Rpb2, domain 3; DNA-directed RNA polymerase, subunit 2, domain 6; RNA polymerase Rpb2, domain 2;
A0A078IC77	"50S ribosomal protein L6, chloroplastic-like [Brassica napus]"	1.628	Up	0.006976	BnaA10g03220D	54.3	24.794	10	14	1	1	2	1	2	2	2	13	13	13	11	14	13	1	1	1	1	1	1	88102000	75995000	64494000	120840000	132720000	118260000	0.88	0.759	0.644	1.208	1.326	1.182	chloroplast	GO:0006518 peptide metabolic process; GO:0043043 peptide biosynthetic process; GO:0044267 cellular protein metabolic process; GO:0006807 nitrogen compound metabolic process; GO:0009058 biosynthetic process; GO:0043603 cellular amide metabolic process; GO:0044238 primary metabolic process; GO:1901566 organonitrogen compound biosynthetic process; GO:1901576 organic substance biosynthetic process; G…	GO:0005840 ribosome; GO:0043226 organelle; GO:0043229 intracellular organelle; GO:0043232 intracellular non-membrane-bounded organelle; GO:0044464 cell part; GO:0005622 intracellular; GO:0005737 cytoplasm; GO:0032991 macromolecular complex; GO:0044424 intracellular part; GO:1990904 ribonucleoprotein complex; GO:0005623 cell; GO:0030529 intracellular ribonucleoprotein complex; GO:0044444 cytoplasm…	GO:0097159 organic cyclic compound binding; GO:1901363 heterocyclic compound binding; GO:0003723 RNA binding; GO:0005488 binding; GO:0003676 nucleic acid binding; GO:0005198 structural molecule activity; GO:0003735 structural constituent of ribosome; GO:0019843 rRNA binding;	K02933	RP-L6; large subunit ribosomal protein L6	bna03010 Ribosome - Brassica napus (rape);	IPR020040;	Ribosomal protein L6, alpha-beta domain;
A0A078ICK1	"Chlorophyll a-b binding protein, chloroplastic OS=Brassica napus OX=3708 GN=BnaA01g22670D PE=3 SV=1"	1.92	Up	0.00101578	BnaA01g22670D	27.5	29.196	13	7	2	2	3	2	2	2	2	7	7	7	7	7	7	2	2	2	2	2	2	192070000	158870000	198460000	372460000	333460000	348650000	0.718	0.594	0.742	1.393	1.247	1.304	chloroplast				K08909	LHCA3; light-harvesting complex I chlorophyll a/b binding protein 3	bna00196 Photosynthesis - antenna proteins - Brassica napus (rape); bna01100 Metabolic pathways - Brassica napus (rape);	IPR023329;	Chlorophyll a/b binding protein domain;
A0A078ICM7	UDP-glucose 4-epimerase 2 [Brassica rapa]	0.441	Down	0.0032753	BnaA01g13540D	22.1	38.333	22	6	4	5	5	5	2	2	3	6	6	6	6	5	6	4	4	4	4	3	4	205470000	208050000	205870000	85671000	99684000	87737000	1.381	1.399	1.384	0.576	0.67	0.59	chloroplast	GO:0044723 single-organism carbohydrate metabolic process; GO:0008152 metabolic process; GO:0044710 single-organism metabolic process; GO:0044281 small molecule metabolic process; GO:0005996 monosaccharide metabolic process; GO:0044699 single-organism process; GO:0044238 primary metabolic process; GO:0005975 carbohydrate metabolic process; GO:0006012 galactose metabolic process; GO:0019318 hexose…		GO:0016853 isomerase activity; GO:0003824 catalytic activity; GO:0016854 racemase and epimerase activity; GO:0016857 racemase and epimerase activity, acting on carbohydrates and derivatives; GO:0003978 UDP-glucose 4-epimerase activity;	K01784	galE; UDP-glucose 4-epimerase [EC:5.1.3.2]	bna00052 Galactose metabolism - Brassica napus (rape); bna00520 Amino sugar and nucleotide sugar metabolism - Brassica napus (rape); bna01100 Metabolic pathways - Brassica napus (rape);	IPR016040;	NAD(P)-binding domain;
A0A078ID24	protodermal factor 1-like [Brassica oleracea var. oleracea]	1.52	Up	0.0069602	BnaA04g24700D	7	30.403	16	2	2	2	2	3	3	3	3	2	2	2	2	2	2	2	2	2	2	2	2	196580000	179320000	202650000	319290000	307770000	252660000	0.809	0.738	0.834	1.314	1.266	1.04	chloroplast
A0A078IEJ9	probable mitochondrial chaperone BCS1-B [Brassica napus]	1.835	Up	1.88e-05	BnaC06g00540D	28.5	52.332	60	12	11	7	6	9	12	13	13	9	10	10	11	12	12	8	9	9	10	11	11	242270000	247720000	248300000	452940000	469440000	432230000	0.695	0.71	0.712	1.299	1.346	1.239	cytoplasm			GO:0005524 ATP binding; GO:1901265 nucleoside phosphate binding; GO:0001882 nucleoside binding; GO:0043167 ion binding; GO:0000166 nucleotide binding; GO:0097159 organic cyclic compound binding; GO:1901363 heterocyclic compound binding; GO:0032549 ribonucleoside binding; GO:0097367 carbohydrate derivative binding; GO:0032553 ribonucleotide binding; GO:0005488 binding; GO:0032550 purine ribonucleo…				IPR003593; IPR003959; IPR025753; IPR027417;	AAA+ ATPase domain; ATPase, AAA-type, core; AAA-type ATPase, N-terminal domain; P-loop containing nucleoside triphosphate hydrolase;
A0A078IFK5	Peroxidase OS=Brassica napus OX=3708 GN=BnaA10g28250D PE=3 SV=1	0.191	Down	1.4e-06	BnaA10g28250D	68	37.781	66	16	3	16	18	14	6	6	6	15	16	16	10	11	13	3	3	3	0	0	1	2472900000	2353100000	2521500000	500990000	440670000	460090000	1.696	1.614	1.729	0.344	0.302	0.316	extracellular	GO:0008152 metabolic process; GO:0042743 hydrogen peroxide metabolic process; GO:0006950 response to stress; GO:0072593 reactive oxygen species metabolic process; GO:0055114 oxidation-reduction process; GO:0044710 single-organism metabolic process; GO:0006979 response to oxidative stress; GO:0044699 single-organism process; GO:0044248 cellular catabolic process; GO:0050896 response to stimulus; G…		GO:0097159 organic cyclic compound binding; GO:1901363 heterocyclic compound binding; GO:0020037 heme binding; GO:0003824 catalytic activity; GO:0005488 binding; GO:0016209 antioxidant activity; GO:0004601 peroxidase activity; GO:0046906 tetrapyrrole binding; GO:0016491 oxidoreductase activity; GO:0016684 oxidoreductase activity, acting on peroxide as acceptor;	K00430	E1.11.1.7; peroxidase [EC:1.11.1.7]	bna00940 Phenylpropanoid biosynthesis - Brassica napus (rape); bna01110 Biosynthesis of secondary metabolites - Brassica napus (rape); bna01100 Metabolic pathways - Brassica napus (rape);	IPR033905; IPR002016;	Secretory peroxidase; Haem peroxidase, plant/fungal/bacterial;
A0A078IFP2	Golgi to ER traffic protein 4 homolog [Brassica napus]	0.652	Down	0.021276	BnaCnng15760D	6	36.423	10	2	2	2	3	1	1	2	1	2	2	1	1	2	2	2	2	1	1	2	2	33191000	32743000	0	0	20128000	22851000	1.219	1.203			0.739	0.839	nucleus				K23387
A0A078IHY0	nitrile-specifier protein 5-like [Brassica rapa]	1.754	Up	0.0086986	BnaA02g29990D	9	35.152	19	2	2	4	3	4	2	4	2	2	2	2	1	2	2	2	2	2	1	2	2	64016000	52787000	64743000	120690000	87457000	110260000	0.768	0.634	0.777	1.448	1.05	1.323	cytoplasm			GO:0005515 protein binding; GO:0005488 binding;				IPR015915;	Kelch-type beta propeller;
A0A078II37	Gamma carbonic anhydrase-like 2 [Brassica napus]	0.476	Down	0.0026023	BnaA06g16370D	21.6	85.694	29	14	8	7	7	7	2	3	3	11	10	12	5	6	7	6	4	7	1	2	2	425030000	470580000	409370000	181300000	187510000	251910000	1.324	1.466	1.275	0.565	0.584	0.785	chloroplast	GO:0008152 metabolic process; GO:0005975 carbohydrate metabolic process; GO:0044238 primary metabolic process; GO:0071704 organic substance metabolic process;		GO:0004553 hydrolase activity, hydrolyzing O-glycosyl compounds; GO:0016787 hydrolase activity; GO:0003824 catalytic activity; GO:0016798 hydrolase activity, acting on glycosyl bonds;				IPR002772; IPR001764; IPR026891; IPR017853;	Glycoside hydrolase family 3 C-terminal domain; Glycoside hydrolase, family 3, N-terminal; Fibronectin type III-like domain; Glycoside hydrolase superfamily;
A0A078IJI1	polygalacturonase QRT3-like [Brassica napus]	0.047	Down	0.00031645	BnaCnng18640D	45.1	51.043	43	19	19	11	16	13	1	2	0	16	17	18	4	2	0	16	17	18	4	2	0	743210000	836890000	793240000	44640000	29135000	0	1.519	1.71	1.621	0.091	0.06		endoplasmic reticulum							IPR011050; IPR012334;	Pectin lyase fold/virulence factor; Pectin lyase fold;
A0A078IJI5	multiprotein-bridging factor 1b-like [Brassica napus]	0.649	Down	0.00022369	BnaA09g55220D	33.7	18.717	23	6	0	3	5	5	3	4	3	5	6	6	6	6	6	0	0	0	0	0	0	612670000	599990000	550610000	376940000	378780000	389170000	1.264	1.238	1.136	0.778	0.781	0.803	mitochondria			GO:0097159 organic cyclic compound binding; GO:1901363 heterocyclic compound binding; GO:0003677 DNA binding; GO:0043565 sequence-specific DNA binding; GO:0005488 binding; GO:0003676 nucleic acid binding;	K03627			IPR010982; IPR013729; IPR001387;	Lambda repressor-like, DNA-binding domain; Multiprotein bridging factor 1, N-terminal; Cro/C1-type helix-turn-helix domain;
A0A078IMP4	myrosinase-binding protein 2-like [Brassica napus]	1.978	Up	0.00157923	BnaC03g68950D	10.5	98.69	9	9	1	1	1	1	2	2	2	9	8	8	8	8	8	1	1	1	1	1	1	83487000	93654000	78611000	189420000	147400000	169210000	0.658	0.738	0.619	1.492	1.161	1.333	cytoplasm			GO:0030246 carbohydrate binding; GO:0005515 protein binding; GO:0005488 binding;				IPR001229; IPR015915; IPR033734;	Jacalin-like lectin domain; Kelch-type beta propeller; Jacalin-like lectin domain, plant;
A0A078IN84	PP2A regulatory subunit TAP46 [Brassica napus]	0.592	Down	0.0062195	BnaA10g06390D	34.9	44.853	4	12	2	1	1	0	1	1	0	9	11	10	9	9	9	2	2	2	2	2	1	94669000	102860000	0	58568000	58369000	0	1.204	1.308		0.745	0.742		cytoplasm	GO:0050794 regulation of cellular process; GO:0050789 regulation of biological process; GO:0010646 regulation of cell communication; GO:0023051 regulation of signaling; GO:0048583 regulation of response to stimulus; GO:0009966 regulation of signal transduction; GO:0065007 biological regulation;			K17606	IGBP1; immunoglobulin-binding protein 1	bna04136 Autophagy - other - Brassica napus (rape);
A0A078IQ62	aquaporin TIP1-1 [Brassica napus]	1.58	Up	0.0078404	BnaCnng24720D	4.4	25.585	11	1	1	2	1	2	2	2	2	1	1	1	1	1	1	1	1	1	1	1	1	91605000	89547000	116120000	148110000	170460000	151120000	0.717	0.701	0.908	1.159	1.334	1.182	cytoplasm	GO:0006810 transport; GO:0051179 localization; GO:0051234 establishment of localization;	GO:0016020 membrane;	GO:0005215 transporter activity;	K09873			IPR023271;	Aquaporin-like;
A0A078IRF5	phosphoenolpyruvate carboxykinase [ATP]-like [Brassica napus]	1.553	Up	1.57e-05	BnaC02g43920D	16.6	72.927	21	9	3	2	3	3	5	4	4	7	9	9	9	9	9	2	3	3	3	3	3	302830000	292460000	307650000	462260000	472780000	467810000	0.788	0.761	0.801	1.203	1.23	1.217	nucleus	GO:0016051 carbohydrate biosynthetic process; GO:0019319 hexose biosynthetic process; GO:0044711 single-organism biosynthetic process; GO:0044281 small molecule metabolic process; GO:0044699 single-organism process; GO:0009058 biosynthetic process; GO:0046364 monosaccharide biosynthetic process; GO:0044238 primary metabolic process; GO:0005975 carbohydrate metabolic process; GO:1901576 organic su…		GO:0005524 ATP binding; GO:1901265 nucleoside phosphate binding; GO:0004611 phosphoenolpyruvate carboxykinase activity; GO:0001882 nucleoside binding; GO:0043167 ion binding; GO:0016829 lyase activity; GO:0000166 nucleotide binding; GO:0004612 phosphoenolpyruvate carboxykinase (ATP) activity; GO:0097159 organic cyclic compound binding; GO:1901363 heterocyclic compound binding; GO:0032549 ribonucl…	K01610	E4.1.1.49; phosphoenolpyruvate carboxykinase (ATP) [EC:4.1.1.49]	bna00620 Pyruvate metabolism - Brassica napus (rape); bna01200 Carbon metabolism - Brassica napus (rape); bna00020 Citrate cycle (TCA cycle) - Brassica napus (rape); bna00710 Carbon fixation in photosynthetic organisms - Brassica napus (rape); bna00010 Glycolysis / Gluconeogenesis - Brassica napus (rape); bna01110 Biosynthesis of secondary metabolites - Brassica napus (rape); bna01100 Metabolic p…	IPR008210; IPR013035;	Phosphoenolpyruvate carboxykinase, N-terminal; Phosphoenolpyruvate carboxykinase, C-terminal;
A0A078ISV4	Peptidyl-prolyl cis-trans isomerase OS=Brassica napus OX=3708 GN=BnaA10g29520D PE=3 SV=1	0.613	Down	0.010765	BnaA10g29520D	45.1	21.978	15	7	3	2	2	2	3	3	3	7	6	7	7	7	6	3	3	3	3	3	2	355290000	362810000	361160000	243420000	211110000	206990000	1.225	1.251	1.245	0.839	0.728	0.713	extracellular	GO:0044267 cellular protein metabolic process; GO:0044238 primary metabolic process; GO:0018208 peptidyl-proline modification; GO:0000413 protein peptidyl-prolyl isomerization; GO:0044237 cellular metabolic process; GO:0071704 organic substance metabolic process; GO:0006457 protein folding; GO:0018193 peptidyl-amino acid modification; GO:0008152 metabolic process; GO:0044260 cellular macromolecul…		GO:0003755 peptidyl-prolyl cis-trans isomerase activity; GO:0016853 isomerase activity; GO:0003824 catalytic activity; GO:0016859 cis-trans isomerase activity;	K01802			IPR002130; IPR029000;	Cyclophilin-type peptidyl-prolyl cis-trans isomerase domain; Cyclophilin-like domain;
A0A078IW24	60S ribosomal protein L23a-1 [Brassica rapa]	0.534	Down	0.00061742	BnaA05g34620D	49.4	17.453	69	11	11	12	12	11	11	11	12	11	11	11	10	10	11	11	11	11	10	10	11	3367400000	3216800000	3088400000	1869700000	1530300000	1764400000	1.362	1.301	1.249	0.756	0.619	0.714	nucleus	GO:0006518 peptide metabolic process; GO:0043043 peptide biosynthetic process; GO:0044267 cellular protein metabolic process; GO:0006807 nitrogen compound metabolic process; GO:0009058 biosynthetic process; GO:0043603 cellular amide metabolic process; GO:0044238 primary metabolic process; GO:1901566 organonitrogen compound biosynthetic process; GO:1901576 organic substance biosynthetic process; G…	GO:0005840 ribosome; GO:0043226 organelle; GO:0043229 intracellular organelle; GO:0043232 intracellular non-membrane-bounded organelle; GO:0044464 cell part; GO:0005622 intracellular; GO:0005737 cytoplasm; GO:0032991 macromolecular complex; GO:0044424 intracellular part; GO:1990904 ribonucleoprotein complex; GO:0005623 cell; GO:0030529 intracellular ribonucleoprotein complex; GO:0044444 cytoplasm…	GO:0097159 organic cyclic compound binding; GO:1901363 heterocyclic compound binding; GO:1901265 nucleoside phosphate binding; GO:0005488 binding; GO:0000166 nucleotide binding; GO:0005198 structural molecule activity; GO:0003735 structural constituent of ribosome; GO:0036094 small molecule binding;	K02893	RP-L23Ae; large subunit ribosomal protein L23Ae	bna03010 Ribosome - Brassica napus (rape);	IPR012678; IPR005633; IPR012677;	Ribosomal protein L23/L15e core domain; Ribosomal protein L23/L25, N-terminal; Nucleotide-binding alpha-beta plait domain;
A0A078IWZ5	"elongation factor Tu, chloroplastic-like [Brassica oleracea var. oleracea]"	1.596	Up	0.048877	BnaA08g30480D	43.6	34.097	50	12	0	8	9	8	7	8	10	12	12	12	12	12	12	0	0	0	0	0	0	2322200000	1278000000	1661400000	3012300000	2750700000	2630600000	1.02	0.562	0.73	1.324	1.209	1.156	chloroplast			GO:1901265 nucleoside phosphate binding; GO:0001882 nucleoside binding; GO:0043167 ion binding; GO:0000166 nucleotide binding; GO:0097159 organic cyclic compound binding; GO:1901363 heterocyclic compound binding; GO:0032549 ribonucleoside binding; GO:0097367 carbohydrate derivative binding; GO:0032553 ribonucleotide binding; GO:0005488 binding; GO:0032550 purine ribonucleoside binding; GO:0043168…				IPR004160; IPR004161; IPR009001; IPR033720; IPR009000;	Translation elongation factor EFTu/EF1A, C-terminal; Translation elongation factor EFTu-like, domain 2; Translation elongation factor EF1A/initiation factor IF2gamma, C-terminal; Elongation factor Tu, domain 2; Translation protein, beta-barrel domain;
A0A078J1U6	methyl-CpG-binding domain-containing protein 10-like [Brassica napus]	0.622	Down	0.0018407	BnaA09g56750D	32.6	32.394	20	6	6	3	6	3	4	2	2	6	6	6	6	6	6	6	6	6	6	6	6	206230000	244750000	227210000	129670000	143170000	149060000	1.125	1.335	1.239	0.707	0.781	0.813	nucleus		GO:0043226 organelle; GO:0043231 intracellular membrane-bounded organelle; GO:0043229 intracellular organelle; GO:0005634 nucleus; GO:0044464 cell part; GO:0005622 intracellular; GO:0044424 intracellular part; GO:0043227 membrane-bounded organelle; GO:0005623 cell;	GO:0097159 organic cyclic compound binding; GO:1901363 heterocyclic compound binding; GO:0003677 DNA binding; GO:0005488 binding; GO:0003676 nucleic acid binding;				IPR016177; IPR001739;	DNA-binding domain; Methyl-CpG DNA binding;
A0A078J2U0	plant/protein [Arabidopsis thaliana]	1.63	Up	0.0128391	BnaA09g55550D	14.7	29.651	18	2	2	2	3	3	4	3	3	2	2	2	2	2	2	2	2	2	2	2	2	86311000	105190000	115080000	176680000	142290000	181010000	0.642	0.783	0.856	1.314	1.058	1.347	mitochondria
A0A078J4D5	Lipoxygenase (Fragment) OS=Brassica napus OX=3708 GN=BnaA07g38540D PE=3 SV=1	1.509	Up	0.008997	BnaA07g38540D	50.1	51.294	17	18	5	2	3	3	3	2	4	15	16	14	18	16	17	3	4	2	5	3	4	95195000	112830000	102370000	135060000	169000000	164400000	0.733	0.869	0.789	1.04	1.302	1.266	cytoplasm	GO:0044699 single-organism process; GO:0008152 metabolic process; GO:0055114 oxidation-reduction process; GO:0044710 single-organism metabolic process;		GO:0016702 oxidoreductase activity, acting on single donors with incorporation of molecular oxygen, incorporation of two atoms of oxygen; GO:0016701 oxidoreductase activity, acting on single donors with incorporation of molecular oxygen; GO:0003824 catalytic activity; GO:0005488 binding; GO:0051213 dioxygenase activity; GO:0043167 ion binding; GO:0043169 cation binding; GO:0046872 metal ion bindi…	K00454	LOX2S; lipoxygenase [EC:1.13.11.12]	bna00592 alpha-Linolenic acid metabolism - Brassica napus (rape); bna00591 Linoleic acid metabolism - Brassica napus (rape); bna01110 Biosynthesis of secondary metabolites - Brassica napus (rape); bna01100 Metabolic pathways - Brassica napus (rape);	IPR013819;	Lipoxygenase, C-terminal;
A0A078J4F3	"Chlorophyll a-b binding protein, chloroplastic OS=Brassica napus OX=3708 GN=BnaCnng31870D PE=3 SV=1"	1.665	Up	0.00183761	BnaCnng31870D	27.7	29.09	50	7	2	8	7	8	11	9	7	7	7	7	7	7	7	2	2	2	2	2	2	716810000	612680000	573190000	1102600000	1023800000	1039900000	0.848	0.725	0.678	1.305	1.212	1.231	chloroplast				K08909	LHCA3; light-harvesting complex I chlorophyll a/b binding protein 3	bna00196 Photosynthesis - antenna proteins - Brassica napus (rape); bna01100 Metabolic pathways - Brassica napus (rape);	IPR023329;	Chlorophyll a/b binding protein domain;
A0A078J5S5	dnaJ homolog subfamily C member 16 [Brassica rapa]	0.638	Down	0.00039571	BnaA09g56130D	3.4	79.687	10	2	2	2	2	2	1	2	1	2	2	2	2	2	2	2	2	2	2	2	2	40802000	40303000	39296000	27303000	23826000	25693000	1.241	1.226	1.195	0.831	0.725	0.782	chloroplast							IPR001623;	DnaJ domain;
A0A078J7D9	2-alkenal reductase (NADP(+)-dependent) [Brassica oleracea var. oleracea]	0.24	Down	0.00033513	BnaC02g45290D	39.4	38.565	23	8	2	7	5	7	2	1	1	8	7	7	4	4	4	2	1	1	1	1	0	291050000	306220000	272620000	67723000	56116000	85149000	1.619	1.703	1.516	0.377	0.312	0.474	cytoplasm	GO:0044699 single-organism process; GO:0008152 metabolic process; GO:0055114 oxidation-reduction process; GO:0044710 single-organism metabolic process;			K08070			IPR011032; IPR016040; IPR013149;	GroES-like; NAD(P)-binding domain; Alcohol dehydrogenase, C-terminal;
A0A078J8I6	"Chlorophyll a-b binding protein, chloroplastic OS=Brassica napus OX=3708 GN=BnaC02g46810D PE=3 SV=1"	1.649	Up	9.84e-05	BnaC02g46810D	62.3	30.308	72	15	15	11	9	11	12	14	15	14	14	14	13	14	15	14	14	14	13	14	15	1731100000	1897500000	1833000000	2988700000	2916500000	3099200000	0.718	0.787	0.76	1.24	1.21	1.285	chloroplast				K08916	LHCB5; light-harvesting complex II chlorophyll a/b binding protein 5	bna00196 Photosynthesis - antenna proteins - Brassica napus (rape); bna01100 Metabolic pathways - Brassica napus (rape);	IPR023329;	Chlorophyll a/b binding protein domain;
A0A078JAE2	"7-hydroxymethyl chlorophyll a reductase, chloroplastic-like [Brassica napus]"	0.604	Down	0.049523	BnaC05g49040D	15.1	51.892	20	5	5	4	5	5	2	2	2	5	4	4	2	3	2	5	4	4	2	3	2	118020000	173640000	181420000	79684000	117610000	88571000	0.933	1.373	1.434	0.63	0.93	0.7	chloroplast				K18010	HCAR; 7-hydroxymethyl chlorophyll a reductase [EC:1.17.7.2]	bna00860 Porphyrin and chlorophyll metabolism - Brassica napus (rape); bna01110 Biosynthesis of secondary metabolites - Brassica napus (rape); bna01100 Metabolic pathways - Brassica napus (rape);	IPR007525; IPR007516;	Coenzyme F420 hydrogenase/dehydrogenase beta subunit, C-terminal; Coenzyme F420 hydrogenase/dehydrogenase beta subunit, N-terminal;
A0A078JBV6	histidine-rich glycoprotein-like [Brassica napus]	0.142	Down	2.43e-05	BnaA09g55630D	19.4	26.857	21	3	3	5	4	5	3	3	1	3	3	3	2	2	2	3	3	3	2	2	2	173480000	187000000	169900000	23574000	29619000	22174000	1.718	1.852	1.683	0.234	0.293	0.22	chloroplast							IPR013771; IPR016140;	Bifunctional trypsin/alpha-amylase inhibitor helical domain; Bifunctional inhibitor/plant lipid transfer protein/seed storage helical domain;
A0A078JCZ3	"30S ribosomal protein S9, chloroplastic-like [Brassica napus]"	1.549	Up	0.00198462	BnaAnng19390D	28.8	22.952	33	5	5	5	6	6	6	5	5	5	4	5	4	3	4	5	4	5	4	3	4	411910000	481520000	468520000	669120000	683510000	756000000	0.712	0.832	0.81	1.157	1.182	1.307	chloroplast	GO:0006518 peptide metabolic process; GO:0043043 peptide biosynthetic process; GO:0044267 cellular protein metabolic process; GO:0006807 nitrogen compound metabolic process; GO:0009058 biosynthetic process; GO:0043603 cellular amide metabolic process; GO:0044238 primary metabolic process; GO:1901566 organonitrogen compound biosynthetic process; GO:1901576 organic substance biosynthetic process; G…	GO:0005840 ribosome; GO:0043226 organelle; GO:0043229 intracellular organelle; GO:0043232 intracellular non-membrane-bounded organelle; GO:0044464 cell part; GO:0005622 intracellular; GO:0005737 cytoplasm; GO:0032991 macromolecular complex; GO:0044424 intracellular part; GO:1990904 ribonucleoprotein complex; GO:0005623 cell; GO:0030529 intracellular ribonucleoprotein complex; GO:0044444 cytoplasm…	GO:0003735 structural constituent of ribosome; GO:0005198 structural molecule activity;	K02996	RP-S9; small subunit ribosomal protein S9	bna03010 Ribosome - Brassica napus (rape);	IPR020568; IPR014721;	Ribosomal protein S5 domain 2-type fold; Ribosomal protein S5 domain 2-type fold, subgroup;
A0A078JFK2	Electron transfer activity/cupredoxin superfamily protein	0.578	Down	0.00062364	BnaA02g35610D	43	17.906	24	3	3	3	4	3	4	5	5	3	3	3	3	3	3	3	3	3	3	3	3	283470000	250530000	258750000	140910000	163190000	153740000	1.36	1.202	1.241	0.676	0.783	0.738	extracellular			GO:0009055 electron carrier activity;				IPR003245; IPR008972;	Phytocyanin domain; Cupredoxin;
A0A078JGD6	myrosinase-binding protein 2-like isoform X1 [Raphanus sativus]	1.59	Up	0.00104086	BnaA06g37520D	23.6	31.249	10	5	3	2	1	0	2	2	3	4	4	4	4	5	5	2	2	2	2	3	3	49462000	58025000	51091000	84278000	80379000	87518000	0.723	0.848	0.746	1.231	1.174	1.278	cytoplasm			GO:0030246 carbohydrate binding; GO:0005488 binding;				IPR001229; IPR033734;	Jacalin-like lectin domain; Jacalin-like lectin domain, plant;
A0A078JGR7	"Chlorophyll a-b binding protein, chloroplastic OS=Brassica napus OX=3708 GN=BnaAnng22920D PE=3 SV=1"	3.015	Up	0.0038001	BnaAnng22920D	55.8	28.326	11	8	1	1	2	2	2	3	1	8	8	8	8	8	7	1	1	1	1	1	0	1255000000	1701100000	1742700000	4697100000	4746900000	0	0.444	0.601	0.616	1.661	1.678		chloroplast				K08912	LHCB1; light-harvesting complex II chlorophyll a/b binding protein 1	bna00196 Photosynthesis - antenna proteins - Brassica napus (rape); bna01100 Metabolic pathways - Brassica napus (rape);	IPR023329;	Chlorophyll a/b binding protein domain;
A0A078JJ05	expressed protein [Arabidopsis lyrata subsp. lyrata]	1.539	Up	0.000159617	BnaCnng46650D	40.7	9.3624	20	3	3	3	3	3	3	4	4	2	2	2	3	3	3	2	2	2	3	3	3	603700000	598220000	618950000	965840000	880260000	956330000	0.783	0.776	0.803	1.253	1.142	1.241	chloroplast
A0A078JJG8	subtilisin-like protease SBT2.5 [Brassica rapa]	0.631	Down	0.0034028	BnaA09g52900D	13.7	20.707	13	2	2	2	1	1	3	3	3	1	2	2	2	2	2	1	2	2	2	2	2	0	72121000	79796000	45160000	49450000	49263000		1.219	1.349	0.763	0.836	0.833	cytoplasm		GO:0016020 membrane; GO:0005618 cell wall; GO:0030312 external encapsulating structure; GO:0005623 cell; GO:0044464 cell part; GO:0071944 cell periphery;	GO:0004252 serine-type endopeptidase activity; GO:0004175 endopeptidase activity; GO:0008233 peptidase activity; GO:0003824 catalytic activity; GO:0017171 serine hydrolase activity; GO:0008236 serine-type peptidase activity; GO:0070011 peptidase activity, acting on L-amino acid peptides; GO:0016787 hydrolase activity;				IPR010435;	Fn3-like domain;
A0A078JJT8	hsp70-Hsp90 organizing protein 3 [Brassica napus]	0.647	Down	0.0180575	BnaC02g46730D	12.3	62.97	14	7	4	2	4	3	2	1	2	7	7	7	6	5	7	4	4	4	3	2	4	43971000	40338000	44787000	31815000	29543000	22110000	1.241	1.139	1.264	0.898	0.834	0.624	mitochondria			GO:0005515 protein binding; GO:0005488 binding;	K09553			IPR006636; IPR011990; IPR013026;	Heat shock chaperonin-binding; Tetratricopeptide-like helical domain; Tetratricopeptide repeat-containing domain;
A0A078JKD5	plant/protein [Arabidopsis thaliana]	1.589	Up	0.0022159	BnaC03g73280D	25.2	16.696	22	3	3	3	3	3	4	4	5	3	3	3	3	3	3	3	3	3	3	3	3	127580000	125240000	122890000	174230000	214270000	208430000	0.787	0.773	0.758	1.075	1.322	1.286	cytoplasm
A0A078JKS6	Hexosyltransferase OS=Brassica napus OX=3708 GN=BnaCnng54730D PE=3 SV=1	0.157	Down	1.49e-06	BnaCnng54730D	47.2	44.455	47	14	14	16	10	15	2	1	3	12	11	13	3	3	3	12	11	13	3	3	3	424070000	397040000	387880000	58589000	67283000	64180000	1.819	1.703	1.663	0.251	0.289	0.275	vacuolar membrane	GO:0006486 protein glycosylation; GO:0043413 macromolecule glycosylation; GO:0009101 glycoprotein biosynthetic process; GO:0044763 single-organism cellular process; GO:0044267 cellular protein metabolic process; GO:0009100 glycoprotein metabolic process; GO:0044699 single-organism process; GO:0009058 biosynthetic process; GO:0044238 primary metabolic process; GO:0044237 cellular metabolic process…	GO:0016020 membrane;	GO:0016757 transferase activity, transferring glycosyl groups; GO:0016758 transferase activity, transferring hexosyl groups; GO:0003824 catalytic activity; GO:0016740 transferase activity; GO:0008378 galactosyltransferase activity;	K20855			IPR025298;	Domain of unknown function DUF4094;
A0A078JM99	UPF0725 protein At5g63820-like [Brassica napus]	0.617	Down	0.01898	BnaCnng59860D	11.7	32.618	9	3	3	1	1	2	1	2	2	1	2	2	3	3	2	1	2	2	3	3	2	0	26149000	26636000	14942000	14846000	19038000		1.287	1.311	0.735	0.731	0.937	cytoplasm
A0A078JPL2	"photosystem II 10 kDa polypeptide, chloroplastic-like [Brassica napus]"	1.778	Up	0.00166128	BnaAnng27100D	32.6	14.389	14	4	2	1	3	1	3	2	4	3	4	4	4	4	4	1	2	2	2	2	2	0	69559000	76187000	134970000	121710000	132080000		0.651	0.713	1.263	1.139	1.236	chloroplast	GO:0008152 metabolic process; GO:0044237 cellular metabolic process; GO:0009987 cellular process; GO:0015979 photosynthesis;	GO:0016020 membrane; GO:0009523 photosystem II; GO:0098796 membrane protein complex; GO:0009654 photosystem II oxygen evolving complex; GO:0042651 thylakoid membrane; GO:0032991 macromolecular complex; GO:0044424 intracellular part; GO:0005623 cell; GO:0034357 photosynthetic membrane; GO:0009521 photosystem; GO:1902494 catalytic complex; GO:0044425 membrane part; GO:0005622 intracellular; GO:0044…		K03541	psbR; photosystem II 10kDa protein	bna00195 Photosynthesis - Brassica napus (rape);
A0A078JR17	caffeic acid 3-O-methyltransferase-like [Brassica napus]	0.567	Down	0.000103071	BnaCnng66420D	60	25.873	54	10	10	9	9	10	7	10	9	10	10	10	8	9	9	10	10	10	8	9	9	1373100000	1297000000	1281700000	703100000	761980000	776690000	1.33	1.256	1.242	0.681	0.738	0.752	cytoplasm			GO:0016741 transferase activity, transferring one-carbon groups; GO:0008171 O-methyltransferase activity; GO:0008168 methyltransferase activity; GO:0003824 catalytic activity; GO:0016740 transferase activity;				IPR029063; IPR001077;	S-adenosyl-L-methionine-dependent methyltransferase; O-methyltransferase, family 2;
A0A078JT79	"ATP synthase subunit delta, chloroplastic-like [Brassica napus]"	1.587	Up	0.00126306	BnaCnng66500D	53.4	25.446	62	13	3	10	9	9	11	9	14	10	10	10	12	12	11	2	3	3	3	3	3	1096000000	1050400000	921970000	1555800000	1620600000	1692700000	0.828	0.794	0.697	1.176	1.225	1.28	chloroplast	GO:0009116 nucleoside metabolic process; GO:0042278 purine nucleoside metabolic process; GO:0009167 purine ribonucleoside monophosphate metabolic process; GO:0009117 nucleotide metabolic process; GO:0044699 single-organism process; GO:0046129 purine ribonucleoside biosynthetic process; GO:0009163 nucleoside biosynthetic process; GO:0009058 biosynthetic process; GO:0009156 ribonucleoside monophosp…	GO:0016020 membrane;	GO:0022804 active transmembrane transporter activity; GO:0042625 ATPase coupled ion transmembrane transporter activity; GO:0015075 ion transmembrane transporter activity; GO:0022853 active ion transmembrane transporter activity; GO:0015399 primary active transmembrane transporter activity; GO:0022892 substrate-specific transporter activity; GO:0044769 ATPase activity, coupled to transmembrane mov…	K02113	ATPF1D; F-type H+-transporting ATPase subunit delta	bna00195 Photosynthesis - Brassica napus (rape); bna00190 Oxidative phosphorylation - Brassica napus (rape); bna01100 Metabolic pathways - Brassica napus (rape);	IPR026015;	F1F0 ATP synthase OSCP/delta subunit, N-terminal domain;
A0A078JUW0	"lipoxygenase 2, chloroplastic-like [Brassica oleracea var. oleracea]"	1.554	Up	0.00145678	BnaCnng67400D	50	51.859	34	20	2	5	5	6	6	6	6	17	16	18	19	20	19	2	2	2	2	2	2	793780000	675880000	683790000	1070600000	1115800000	1159300000	0.866	0.737	0.746	1.168	1.217	1.265	chloroplast	GO:0044699 single-organism process; GO:0008152 metabolic process; GO:0055114 oxidation-reduction process; GO:0044710 single-organism metabolic process;		GO:0016702 oxidoreductase activity, acting on single donors with incorporation of molecular oxygen, incorporation of two atoms of oxygen; GO:0016701 oxidoreductase activity, acting on single donors with incorporation of molecular oxygen; GO:0003824 catalytic activity; GO:0005488 binding; GO:0051213 dioxygenase activity; GO:0043167 ion binding; GO:0043169 cation binding; GO:0046872 metal ion bindi…				IPR027433; IPR001024; IPR013819;	Lipoxygenase, domain 3; PLAT/LH2 domain; Lipoxygenase, C-terminal;
A0A078JV26	"trifunctional UDP-glucose 4,6-dehydratase/UDP-4-keto-6-deoxy-D-glucose 3,5-epimerase/UDP-4-keto-L-rhamnose-reductase RHM1 [Brassica rapa]"	0.391	Down	0.00151636	BnaCnng72830D	50.6	48.99	12	21	3	2	3	2	1	3	1	18	19	20	17	18	17	2	3	3	2	2	2	117810000	134860000	109870000	49885000	38037000	54087000	1.401	1.604	1.307	0.593	0.452	0.643	cytoskeleton							IPR029903; IPR016040;	RmlD-like substrate binding domain; NAD(P)-binding domain;
A0A078JWT0	abscisic acid receptor PYR1-like [Brassica rapa]	0.509	Down	0.0026593	BnaAnng35310D	22.6	21.111	16	4	4	3	3	2	1	4	3	4	4	4	4	4	4	4	4	4	4	4	4	204880000	188420000	155180000	95503000	100940000	82899000	1.485	1.366	1.125	0.692	0.732	0.601	cytoplasm				K14496	PYL; abscisic acid receptor PYR/PYL family	bna04075 Plant hormone signal transduction - Brassica napus (rape); bna04016 MAPK signaling pathway - plant - Brassica napus (rape);	IPR023393;	START-like domain;
A0A078JXE7	"photosystem II 10 kDa polypeptide, chloroplastic-like [Brassica rapa]"	1.943	Up	0.00032343	BnaAnng40550D	37.9	14.576	31	5	3	4	4	5	5	6	7	5	5	5	5	5	5	3	3	3	3	3	3	198640000	201290000	228290000	437480000	389360000	394040000	0.645	0.653	0.741	1.42	1.263	1.279	chloroplast	GO:0008152 metabolic process; GO:0044237 cellular metabolic process; GO:0009987 cellular process; GO:0015979 photosynthesis;	GO:0016020 membrane; GO:0009523 photosystem II; GO:0098796 membrane protein complex; GO:0009654 photosystem II oxygen evolving complex; GO:0042651 thylakoid membrane; GO:0032991 macromolecular complex; GO:0044424 intracellular part; GO:0005623 cell; GO:0034357 photosynthetic membrane; GO:0009521 photosystem; GO:1902494 catalytic complex; GO:0044425 membrane part; GO:0005622 intracellular; GO:0044…		K03541	psbR; photosystem II 10kDa protein	bna00195 Photosynthesis - Brassica napus (rape);
A0A078JZI7	nuclear transport factor 2-like [Brassica oleracea var. oleracea]	2.254	Up	0.00026395	BnaAnng38740D	32.4	11.311	11	3	1	2	1	1	2	2	3	3	3	3	3	3	3	1	1	1	1	1	1	70725000	75246000	61837000	153650000	148230000	166620000	0.627	0.668	0.549	1.363	1.315	1.478	chloroplast	GO:0006810 transport; GO:0051179 localization; GO:0051234 establishment of localization;	GO:0005623 cell; GO:0005622 intracellular; GO:0044464 cell part;					IPR002075; IPR018222; IPR032710;	Nuclear transport factor 2; Nuclear transport factor 2, eukaryote; NTF2-like domain;
A0A078K1C3	"lipoxygenase 2, chloroplastic-like [Brassica oleracea var. oleracea]"	1.637	Up	0.025604	BnaCnng78230D	43	36.782	29	13	3	4	4	5	4	6	6	12	12	12	13	13	13	3	3	3	3	3	3	438920000	334750000	406470000	652290000	649010000	630880000	0.846	0.645	0.784	1.257	1.251	1.216	chloroplast	GO:0044699 single-organism process; GO:0008152 metabolic process; GO:0055114 oxidation-reduction process; GO:0044710 single-organism metabolic process;		GO:0016702 oxidoreductase activity, acting on single donors with incorporation of molecular oxygen, incorporation of two atoms of oxygen; GO:0016701 oxidoreductase activity, acting on single donors with incorporation of molecular oxygen; GO:0003824 catalytic activity; GO:0005488 binding; GO:0051213 dioxygenase activity; GO:0043167 ion binding; GO:0043169 cation binding; GO:0046872 metal ion bindi…				IPR013819;	Lipoxygenase, C-terminal;
A0A078K1N9	venom phosphodiesterase 2-like [Brassica napus]	2.907	Up	0.0122408	BnaAnng42000D	8.9	50.47	26	4	1	4	3	3	5	6	5	4	4	4	4	4	4	1	1	1	1	1	1	99955000	89415000	66873000	255310000	247630000	241640000	0.599	0.536	0.401	1.531	1.485	1.449	chloroplast	GO:0008152 metabolic process;		GO:0003824 catalytic activity;				IPR017849; IPR017850;	Alkaline phosphatase-like, alpha/beta/alpha; Alkaline-phosphatase-like, core domain;
D1L8M7	ribosomal protein S2 (chloroplast) [Eutrema halophilum]	1.609	Up	0.0006361	rps2	38.6	26.904	44	10	10	6	10	5	7	8	8	9	9	9	9	9	9	9	9	9	9	9	9	338020000	341400000	321100000	499720000	582540000	528150000	0.777	0.785	0.738	1.148	1.339	1.214	cytoplasm	GO:0006518 peptide metabolic process; GO:0043043 peptide biosynthetic process; GO:0044267 cellular protein metabolic process; GO:0006807 nitrogen compound metabolic process; GO:0009058 biosynthetic process; GO:0043603 cellular amide metabolic process; GO:0044238 primary metabolic process; GO:1901566 organonitrogen compound biosynthetic process; GO:1901576 organic substance biosynthetic process; G…	GO:0005840 ribosome; GO:0043229 intracellular organelle; GO:0043232 intracellular non-membrane-bounded organelle; GO:0015935 small ribosomal subunit; GO:0044446 intracellular organelle part; GO:0005737 cytoplasm; GO:0032991 macromolecular complex; GO:0044424 intracellular part; GO:0005623 cell; GO:0044422 organelle part; GO:0043228 non-membrane-bounded organelle; GO:0043226 organelle; GO:0044391 …	GO:0003735 structural constituent of ribosome; GO:0005198 structural molecule activity;	K02967	RP-S2; small subunit ribosomal protein S2	bna03010 Ribosome - Brassica napus (rape);	IPR023591;	Ribosomal protein S2, flavodoxin-like domain;
P93063	GDSL esterase/lipase At1g54020-like precursor [Brassica napus]	1.858	Up	0.00039837	BnaA06g01430D	45.2	42.661	28	13	5	6	4	4	7	3	4	12	12	12	13	11	11	4	4	4	5	4	4	217980000	240370000	262540000	453800000	429430000	456620000	0.635	0.7	0.764	1.321	1.25	1.329	extracellular			GO:0016787 hydrolase activity; GO:0003824 catalytic activity; GO:0016788 hydrolase activity, acting on ester bonds;				IPR001087; IPR013830;	GDSL lipase/esterase; SGNH hydrolase-type esterase domain;
