# Supplementary material for: High-generation near-isogenic lines combined with multi-omics to study the mechanism of polima cytoplasmic male sterility
Source: BMC Plant Biol. 2021 Mar 5;21:130. doi: 10.1186/s12870-021-02852-7 (PMC7934456; doi:10.1186/s12870-021-02852-7)
Supplement: Supplementary file 9 — Additional file 9: Table S4. Enrichment analysis of KEGG metabolites [file 12870_2021_2852_MOESM9_ESM.xlsx]

## Sheet: Fertility_vs_Sterility_KEGG_add
#KEGG_n	32	KEGG_N	460
#Pathway	ko_ID	Unique compound	compound	Uni_all	compound_all
Arginine and proline metabolism	ko00330	4	41	32	460	pma0692+pmb0505+pme3011+pmb0490
beta-Alanine metabolism	ko00410	2	18	32	460	pma0692+pme3011
Glutathione metabolism	ko00480	2	26	32	460	pma0692+pmb0505
Phenylpropanoid biosynthesis	ko00940	4	51	32	460	pma0692+pmf0014+pme2993+pme2695
Metabolic pathways	ko01100	17	286	32	460	pmf0209+pmf0292+pmb0711+pme0202+pme0376+pmb0296+pme2617+pma0692+pmf0058+pme3011+pmb0149+pme2960+pmb0505+pme0200+pme0292+pmf0057+pme2695
ABC transporters	ko02010	3	55	32	460	pma0692+pmb0505+pme2695
Glycerolipid metabolism	ko00561	2	18	32	460	pmb0149+pmb0296
Tropane, piperidine and pyridine alkaloid biosynthesis	ko00960	2	17	32	460	pme2695+pmb0505
Biosynthesis of secondary metabolites	ko01110	17	194	32	460	pmf0058+pme2993+pmf0209+pme2617+pme0202+pme0376+pmb0711+pmb1490+pmf0057+pmf0289+pme1599+pme2695+pmb0505+pme2960+pmf0014+pme0292+pme0200
Flavonoid biosynthesis	ko00941	10	61	32	460	pme1599+pmf0057+pmf0058+pme3461+pme2960+pmb0711+pme2319+pme0200+pme0376+pme3473
Flavone and flavonol biosynthesis	ko00944	5	42	32	460	pme3288+pmb3013+pmb0711+pme0200+pme0202
Diterpenoid biosynthesis	ko00904	1	1	32	460	pmb1490
Phenylalanine, tyrosine and tryptophan biosynthesis	ko00400	3	22	32	460	pmb3058+pme2695+pmb3094
Glycolysis / Gluconeogenesis	ko00010	1	4	32	460	pme0292
Taurine and hypotaurine metabolism	ko00430	1	7	32	460	pme0292
Phosphonate and phosphinate metabolism	ko00440	1	2	32	460	pme0292
Pyruvate metabolism	ko00620	1	6	32	460	pme0292
Propanoate metabolism	ko00640	1	6	32	460	pme0292
C5-Branched dibasic acid metabolism	ko00660	1	4	32	460	pme0292
Zeatin biosynthesis	ko00908	2	11	32	460	pmf0289+pme0292
Sulfur metabolism	ko00920	1	6	32	460	pme0292
Carbon metabolism	ko01200	1	18	32	460	pme0292
Isoflavonoid biosynthesis	ko00943	2	7	32	460	pme0376+pmf0058
Cysteine and methionine metabolism	ko00270	1	16	32	460	pme2617
Glucosinolate biosynthesis	ko00966	2	12	32	460	pme2617+pme2695
Aminoacyl-tRNA biosynthesis	ko00970	2	32	32	460	pme2695+pme2617
2-Oxocarboxylic acid metabolism	ko01210	2	22	32	460	pme2695+pme2617
Biosynthesis of amino acids	ko01230	2	46	32	460	pme2617+pme2695
Phenylalanine metabolism	ko00360	2	28	32	460	pmf0209+pme2695
Cyanoamino acid metabolism	ko00460	1	13	32	460	pme2695
Alanine, aspartate and glutamate metabolism	ko00250	1	15	32	460	pme3011
Butanoate metabolism	ko00650	1	10	32	460	pme3011
Nicotinate and nicotinamide metabolism	ko00760	1	17	32	460	pme3011
Pyrimidine metabolism	ko00240	1	19	32	460	pme3882
Sphingolipid metabolism	ko00600	1	3	32	460	pmf0292
Stilbenoid, diarylheptanoid and gingerol biosynthesis	ko00945	1	7	32	460	pmf0300
