# Supplementary material for: High-generation near-isogenic lines combined with multi-omics to study the mechanism of polima cytoplasmic male sterility
Source: BMC Plant Biol. 2021 Mar 5;21:130. doi: 10.1186/s12870-021-02852-7 (PMC7934456; doi:10.1186/s12870-021-02852-7)
Supplement: Supplementary file 10 — Additional file 10: Table S5. Proteomic Differential Protein KEGG Enrichment Analysis [file 12870_2021_2852_MOESM10_ESM.xlsx]

## Sheet: 蛋白组
RNA edit
BnaA09g06660D	A0A078FUQ6	+	-	-0.61706	0.0015	RNA recognition motif (RRM)-containing protein
BnaC06g23390D	A0A078FDM2	-	+	-0.2361	0.53657	RNA polymerase II subunit C-terminal domain phosphatase
BnaA01g22260D	A0A078GHA1	-	-	-1.22769	0.01624	RNA-binding protein 25 isoforms X1
Respiratory electron transport chain protein
BnaA02g35610D	A0A078JFK2	-	+	-0.79086	0.00062	Electron transfer activity/cupredoxin superfamily protein
BnaA05g32320D	A0A078I0S7	-	+	0.73948	0.16802	NADH dehydrogenase [ubiquinone] iron-sulfur protein 6
BnaA06g16370D	A0A078F502	-	-	0.98176	-0.00616	Gamma carbonic anhydrase-like 2
BnaC03g14740D	A0A078I202	+	-	-1.16106	0.00038	SPFH/Band 7/PHB domain-containing membrane protein
BnaC08g43300D	A0A078GBF1	-	-	-0.87303	0.0019	Encodes UDP-d-apiose synthase
BnaC09g47460D	A0A078G848	-	+	-1	0.00098	NADH dehydrogenase [ubiquinone] flavoprotein 1
Anther development protein
BnaA01g13540D	A0A078ICM7	+	-	-1.88014	0.00328	UDP-glucose 4-epimerase 2
BnaA02g05650D	A0A078F7X9	-	+	0.62574	0.00412	Pollen Ole e 1 allergen and extensin family protein
BnaA04g21720D	A0A078FVE9	-	-	-4.5298	1e-05	Type III polyketide synthase A-like
BnaA08g15000D	A0A078GE34	-	-	-6.67917	0.0001	Tetraketide alpha-pyrone reductase 1-like
BnaC07g33620D	A0A078F9K9	+	-	0.83443	0.06855	Pollen-specific leucine-rich repeat extension-like protein 1
BnaA04g26600D	A0A078HGU6	+	-	-1.34373	0.00096	LDL receptor wingless signaling/trafficking chaperone
Energy transport-related protein
BnaA03g01500D	A0A078FEE1	-	-	-1.18473	0.00094	Lysosomal beta glucosidase-like
BnaA10g11120D	A0A078HLN1	-	-	-1.42526	0.0007	Calcium-transporting ATPase
BnaC01g21970D	A0A078H9K8	-	-	-0.6416	0.04709	Dihydrolipoyl dehydrogenase
BnaC06g00540D	A0A078IEJ9	-	-	2.38727	2e-05	Probable mitochondrial chaperone BCS1-B
BnaCnng66500D	A0A078JT79	-	-	0.88088	0.00126	ATP synthase subunit delta, chloroplastic-like
Tapetum development protein
BnaA01g23670D	A0A078FYQ2	+	-	-3.60823	0.00012	May play a role in tapetum development.
BnaA09g10680D	A0A078HQA1	+	-	-5.68514	1e-05	4-Coumarate-CoA ligase-like 1
Oxidative phosphorylation protein
BnaA01g17520D	A0A078H3Z4	-	+	-2.71786	0.00052	Peroxidase
BnaC01g19630D	A0A078GUT8	-	-	1.71357	2e-05	NADPH-protochlorophyllide oxidoreductase

## Sheet: Sheet1
KEGG pathway	Fisher's exact test p value	Mapping	Fold enrichment	Protein accession	Protein description	Ratio	Regulated Type	P value	Gene name	Sequence coverage [%]	Mol. weight [kDa]	MS/MS Counts	Peptides	Unique peptides	MS/MS Count F1	MS/MS Count F2	MS/MS Count F3	MS/MS Count S1	MS/MS Count S2	MS/MS Count S3	Peptides F1	Peptides F2	Peptides F3	Peptides S1	Peptides S2	Peptides S3	Unique peptides F1	Unique peptides F2	Unique peptides F3	Unique peptides S1	Unique peptides S2	Unique peptides S3	LFQ intensity F1	LFQ intensity F2	LFQ intensity F3	LFQ intensity S1	LFQ intensity S2	LFQ intensity S3	F1	F2	F3	S1	S2	S3
bna00280 Valine, leucine and isoleucine degradation	0.0628609	3	3.26	A0A078H9K8	Dihydrolipoyl dehydrogenase OS=Brassica napus OX=3708 GN=BnaC01g21970D PE=3 SV=1	0.641	Down	0.047085	BnaC01g21970D	49.8	58.309	13	20	3	3	2	1	2	3	2	19	19	19	20	20	20	3	2	2	3	3	3	357340000	314000000	0	248480000	220510000	176120000	1.357	1.193		0.944	0.838	0.669
bna00280 Valine, leucine and isoleucine degradation	0.0628609	3	3.26	A0A078I2C5	"aldehyde dehydrogenase family 2 member B4, mitochondrial [Brassica oleracea var. oleracea]"	0.576	Down	1.53e-05	BnaCnng12150D	51.3	58.477	99	22	3	23	20	23	10	13	10	21	21	22	16	18	17	3	3	3	3	3	3	1691200000	1801100000	1759300000	1018700000	1014400000	992360000	1.226	1.306	1.275	0.738	0.735	0.719
bna00280 Valine, leucine and isoleucine degradation	0.0628609	3	3.26	A0A078HET1	"aldehyde dehydrogenase family 2 member B4, mitochondrial [Brassica napus]"	0.151	Down	0.00014137	BnaA06g16950D	49.2	58.526	13	21	2	3	3	4	1	1	1	20	20	21	15	17	16	2	2	2	2	2	2	131330000	132380000	123330000	19497000	19586000	19566000	1.768	1.782	1.66	0.262	0.264	0.263
bna00340 Histidine metabolism	0.0448705	2	5.84	A0A078I2C5	"aldehyde dehydrogenase family 2 member B4, mitochondrial [Brassica oleracea var. oleracea]"	0.576	Down	1.53e-05	BnaCnng12150D	51.3	58.477	99	22	3	23	20	23	10	13	10	21	21	22	16	18	17	3	3	3	3	3	3	1691200000	1801100000	1759300000	1018700000	1014400000	992360000	1.226	1.306	1.275	0.738	0.735	0.719
bna00340 Histidine metabolism	0.0448705	2	5.84	A0A078HET1	"aldehyde dehydrogenase family 2 member B4, mitochondrial [Brassica napus]"	0.151	Down	0.00014137	BnaA06g16950D	49.2	58.526	13	21	2	3	3	4	1	1	1	20	20	21	15	17	16	2	2	2	2	2	2	131330000	132380000	123330000	19497000	19586000	19566000	1.768	1.782	1.66	0.262	0.264	0.263
bna04016 MAPK signaling pathway - plant	0.545461	1	1.29	A0A078JWT0	abscisic acid receptor PYR1-like [Brassica rapa]	0.509	Down	0.0026593	BnaAnng35310D	22.6	21.111	16	4	4	3	3	2	1	4	3	4	4	4	4	4	4	4	4	4	4	4	4	204880000	188420000	155180000	95503000	100940000	82899000	1.485	1.366	1.125	0.692	0.732	0.601
bna00195 Photosynthesis	0.0689769	3	3.14	A0A078JT79	"ATP synthase subunit delta, chloroplastic-like [Brassica napus]"	1.587	Up	0.00126306	BnaCnng66500D	53.4	25.446	62	13	3	10	9	9	11	9	14	10	10	10	12	12	11	2	3	3	3	3	3	1096000000	1050400000	921970000	1555800000	1620600000	1692700000	0.828	0.794	0.697	1.176	1.225	1.28
bna00195 Photosynthesis	0.0689769	3	3.14	A0A078JPL2	"photosystem II 10 kDa polypeptide, chloroplastic-like [Brassica napus]"	1.778	Up	0.00166128	BnaAnng27100D	32.6	14.389	14	4	2	1	3	1	3	2	4	3	4	4	4	4	4	1	2	2	2	2	2	0	69559000	76187000	134970000	121710000	132080000		0.651	0.713	1.263	1.139	1.236
bna00195 Photosynthesis	0.0689769	3	3.14	A0A078JXE7	"photosystem II 10 kDa polypeptide, chloroplastic-like [Brassica rapa]"	1.943	Up	0.00032343	BnaAnng40550D	37.9	14.576	31	5	3	4	4	5	5	6	7	5	5	5	5	5	5	3	3	3	3	3	3	198640000	201290000	228290000	437480000	389360000	394040000	0.645	0.653	0.741	1.42	1.263	1.279
bna01210 2-Oxocarboxylic acid metabolism	0.758404	1	0.72	A0A078HDJ5	cytochrome P450 83B1 [Brassica napus]	1.649	Up	0.000196252	BnaA08g04520D	25.3	56.921	54	13	13	7	7	6	11	8	15	12	13	11	12	12	13	12	13	11	12	12	13	309820000	300940000	275630000	500170000	476660000	485010000	0.792	0.769	0.704	1.278	1.218	1.239
bna00520 Amino sugar and nucleotide sugar metabolism	0.539075	2	1.12	A0A078GBF1	UDP-D-apiose/UDP-D-xylose synthase 2 [Brassica napus]	0.546	Down	0.00189739	BnaC08g43300D	65.8	43.875	19	24	3	4	3	3	3	5	1	22	22	23	21	22	20	3	3	2	2	3	2	171160000	158080000	174760000	78646000	94532000	102180000	1.318	1.217	1.345	0.605	0.728	0.787
bna00520 Amino sugar and nucleotide sugar metabolism	0.539075	2	1.12	A0A078ICM7	UDP-glucose 4-epimerase 2 [Brassica rapa]	0.441	Down	0.0032753	BnaA01g13540D	22.1	38.333	22	6	4	5	5	5	2	2	3	6	6	6	6	5	6	4	4	4	4	3	4	205470000	208050000	205870000	85671000	99684000	87737000	1.381	1.399	1.384	0.576	0.67	0.59
bna00190 Oxidative phosphorylation	0.612194	2	0.98	A0A078G848	"NADH dehydrogenase [ubiquinone] flavoprotein 1, mitochondrial-like isoform X2 [Raphanus sativus]"	0.5	Down	0.00098431	BnaC09g47460D	45.7	13.275	15	4	1	3	3	2	2	3	2	4	4	4	4	3	4	1	1	1	1	1	1	303690000	285580000	289110000	169400000	140110000	130110000	1.383	1.3	1.316	0.771	0.638	0.592
bna00190 Oxidative phosphorylation	0.612194	2	0.98	A0A078JT79	"ATP synthase subunit delta, chloroplastic-like [Brassica napus]"	1.587	Up	0.00126306	BnaCnng66500D	53.4	25.446	62	13	3	10	9	9	11	9	14	10	10	10	12	12	11	2	3	3	3	3	3	1096000000	1050400000	921970000	1555800000	1620600000	1692700000	0.828	0.794	0.697	1.176	1.225	1.28
bna00860 Porphyrin and chlorophyll metabolism	0.0241335	3	4.75	A0A078GTL5	NADPH-protochlorophyllide oxidoreductase OS=Brassica napus OX=3708 GN=BnaA03g48610D PE=3 SV=1	1.584	Up	2.04e-05	BnaA03g48610D	28.3	68.872	22	20	1	2	4	3	5	5	3	18	19	17	20	20	19	1	1	1	1	1	1	131090000	127720000	125920000	198620000	209580000	201250000	0.791	0.771	0.76	1.199	1.265	1.215
bna00860 Porphyrin and chlorophyll metabolism	0.0241335	3	4.75	A0A078JAE2	"7-hydroxymethyl chlorophyll a reductase, chloroplastic-like [Brassica napus]"	0.604	Down	0.049523	BnaC05g49040D	15.1	51.892	20	5	5	4	5	5	2	2	2	5	4	4	2	3	2	5	4	4	2	3	2	118020000	173640000	181420000	79684000	117610000	88571000	0.933	1.373	1.434	0.63	0.93	0.7
bna00860 Porphyrin and chlorophyll metabolism	0.0241335	3	4.75	A0A078GUT8	NADPH-protochlorophyllide oxidoreductase OS=Brassica napus OX=3708 GN=BnaC01g19630D PE=3 SV=1	1.693	Up	1.69e-05	BnaC01g19630D	63.5	42.951	115	23	6	14	16	16	22	23	24	20	20	19	22	22	22	5	4	5	5	5	6	1051300000	1127600000	1093100000	1843700000	1859400000	1837000000	0.716	0.768	0.744	1.255	1.266	1.251
bna03010 Ribosome	0.0482128	9	1.85	A0A078JCZ3	"30S ribosomal protein S9, chloroplastic-like [Brassica napus]"	1.549	Up	0.00198462	BnaAnng19390D	28.8	22.952	33	5	5	5	6	6	6	5	5	5	4	5	4	3	4	5	4	5	4	3	4	411910000	481520000	468520000	669120000	683510000	756000000	0.712	0.832	0.81	1.157	1.182	1.307
bna03010 Ribosome	0.0482128	9	1.85	A0A078HWW9	60S acidic ribosomal protein P3-2 [Brassica napus]	0.636	Down	0.0063628	BnaC02g11640D	36.7	11.922	31	3	1	7	4	5	5	5	5	3	3	3	3	3	3	1	1	1	1	1	1	706620000	775320000	754420000	553990000	421950000	445810000	1.159	1.272	1.237	0.909	0.692	0.731
bna03010 Ribosome	0.0482128	9	1.85	A0A078HCR8	60S ribosomal protein L18a OS=Brassica napus OX=3708 GN=BnaC03g59540D PE=3 SV=1	1.581	Up	0.0077843	BnaC03g59540D	46.6	21.266	23	10	1	5	3	4	3	4	4	9	10	9	10	10	10	1	1	1	1	1	1	990530000	943050000	908640000	1406700000	1764800000	1321800000	0.81	0.771	0.743	1.151	1.443	1.081
bna03010 Ribosome	0.0482128	9	1.85	A0A078G326	60S ribosomal protein L18-2-like [Brassica oleracea var. oleracea]	0.367	Down	0.0041393	BnaA09g03890D	35.8	23.735	9	7	1	2	2	2	1	1	1	7	7	7	7	7	7	1	1	1	1	1	1	181790000	141690000	193950000	61736000	0	64759000	1.412	1.1	1.506	0.479		0.503
bna03010 Ribosome	0.0482128	9	1.85	A0A078FSI2	Ribosomal protein L19 OS=Brassica napus OX=3708 GN=BnaC05g01420D PE=3 SV=1	1.508	Up	0.0034416	BnaC05g01420D	38.7	25.002	24	8	1	5	4	4	5	3	3	8	8	8	8	7	7	1	1	1	1	1	1	207790000	213080000	247110000	359930000	333380000	314970000	0.744	0.763	0.885	1.288	1.193	1.127
bna03010 Ribosome	0.0482128	9	1.85	A0A078IC77	"50S ribosomal protein L6, chloroplastic-like [Brassica napus]"	1.628	Up	0.006976	BnaA10g03220D	54.3	24.794	10	14	1	1	2	1	2	2	2	13	13	13	11	14	13	1	1	1	1	1	1	88102000	75995000	64494000	120840000	132720000	118260000	0.88	0.759	0.644	1.208	1.326	1.182
bna03010 Ribosome	0.0482128	9	1.85	A0A078H4X7	60S acidic ribosomal protein P1-3 [Brassica napus]	0.609	Down	0.0023011	BnaA09g51520D	66.4	11.353	21	4	2	2	5	3	3	4	4	3	4	3	3	3	3	1	2	1	1	1	1	377230000	334670000	316320000	206340000	227550000	191720000	1.369	1.214	1.148	0.749	0.826	0.696
bna03010 Ribosome	0.0482128	9	1.85	D1L8M7	ribosomal protein S2 (chloroplast) [Eutrema halophilum]	1.609	Up	0.0006361	rps2	38.6	26.904	44	10	10	6	10	5	7	8	8	9	9	9	9	9	9	9	9	9	9	9	9	338020000	341400000	321100000	499720000	582540000	528150000	0.777	0.785	0.738	1.148	1.339	1.214
bna03010 Ribosome	0.0482128	9	1.85	A0A078IW24	60S ribosomal protein L23a-1 [Brassica rapa]	0.534	Down	0.00061742	BnaA05g34620D	49.4	17.453	69	11	11	12	12	11	11	11	12	11	11	11	10	10	11	11	11	11	10	10	11	3367400000	3216800000	3088400000	1869700000	1530300000	1764400000	1.362	1.301	1.249	0.756	0.619	0.714
bna04136 Autophagy - other	0.293139	1	2.92	A0A078IN84	PP2A regulatory subunit TAP46 [Brassica napus]	0.592	Down	0.0062195	BnaA10g06390D	34.9	44.853	4	12	2	1	1	0	1	1	0	9	11	10	9	9	9	2	2	2	2	2	1	94669000	102860000	0	58568000	58369000	0	1.204	1.308		0.745	0.742
bna00400 Phenylalanine, tyrosine and tryptophan biosynthesis	0.510621	1	1.42	A0A078GDT9	"bifunctional 3-dehydroquinate dehydratase/shikimate dehydrogenase, chloroplastic-like [Brassica rapa]"	1.726	Up	0.029421	BnaA05g30990D	27.4	65.472	13	13	6	1	3	0	2	4	3	10	11	11	10	13	11	3	4	4	3	6	5	42077000	43965000	31588000	75029000	76130000	51857000	0.787	0.823	0.591	1.404	1.425	0.97
bna03050 Proteasome	0.724657	1	0.79	A0A078GX91	Proteasome subunit beta type OS=Brassica napus OX=3708 GN=BnaA01g18920D PE=3 SV=1	0.645	Down	0.0048766	BnaA01g18920D	74	22.453	10	14	1	3	2	2	1	1	1	14	13	14	13	14	14	1	0	1	1	1	1	64070000	60023000	59784000	43700000	33968000	40919000	1.271	1.191	1.186	0.867	0.674	0.812
bna00061 Fatty acid biosynthesis	0.545461	1	1.29	A0A078FH69	3-hydroxyacyl-[acyl-carrier-protein] dehydratase FabZ-like [Brassica napus]	0.63	Down	0.0024966	BnaA09g42770D	19.5	20.078	23	4	3	3	3	3	3	7	4	3	3	3	3	4	3	2	2	2	2	3	2	344490000	343140000	282620000	199290000	210920000	201140000	1.307	1.302	1.072	0.756	0.8	0.763
bna04075 Plant hormone signal transduction	0.432905	1	1.79	A0A078JWT0	abscisic acid receptor PYR1-like [Brassica rapa]	0.509	Down	0.0026593	BnaAnng35310D	22.6	21.111	16	4	4	3	3	2	1	4	3	4	4	4	4	4	4	4	4	4	4	4	4	204880000	188420000	155180000	95503000	100940000	82899000	1.485	1.366	1.125	0.692	0.732	0.601
bna00630 Glyoxylate and dicarboxylate metabolism	0.779991	1	0.68	A0A078H9K8	Dihydrolipoyl dehydrogenase OS=Brassica napus OX=3708 GN=BnaC01g21970D PE=3 SV=1	0.641	Down	0.047085	BnaC01g21970D	49.8	58.309	13	20	3	3	2	1	2	3	2	19	19	19	20	20	20	3	2	2	3	3	3	357340000	314000000	0	248480000	220510000	176120000	1.357	1.193		0.944	0.838	0.669
bna00052 Galactose metabolism	0.443244	1	1.73	A0A078ICM7	UDP-glucose 4-epimerase 2 [Brassica rapa]	0.441	Down	0.0032753	BnaA01g13540D	22.1	38.333	22	6	4	5	5	5	2	2	3	6	6	6	6	5	6	4	4	4	4	3	4	205470000	208050000	205870000	85671000	99684000	87737000	1.381	1.399	1.384	0.576	0.67	0.59
bna00010 Glycolysis / Gluconeogenesis	0.144543	4	1.96	A0A078IRF5	phosphoenolpyruvate carboxykinase [ATP]-like [Brassica napus]	1.553	Up	1.57e-05	BnaC02g43920D	16.6	72.927	21	9	3	2	3	3	5	4	4	7	9	9	9	9	9	2	3	3	3	3	3	302830000	292460000	307650000	462260000	472780000	467810000	0.788	0.761	0.801	1.203	1.23	1.217
bna00010 Glycolysis / Gluconeogenesis	0.144543	4	1.96	A0A078H9K8	Dihydrolipoyl dehydrogenase OS=Brassica napus OX=3708 GN=BnaC01g21970D PE=3 SV=1	0.641	Down	0.047085	BnaC01g21970D	49.8	58.309	13	20	3	3	2	1	2	3	2	19	19	19	20	20	20	3	2	2	3	3	3	357340000	314000000	0	248480000	220510000	176120000	1.357	1.193		0.944	0.838	0.669
bna00010 Glycolysis / Gluconeogenesis	0.144543	4	1.96	A0A078I2C5	"aldehyde dehydrogenase family 2 member B4, mitochondrial [Brassica oleracea var. oleracea]"	0.576	Down	1.53e-05	BnaCnng12150D	51.3	58.477	99	22	3	23	20	23	10	13	10	21	21	22	16	18	17	3	3	3	3	3	3	1691200000	1801100000	1759300000	1018700000	1014400000	992360000	1.226	1.306	1.275	0.738	0.735	0.719
bna00010 Glycolysis / Gluconeogenesis	0.144543	4	1.96	A0A078HET1	"aldehyde dehydrogenase family 2 member B4, mitochondrial [Brassica napus]"	0.151	Down	0.00014137	BnaA06g16950D	49.2	58.526	13	21	2	3	3	4	1	1	1	20	20	21	15	17	16	2	2	2	2	2	2	131330000	132380000	123330000	19497000	19586000	19566000	1.768	1.782	1.66	0.262	0.264	0.263
bna00460 Cyanoamino acid metabolism	0.400742	1	1.98	A0A078FEE1	lysosomal beta glucosidase-like [Brassica rapa]	0.646	Down	0.00094037	BnaA03g01500D	39.1	72.09	62	17	17	13	11	14	8	9	7	16	16	16	13	14	13	16	16	16	13	14	13	1474500000	1452100000	1338700000	993310000	884000000	879470000	1.26	1.241	1.144	0.849	0.755	0.751
bna04626 Plant-pathogen interaction	0.593206	1	1.13	A0A078GR73	calcium-binding protein CML24-like [Brassica napus]	0.498	Down	9.79e-05	BnaUnng00020D	30.2	17.45	20	4	4	4	4	5	3	1	3	4	4	4	4	4	4	4	4	4	4	4	4	503090000	488240000	475030000	252510000	253630000	223500000	1.375	1.334	1.298	0.69	0.693	0.611
bna00592 alpha-Linolenic acid metabolism	0.0223444	3	4.89	A0A078J4D5	Lipoxygenase (Fragment) OS=Brassica napus OX=3708 GN=BnaA07g38540D PE=3 SV=1	1.509	Up	0.008997	BnaA07g38540D	50.1	51.294	17	18	5	2	3	3	3	2	4	15	16	14	18	16	17	3	4	2	5	3	4	95195000	112830000	102370000	135060000	169000000	164400000	0.733	0.869	0.789	1.04	1.302	1.266
bna00592 alpha-Linolenic acid metabolism	0.0223444	3	4.89	A0A078F2V2	Lipoxygenase OS=Brassica napus OX=3708 GN=BnaA07g24860D PE=3 SV=1	1.521	Up	0.00050454	BnaA07g24860D	44.3	125.23	142	38	5	12	20	17	36	29	28	34	31	34	36	37	37	5	4	4	5	5	5	2904200000	3236900000	3165500000	4511600000	4737700000	4908900000	0.743	0.828	0.809	1.154	1.211	1.255
bna00592 alpha-Linolenic acid metabolism	0.0223444	3	4.89	A0A078FTS5	Lipoxygenase OS=Brassica napus OX=3708 GN=BnaA02g11430D PE=3 SV=1	1.592	Up	5.7e-05	BnaA02g11430D	57.7	87.116	311	40	29	49	45	45	57	58	57	38	36	34	39	37	37	27	25	23	28	26	26	4047100000	4008600000	3840600000	6068600000	6463600000	6404900000	0.788	0.78	0.747	1.181	1.258	1.246
bna00380 Tryptophan metabolism	0.00485681	4	5.69	A0A078H9K8	Dihydrolipoyl dehydrogenase OS=Brassica napus OX=3708 GN=BnaC01g21970D PE=3 SV=1	0.641	Down	0.047085	BnaC01g21970D	49.8	58.309	13	20	3	3	2	1	2	3	2	19	19	19	20	20	20	3	2	2	3	3	3	357340000	314000000	0	248480000	220510000	176120000	1.357	1.193		0.944	0.838	0.669
bna00380 Tryptophan metabolism	0.00485681	4	5.69	A0A078I2C5	"aldehyde dehydrogenase family 2 member B4, mitochondrial [Brassica oleracea var. oleracea]"	0.576	Down	1.53e-05	BnaCnng12150D	51.3	58.477	99	22	3	23	20	23	10	13	10	21	21	22	16	18	17	3	3	3	3	3	3	1691200000	1801100000	1759300000	1018700000	1014400000	992360000	1.226	1.306	1.275	0.738	0.735	0.719
bna00380 Tryptophan metabolism	0.00485681	4	5.69	A0A078HDJ5	cytochrome P450 83B1 [Brassica napus]	1.649	Up	0.000196252	BnaA08g04520D	25.3	56.921	54	13	13	7	7	6	11	8	15	12	13	11	12	12	13	12	13	11	12	12	13	309820000	300940000	275630000	500170000	476660000	485010000	0.792	0.769	0.704	1.278	1.218	1.239
bna00380 Tryptophan metabolism	0.00485681	4	5.69	A0A078HET1	"aldehyde dehydrogenase family 2 member B4, mitochondrial [Brassica napus]"	0.151	Down	0.00014137	BnaA06g16950D	49.2	58.526	13	21	2	3	3	4	1	1	1	20	20	21	15	17	16	2	2	2	2	2	2	131330000	132380000	123330000	19497000	19586000	19566000	1.768	1.782	1.66	0.262	0.264	0.263
bna00480 Glutathione metabolism	0.714194	1	0.82	A0A078GVV4	glutathione S-transferase F9-like [Brassica napus]	1.527	Up	5.68e-05	BnaA04g17910D	55.8	24.244	139	10	3	21	17	24	25	26	26	10	10	10	10	10	10	3	3	3	3	3	3	8094100000	7846300000	8010700000	11901000000	12726000000	11952000000	0.802	0.778	0.794	1.18	1.261	1.185
bna00780 Biotin metabolism	0.253224	1	3.47	A0A078FH69	3-hydroxyacyl-[acyl-carrier-protein] dehydratase FabZ-like [Brassica napus]	0.63	Down	0.0024966	BnaA09g42770D	19.5	20.078	23	4	3	3	3	3	3	7	4	3	3	3	3	4	3	2	2	2	2	3	2	344490000	343140000	282620000	199290000	210920000	201140000	1.307	1.302	1.072	0.756	0.8	0.763
bna03020 RNA polymerase	0.378314	1	2.13	A0A078I8N2	DNA-directed RNA polymerase beta chain (chloroplast) [Primula poissonii]	1.584	Up	0.0094421	BnaCnng12670D	11.2	76.813	12	5	5	1	3	2	0	3	3	4	4	3	4	4	5	4	4	3	4	4	5	58460000	42906000	53460000	76679000	81184000	87458000	0.877	0.643	0.802	1.15	1.217	1.311
bna00250 Alanine, aspartate and glutamate metabolism	0.60067	1	1.11	A0A078HJ76	"gamma-aminobutyrate transaminase POP2, mitochondrial isoform X2 [Brassica napus]"	0.502	Down	0.0020787	BnaC05g30410D	48.8	55.008	13	16	4	2	2	4	3	1	1	13	15	15	15	14	13	2	4	4	3	3	2	181050000	175220000	168730000	76092000	104850000	82683000	1.377	1.333	1.284	0.579	0.798	0.629
bna00130 Ubiquinone and other terpenoid-quinone biosynthesis	0.330959	1	2.52	A0A078HQA1	4-coumarate--CoA ligase-like 1 [Brassica napus]	0.158	Down	4.58e-06	BnaA09g10680D	45.2	59.11	104	21	20	30	28	26	7	8	5	20	20	21	15	15	12	19	19	20	14	14	11	4633600000	4757900000	4933500000	830620000	762630000	668920000	1.676	1.721	1.785	0.3	0.276	0.242
bna00260 Glycine, serine and threonine metabolism	0.692084	1	0.87	A0A078H9K8	Dihydrolipoyl dehydrogenase OS=Brassica napus OX=3708 GN=BnaC01g21970D PE=3 SV=1	0.641	Down	0.047085	BnaC01g21970D	49.8	58.309	13	20	3	3	2	1	2	3	2	19	19	19	20	20	20	3	2	2	3	3	3	357340000	314000000	0	248480000	220510000	176120000	1.357	1.193		0.944	0.838	0.669
bna00591 Linoleic acid metabolism	0.000290935	3	20.79	A0A078J4D5	Lipoxygenase (Fragment) OS=Brassica napus OX=3708 GN=BnaA07g38540D PE=3 SV=1	1.509	Up	0.008997	BnaA07g38540D	50.1	51.294	17	18	5	2	3	3	3	2	4	15	16	14	18	16	17	3	4	2	5	3	4	95195000	112830000	102370000	135060000	169000000	164400000	0.733	0.869	0.789	1.04	1.302	1.266
bna00591 Linoleic acid metabolism	0.000290935	3	20.79	A0A078F2V2	Lipoxygenase OS=Brassica napus OX=3708 GN=BnaA07g24860D PE=3 SV=1	1.521	Up	0.00050454	BnaA07g24860D	44.3	125.23	142	38	5	12	20	17	36	29	28	34	31	34	36	37	37	5	4	4	5	5	5	2904200000	3236900000	3165500000	4511600000	4737700000	4908900000	0.743	0.828	0.809	1.154	1.211	1.255
bna00591 Linoleic acid metabolism	0.000290935	3	20.79	A0A078FTS5	Lipoxygenase OS=Brassica napus OX=3708 GN=BnaA02g11430D PE=3 SV=1	1.592	Up	5.7e-05	BnaA02g11430D	57.7	87.116	311	40	29	49	45	45	57	58	57	38	36	34	39	37	37	27	25	23	28	26	26	4047100000	4008600000	3840600000	6068600000	6463600000	6404900000	0.788	0.78	0.747	1.181	1.258	1.246
bna00966 Glucosinolate biosynthesis	0.151294	1	6.16	A0A078HDJ5	cytochrome P450 83B1 [Brassica napus]	1.649	Up	0.000196252	BnaA08g04520D	25.3	56.921	54	13	13	7	7	6	11	8	15	12	13	11	12	12	13	12	13	11	12	12	13	309820000	300940000	275630000	500170000	476660000	485010000	0.792	0.769	0.704	1.278	1.218	1.239
bna00500 Starch and sucrose metabolism	0.426327	2	1.39	A0A078FEE1	lysosomal beta glucosidase-like [Brassica rapa]	0.646	Down	0.00094037	BnaA03g01500D	39.1	72.09	62	17	17	13	11	14	8	9	7	16	16	16	13	14	13	16	16	16	13	14	13	1474500000	1452100000	1338700000	993310000	884000000	879470000	1.26	1.241	1.144	0.849	0.755	0.751
bna00500 Starch and sucrose metabolism	0.426327	2	1.39	A0A078GBI0	Beta-amylase OS=Brassica napus OX=3708 GN=BnaA08g05660D PE=3 SV=1	1.807	Up	0.002935	BnaA08g05660D	15.1	56.219	18	4	2	3	2	2	2	5	4	3	3	3	4	4	4	1	1	1	2	2	2	53240000	43806000	50306000	79588000	85591000	101030000	0.772	0.636	0.73	1.155	1.242	1.466
bna00053 Ascorbate and aldarate metabolism	0.112372	2	3.47	A0A078I2C5	"aldehyde dehydrogenase family 2 member B4, mitochondrial [Brassica oleracea var. oleracea]"	0.576	Down	1.53e-05	BnaCnng12150D	51.3	58.477	99	22	3	23	20	23	10	13	10	21	21	22	16	18	17	3	3	3	3	3	3	1691200000	1801100000	1759300000	1018700000	1014400000	992360000	1.226	1.306	1.275	0.738	0.735	0.719
bna00053 Ascorbate and aldarate metabolism	0.112372	2	3.47	A0A078HET1	"aldehyde dehydrogenase family 2 member B4, mitochondrial [Brassica napus]"	0.151	Down	0.00014137	BnaA06g16950D	49.2	58.526	13	21	2	3	3	4	1	1	1	20	20	21	15	17	16	2	2	2	2	2	2	131330000	132380000	123330000	19497000	19586000	19566000	1.768	1.782	1.66	0.262	0.264	0.263
bna00940 Phenylpropanoid biosynthesis	0.00466924	5	4.47	A0A078FEE1	lysosomal beta glucosidase-like [Brassica rapa]	0.646	Down	0.00094037	BnaA03g01500D	39.1	72.09	62	17	17	13	11	14	8	9	7	16	16	16	13	14	13	16	16	16	13	14	13	1474500000	1452100000	1338700000	993310000	884000000	879470000	1.26	1.241	1.144	0.849	0.755	0.751
bna00940 Phenylpropanoid biosynthesis	0.00466924	5	4.47	A0A078H3Z4	Peroxidase OS=Brassica napus OX=3708 GN=BnaA01g17520D PE=3 SV=1	0.152	Down	0.000516	BnaA01g17520D	30.2	39.546	29	7	2	9	7	7	2	2	2	7	7	7	6	4	3	2	2	2	2	1	1	628900000	541430000	648110000	125660000	81188000	69161000	1.802	1.551	1.857	0.36	0.233	0.198
bna00940 Phenylpropanoid biosynthesis	0.00466924	5	4.47	A0A078IFK5	Peroxidase OS=Brassica napus OX=3708 GN=BnaA10g28250D PE=3 SV=1	0.191	Down	1.4e-06	BnaA10g28250D	68	37.781	66	16	3	16	18	14	6	6	6	15	16	16	10	11	13	3	3	3	0	0	1	2472900000	2353100000	2521500000	500990000	440670000	460090000	1.696	1.614	1.729	0.344	0.302	0.316
bna00940 Phenylpropanoid biosynthesis	0.00466924	5	4.47	A0A078HQA1	4-coumarate--CoA ligase-like 1 [Brassica napus]	0.158	Down	4.58e-06	BnaA09g10680D	45.2	59.11	104	21	20	30	28	26	7	8	5	20	20	21	15	15	12	19	19	20	14	14	11	4633600000	4757900000	4933500000	830620000	762630000	668920000	1.676	1.721	1.785	0.3	0.276	0.242
bna00940 Phenylpropanoid biosynthesis	0.00466924	5	4.47	A0A078I7F1	Peroxidase OS=Brassica napus OX=3708 GN=BnaA10g03290D PE=3 SV=1	0.425	Down	0.00084424	BnaA10g03290D	31.6	35.052	17	6	6	6	4	4	1	1	1	6	4	5	2	4	2	6	4	5	2	4	2	188730000	194550000	220550000	0	84376000	86777000	1.218	1.255	1.423		0.544	0.56
bna00920 Sulfur metabolism	0.50151	1	1.46	A0A078G3W9	Cysteine synthase OS=Brassica napus OX=3708 GN=BnaA09g03550D PE=3 SV=1	1.537	Up	0.00032443	BnaA09g03550D	42.2	37.878	44	11	5	7	8	5	6	10	8	10	10	8	9	11	10	4	4	4	3	5	5	390270000	398040000	406580000	583780000	597470000	655300000	0.772	0.788	0.805	1.155	1.183	1.297
bna03040 Spliceosome	0.942825	1	0.36	A0A078GHA1	RNA-binding protein 25 isoform X1 [Brassica rapa]	0.427	Down	0.0162431	BnaA01g22260D	12.4	78.209	11	5	5	3	2	4	0	1	1	3	2	4	0	4	2	3	2	4	0	4	2	86120000	58959000	73075000	0	35153000	26890000	1.537	1.052	1.304		0.627	0.48
bna00903 Limonene and pinene degradation	0.0105947	2	12.32	A0A078I2C5	"aldehyde dehydrogenase family 2 member B4, mitochondrial [Brassica oleracea var. oleracea]"	0.576	Down	1.53e-05	BnaCnng12150D	51.3	58.477	99	22	3	23	20	23	10	13	10	21	21	22	16	18	17	3	3	3	3	3	3	1691200000	1801100000	1759300000	1018700000	1014400000	992360000	1.226	1.306	1.275	0.738	0.735	0.719
bna00903 Limonene and pinene degradation	0.0105947	2	12.32	A0A078HET1	"aldehyde dehydrogenase family 2 member B4, mitochondrial [Brassica napus]"	0.151	Down	0.00014137	BnaA06g16950D	49.2	58.526	13	21	2	3	3	4	1	1	1	20	20	21	15	17	16	2	2	2	2	2	2	131330000	132380000	123330000	19497000	19586000	19566000	1.768	1.782	1.66	0.262	0.264	0.263
bna00640 Propanoate metabolism	0.528357	1	1.35	A0A078H9K8	Dihydrolipoyl dehydrogenase OS=Brassica napus OX=3708 GN=BnaC01g21970D PE=3 SV=1	0.641	Down	0.047085	BnaC01g21970D	49.8	58.309	13	20	3	3	2	1	2	3	2	19	19	19	20	20	20	3	2	2	3	3	3	357340000	314000000	0	248480000	220510000	176120000	1.357	1.193		0.944	0.838	0.669
bna00620 Pyruvate metabolism	0.0955856	4	2.29	A0A078IRF5	phosphoenolpyruvate carboxykinase [ATP]-like [Brassica napus]	1.553	Up	1.57e-05	BnaC02g43920D	16.6	72.927	21	9	3	2	3	3	5	4	4	7	9	9	9	9	9	2	3	3	3	3	3	302830000	292460000	307650000	462260000	472780000	467810000	0.788	0.761	0.801	1.203	1.23	1.217
bna00620 Pyruvate metabolism	0.0955856	4	2.29	A0A078H9K8	Dihydrolipoyl dehydrogenase OS=Brassica napus OX=3708 GN=BnaC01g21970D PE=3 SV=1	0.641	Down	0.047085	BnaC01g21970D	49.8	58.309	13	20	3	3	2	1	2	3	2	19	19	19	20	20	20	3	2	2	3	3	3	357340000	314000000	0	248480000	220510000	176120000	1.357	1.193		0.944	0.838	0.669
bna00620 Pyruvate metabolism	0.0955856	4	2.29	A0A078I2C5	"aldehyde dehydrogenase family 2 member B4, mitochondrial [Brassica oleracea var. oleracea]"	0.576	Down	1.53e-05	BnaCnng12150D	51.3	58.477	99	22	3	23	20	23	10	13	10	21	21	22	16	18	17	3	3	3	3	3	3	1691200000	1801100000	1759300000	1018700000	1014400000	992360000	1.226	1.306	1.275	0.738	0.735	0.719
bna00620 Pyruvate metabolism	0.0955856	4	2.29	A0A078HET1	"aldehyde dehydrogenase family 2 member B4, mitochondrial [Brassica napus]"	0.151	Down	0.00014137	BnaA06g16950D	49.2	58.526	13	21	2	3	3	4	1	1	1	20	20	21	15	17	16	2	2	2	2	2	2	131330000	132380000	123330000	19497000	19586000	19566000	1.768	1.782	1.66	0.262	0.264	0.263
bna00071 Fatty acid degradation	0.200779	2	2.41	A0A078I2C5	"aldehyde dehydrogenase family 2 member B4, mitochondrial [Brassica oleracea var. oleracea]"	0.576	Down	1.53e-05	BnaCnng12150D	51.3	58.477	99	22	3	23	20	23	10	13	10	21	21	22	16	18	17	3	3	3	3	3	3	1691200000	1801100000	1759300000	1018700000	1014400000	992360000	1.226	1.306	1.275	0.738	0.735	0.719
bna00071 Fatty acid degradation	0.200779	2	2.41	A0A078HET1	"aldehyde dehydrogenase family 2 member B4, mitochondrial [Brassica napus]"	0.151	Down	0.00014137	BnaA06g16950D	49.2	58.526	13	21	2	3	3	4	1	1	1	20	20	21	15	17	16	2	2	2	2	2	2	131330000	132380000	123330000	19497000	19586000	19566000	1.768	1.782	1.66	0.262	0.264	0.263
bna00196 Photosynthesis - antenna proteins	2.1428e-12	9	29.35	A0A078FWX6	"Chlorophyll a-b binding protein, chloroplastic OS=Brassica napus OX=3708 GN=BnaA05g09410D PE=3 SV=1"	1.54	Up	0.00040164	BnaA05g09410D	58.3	28.168	128	9	3	22	16	17	24	26	23	8	8	8	9	9	8	2	2	2	3	3	2	5756500000	5696700000	5151600000	8507400000	8791900000	8263600000	0.819	0.811	0.733	1.211	1.251	1.176
bna00196 Photosynthesis - antenna proteins	2.1428e-12	9	29.35	A0A078J8I6	"Chlorophyll a-b binding protein, chloroplastic OS=Brassica napus OX=3708 GN=BnaC02g46810D PE=3 SV=1"	1.649	Up	9.84e-05	BnaC02g46810D	62.3	30.308	72	15	15	11	9	11	12	14	15	14	14	14	13	14	15	14	14	14	13	14	15	1731100000	1897500000	1833000000	2988700000	2916500000	3099200000	0.718	0.787	0.76	1.24	1.21	1.285
bna00196 Photosynthesis - antenna proteins	2.1428e-12	9	29.35	A0A078HBB1	"Chlorophyll a-b binding protein, chloroplastic OS=Brassica napus OX=3708 GN=BnaA06g10520D PE=3 SV=1"	1.919	Up	0.00038201	BnaA06g10520D	45	27.613	37	8	8	7	5	4	9	6	6	7	7	6	7	8	8	7	7	6	7	8	8	772730000	819410000	717110000	1547400000	1535800000	1348300000	0.688	0.729	0.638	1.377	1.367	1.2
bna00196 Photosynthesis - antenna proteins	2.1428e-12	9	29.35	A0A078FKS8	"Chlorophyll a-b binding protein, chloroplastic OS=Brassica napus OX=3708 GN=BnaC03g44110D PE=3 SV=1"	2.147	Up	1.55e-05	BnaC03g44110D	55.8	28.637	51	7	2	9	6	7	10	9	10	7	6	6	7	7	7	2	1	1	2	2	2	1402400000	1389500000	1411500000	3042600000	3129000000	2849300000	0.636	0.63	0.64	1.38	1.42	1.293
bna00196 Photosynthesis - antenna proteins	2.1428e-12	9	29.35	A0A078ICK1	"Chlorophyll a-b binding protein, chloroplastic OS=Brassica napus OX=3708 GN=BnaA01g22670D PE=3 SV=1"	1.92	Up	0.00101578	BnaA01g22670D	27.5	29.196	13	7	2	2	3	2	2	2	2	7	7	7	7	7	7	2	2	2	2	2	2	192070000	158870000	198460000	372460000	333460000	348650000	0.718	0.594	0.742	1.393	1.247	1.304
bna00196 Photosynthesis - antenna proteins	2.1428e-12	9	29.35	A0A078I296	"Chlorophyll a-b binding protein, chloroplastic OS=Brassica napus OX=3708 GN=BnaC04g21740D PE=3 SV=1"	1.856	Up	0.0038998	BnaC04g21740D	22.3	27.613	17	3	3	2	2	2	6	3	2	3	2	2	3	3	3	3	2	2	3	3	3	107630000	99585000	111350000	227340000	200570000	163380000	0.71	0.657	0.734	1.499	1.323	1.077
bna00196 Photosynthesis - antenna proteins	2.1428e-12	9	29.35	A0A078J4F3	"Chlorophyll a-b binding protein, chloroplastic OS=Brassica napus OX=3708 GN=BnaCnng31870D PE=3 SV=1"	1.665	Up	0.00183761	BnaCnng31870D	27.7	29.09	50	7	2	8	7	8	11	9	7	7	7	7	7	7	7	2	2	2	2	2	2	716810000	612680000	573190000	1102600000	1023800000	1039900000	0.848	0.725	0.678	1.305	1.212	1.231
bna00196 Photosynthesis - antenna proteins	2.1428e-12	9	29.35	A0A078JGR7	"Chlorophyll a-b binding protein, chloroplastic OS=Brassica napus OX=3708 GN=BnaAnng22920D PE=3 SV=1"	3.015	Up	0.0038001	BnaAnng22920D	55.8	28.326	11	8	1	1	2	2	2	3	1	8	8	8	8	8	7	1	1	1	1	1	0	1255000000	1701100000	1742700000	4697100000	4746900000	0	0.444	0.601	0.616	1.661	1.678
bna00196 Photosynthesis - antenna proteins	2.1428e-12	9	29.35	A0A078F3B2	"Chlorophyll a-b binding protein, chloroplastic OS=Brassica napus OX=3708 GN=BnaC06g15470D PE=3 SV=1"	2.002	Up	0.0022354	BnaC06g15470D	21.6	26.088	21	4	4	3	3	4	3	4	4	3	4	4	4	4	4	3	4	4	4	4	4	226940000	169130000	212390000	442620000	398270000	377330000	0.745	0.556	0.698	1.454	1.308	1.239
bna00310 Lysine degradation	0.00857555	3	6.93	A0A078H9K8	Dihydrolipoyl dehydrogenase OS=Brassica napus OX=3708 GN=BnaC01g21970D PE=3 SV=1	0.641	Down	0.047085	BnaC01g21970D	49.8	58.309	13	20	3	3	2	1	2	3	2	19	19	19	20	20	20	3	2	2	3	3	3	357340000	314000000	0	248480000	220510000	176120000	1.357	1.193		0.944	0.838	0.669
bna00310 Lysine degradation	0.00857555	3	6.93	A0A078I2C5	"aldehyde dehydrogenase family 2 member B4, mitochondrial [Brassica oleracea var. oleracea]"	0.576	Down	1.53e-05	BnaCnng12150D	51.3	58.477	99	22	3	23	20	23	10	13	10	21	21	22	16	18	17	3	3	3	3	3	3	1691200000	1801100000	1759300000	1018700000	1014400000	992360000	1.226	1.306	1.275	0.738	0.735	0.719
bna00310 Lysine degradation	0.00857555	3	6.93	A0A078HET1	"aldehyde dehydrogenase family 2 member B4, mitochondrial [Brassica napus]"	0.151	Down	0.00014137	BnaA06g16950D	49.2	58.526	13	21	2	3	3	4	1	1	1	20	20	21	15	17	16	2	2	2	2	2	2	131330000	132380000	123330000	19497000	19586000	19566000	1.768	1.782	1.66	0.262	0.264	0.263
bna00330 Arginine and proline metabolism	0.187592	2	2.52	A0A078I2C5	"aldehyde dehydrogenase family 2 member B4, mitochondrial [Brassica oleracea var. oleracea]"	0.576	Down	1.53e-05	BnaCnng12150D	51.3	58.477	99	22	3	23	20	23	10	13	10	21	21	22	16	18	17	3	3	3	3	3	3	1691200000	1801100000	1759300000	1018700000	1014400000	992360000	1.226	1.306	1.275	0.738	0.735	0.719
bna00330 Arginine and proline metabolism	0.187592	2	2.52	A0A078HET1	"aldehyde dehydrogenase family 2 member B4, mitochondrial [Brassica napus]"	0.151	Down	0.00014137	BnaA06g16950D	49.2	58.526	13	21	2	3	3	4	1	1	1	20	20	21	15	17	16	2	2	2	2	2	2	131330000	132380000	123330000	19497000	19586000	19566000	1.768	1.782	1.66	0.262	0.264	0.263
bna00020 Citrate cycle (TCA cycle)	0.420011	2	1.4	A0A078IRF5	phosphoenolpyruvate carboxykinase [ATP]-like [Brassica napus]	1.553	Up	1.57e-05	BnaC02g43920D	16.6	72.927	21	9	3	2	3	3	5	4	4	7	9	9	9	9	9	2	3	3	3	3	3	302830000	292460000	307650000	462260000	472780000	467810000	0.788	0.761	0.801	1.203	1.23	1.217
bna00020 Citrate cycle (TCA cycle)	0.420011	2	1.4	A0A078H9K8	Dihydrolipoyl dehydrogenase OS=Brassica napus OX=3708 GN=BnaC01g21970D PE=3 SV=1	0.641	Down	0.047085	BnaC01g21970D	49.8	58.309	13	20	3	3	2	1	2	3	2	19	19	19	20	20	20	3	2	2	3	3	3	357340000	314000000	0	248480000	220510000	176120000	1.357	1.193		0.944	0.838	0.669
bna00650 Butanoate metabolism	0.253224	1	3.47	A0A078HJ76	"gamma-aminobutyrate transaminase POP2, mitochondrial isoform X2 [Brassica napus]"	0.502	Down	0.0020787	BnaC05g30410D	48.8	55.008	13	16	4	2	2	4	3	1	1	13	15	15	15	14	13	2	4	4	3	3	2	181050000	175220000	168730000	76092000	104850000	82683000	1.377	1.333	1.284	0.579	0.798	0.629
bna00561 Glycerolipid metabolism	0.227464	2	2.22	A0A078I2C5	"aldehyde dehydrogenase family 2 member B4, mitochondrial [Brassica oleracea var. oleracea]"	0.576	Down	1.53e-05	BnaCnng12150D	51.3	58.477	99	22	3	23	20	23	10	13	10	21	21	22	16	18	17	3	3	3	3	3	3	1691200000	1801100000	1759300000	1018700000	1014400000	992360000	1.226	1.306	1.275	0.738	0.735	0.719
bna00561 Glycerolipid metabolism	0.227464	2	2.22	A0A078HET1	"aldehyde dehydrogenase family 2 member B4, mitochondrial [Brassica napus]"	0.151	Down	0.00014137	BnaA06g16950D	49.2	58.526	13	21	2	3	3	4	1	1	1	20	20	21	15	17	16	2	2	2	2	2	2	131330000	132380000	123330000	19497000	19586000	19566000	1.768	1.782	1.66	0.262	0.264	0.263
bna00410 beta-Alanine metabolism	0.155283	2	2.84	A0A078I2C5	"aldehyde dehydrogenase family 2 member B4, mitochondrial [Brassica oleracea var. oleracea]"	0.576	Down	1.53e-05	BnaCnng12150D	51.3	58.477	99	22	3	23	20	23	10	13	10	21	21	22	16	18	17	3	3	3	3	3	3	1691200000	1801100000	1759300000	1018700000	1014400000	992360000	1.226	1.306	1.275	0.738	0.735	0.719
bna00410 beta-Alanine metabolism	0.155283	2	2.84	A0A078HET1	"aldehyde dehydrogenase family 2 member B4, mitochondrial [Brassica napus]"	0.151	Down	0.00014137	BnaA06g16950D	49.2	58.526	13	21	2	3	3	4	1	1	1	20	20	21	15	17	16	2	2	2	2	2	2	131330000	132380000	123330000	19497000	19586000	19566000	1.768	1.782	1.66	0.262	0.264	0.263
bna00999 Biosynthesis of secondary metabolites - unclassified	0.181733	1	5.04	A0A078HQA1	4-coumarate--CoA ligase-like 1 [Brassica napus]	0.158	Down	4.58e-06	BnaA09g10680D	45.2	59.11	104	21	20	30	28	26	7	8	5	20	20	21	15	15	12	19	19	20	14	14	11	4633600000	4757900000	4933500000	830620000	762630000	668920000	1.676	1.721	1.785	0.3	0.276	0.242
bna00270 Cysteine and methionine metabolism	0.857271	1	0.53	A0A078G3W9	Cysteine synthase OS=Brassica napus OX=3708 GN=BnaA09g03550D PE=3 SV=1	1.537	Up	0.00032443	BnaA09g03550D	42.2	37.878	44	11	5	7	8	5	6	10	8	10	10	8	9	11	10	4	4	4	3	5	5	390270000	398040000	406580000	583780000	597470000	655300000	0.772	0.788	0.805	1.155	1.183	1.297
bna00710 Carbon fixation in photosynthetic organisms	0.803408	1	0.63	A0A078IRF5	phosphoenolpyruvate carboxykinase [ATP]-like [Brassica napus]	1.553	Up	1.57e-05	BnaC02g43920D	16.6	72.927	21	9	3	2	3	3	5	4	4	7	9	9	9	9	9	2	3	3	3	3	3	302830000	292460000	307650000	462260000	472780000	467810000	0.788	0.761	0.801	1.203	1.23	1.217

## Sheet: 转录组
RNA edit
BnaA09g06660D	A0A078FUQ6	+	-	-0.61706	0.0015	RNA recognition motif (RRM)-containing protein
BnaC06g23390D	A0A078FDM2	-	+	-0.2361	0.53657	RNA polymerase II subunit C-terminal domain phosphatase
BnaA01g22260D	A0A078GHA1	-	-	-1.22769	0.01624	RNA-binding protein 25 isoforms X1
Respiratory electron transport chain protein
BnaA02g35610D	A0A078JFK2	-	+	-0.79086	0.00062	Electron transfer activity/cupredoxin superfamily protein
BnaA05g32320D	A0A078I0S7	-	+	0.73948	0.16802	NADH dehydrogenase [ubiquinone] iron-sulfur protein 6
BnaA06g16370D	A0A078F502	-	-	0.98176	-0.00616	Gamma carbonic anhydrase-like 2
BnaC03g14740D	A0A078I202	+	-	-1.16106	0.00038	SPFH/Band 7/PHB domain-containing membrane protein
BnaC08g43300D	A0A078GBF1	-	-	-0.87303	0.0019	Encodes UDP-d-apiose synthase
BnaC09g47460D	A0A078G848	-	+	-1	0.00098	NADH dehydrogenase [ubiquinone] flavoprotein 1
Anther development protein
BnaA01g13540D	A0A078ICM7	+	-	-1.88014	0.00328	UDP-glucose 4-epimerase 2
BnaA02g05650D	A0A078F7X9	-	+	0.62574	0.00412	Pollen Ole e 1 allergen and extensin family protein
BnaA04g21720D	A0A078FVE9	-	-	-4.5298	1e-05	Type III polyketide synthase A-like
BnaA08g15000D	A0A078GE34	-	-	-6.67917	0.0001	Tetraketide alpha-pyrone reductase 1-like
BnaC07g33620D	A0A078F9K9	+	-	0.83443	0.06855	Pollen-specific leucine-rich repeat extension-like protein 1
BnaA04g26600D	A0A078HGU6	+	-	-1.34373	0.00096	LDL receptor wingless signaling/trafficking chaperone
Energy transport-related protein
BnaA03g01500D	A0A078FEE1	-	-	-1.18473	0.00094	Lysosomal beta glucosidase-like
BnaA10g11120D	A0A078HLN1	-	-	-1.42526	0.0007	Calcium-transporting ATPase
BnaC01g21970D	A0A078H9K8	-	-	-0.6416	0.04709	Dihydrolipoyl dehydrogenase
BnaC06g00540D	A0A078IEJ9	-	-	2.38727	2e-05	Probable mitochondrial chaperone BCS1-B
BnaCnng66500D	A0A078JT79	-	-	0.88088	0.00126	ATP synthase subunit delta, chloroplastic-like
Tapetum development protein
BnaA01g23670D	A0A078FYQ2	+	-	-3.60823	0.00012	May play a role in tapetum development.
BnaA09g10680D	A0A078HQA1	+	-	-5.68514	1e-05	4-Coumarate-CoA ligase-like 1
Oxidative phosphorylation protein
BnaA01g17520D	A0A078H3Z4	-	+	-2.71786	0.00052	Peroxidase
BnaC01g19630D	A0A078GUT8	-	-	1.71357	2e-05	NADPH-protochlorophyllide oxidoreductase
