# Supplementary material for: High-generation near-isogenic lines combined with multi-omics to study the mechanism of polima cytoplasmic male sterility
Source: BMC Plant Biol. 2021 Mar 5;21:130. doi: 10.1186/s12870-021-02852-7 (PMC7934456; doi:10.1186/s12870-021-02852-7)
Supplement: Supplementary file 11 — Additional file 11: Table S6. Transcriptome differential gene KEGG enrichment analysis [file 12870_2021_2852_MOESM11_ESM.xlsx]

## Sheet: Sheet
ID	Description	GeneRatio	BgRatio	pvalue	p.adjust	PathwayClass	KEGG link	TotalGene	TargetGene	GeneList
ko00730	Thiamine metabolism	6/322	57/19435	0.000351963201931586	0.00558113077348658	Metabolism; Metabolism of cofactors and vitamins	KEGG link	57	6	BnaA02g09460D;BnaA02g27980D;BnaA10g08550D;BnaA03g11710D;BnaC09g31160D;BnaA03g23470D;
ko00670	One carbon pool by folate	2/322	79/19435	0.377439784857563	0.998439862033789	Metabolism; Metabolism of cofactors and vitamins	KEGG link	79	2	BnaC04g03400D;BnaC03g61150D;
ko00380	Tryptophan metabolism	1/322	194/19435	0.961514094502164	0.998439862033789	Metabolism; Amino acid metabolism	KEGG link	194	1	BnaC05g18900D;
ko04216	Ferroptosis	1/322	112/19435	0.846886290508761	0.998439862033789	Cellular Processes; Cell growth and death	KEGG link	112	1	BnaA10g20970D;
ko00040	Pentose and glucuronate interconversions	4/322	318/19435	0.775394270613025	0.998439862033789	Metabolism; Carbohydrate metabolism	KEGG link	318	4	BnaCnng60500D;BnaC09g50270D;BnaC02g11420D;BnaC05g46130D;
ko00790	Folate biosynthesis	1/322	64/19435	0.657330444714153	0.998439862033789	Metabolism; Metabolism of cofactors and vitamins	KEGG link	64	1	BnaC01g38830D;
ko00360	Phenylalanine metabolism	3/322	170/19435	0.536946469153989	0.998439862033789	Metabolism; Amino acid metabolism	KEGG link	170	3	BnaA09g10680D;BnaA03g36140D;BnaC09g10950D;
ko00710	Carbon fixation in photosynthetic organisms	19/322	291/19435	4.33632016568342e-07	1.60443846130287e-05	Metabolism; Energy metabolism	KEGG link	291	19	BnaC05g09210D;BnaC01g38270D;BnaA09g46780D;BnaC02g36240D;BnaA02g07730D;BnaC03g60280D;BnaA01g30320D;BnaA09g43380D;BnaC08g46180D;BnaA04g12130D;BnaA04g12000D;BnaC08g40850D;BnaA06g07790D;BnaC04g33570D;BnaA03g32440D;BnaC04g30870D;BnaC08g35820D;BnaA08g16820D;BnaC08g26740D;
ko02024	Quorum sensing	1/322	266/19435	0.988608103278616	0.998439862033789	Cellular Processes; Cellular community - prokaryotes	KEGG link	266	1	BnaA10g20970D;
ko00100	Steroid biosynthesis	1/322	129/19435	0.884947881982747	0.998439862033789	Metabolism; Lipid metabolism	KEGG link	129	1	BnaA01g02510D;
ko00521	Streptomycin biosynthesis	2/322	43/19435	0.15916289356252	0.981504510302206	Metabolism; Biosynthesis of other secondary metabolites	KEGG link	43	2	BnaA09g42760D;BnaC08g35240D;
ko00750	Vitamin B6 metabolism	2/322	42/19435	0.153348484561035	0.981504510302206	Metabolism; Metabolism of cofactors and vitamins	KEGG link	42	2	BnaC06g43820D;BnaA07g30540D;
ko00960	Tropane, piperidine and pyridine alkaloid biosynthesis	1/322	122/19435	0.870575655587111	0.998439862033789	Metabolism; Biosynthesis of other secondary metabolites	KEGG link	122	1	BnaA05g12690D;
ko04012	ErbB signaling pathway	1/322	31/19435	0.404477029341418	0.998439862033789	Environmental Information Processing; Signal transduction	KEGG link	31	1	BnaA03g04990D;
ko04371	Apelin signaling pathway	1/322	151/19435	0.920547836792144	0.998439862033789	Environmental Information Processing; Signal transduction	KEGG link	151	1	BnaC05g48600D;
ko00062	Fatty acid elongation	4/322	115/19435	0.12406577458243	0.890275446321492	Metabolism; Lipid metabolism	KEGG link	115	4	BnaAnng23520D;BnaA07g23630D;BnaC02g38930D;BnaC04g39890D;
ko00330	Arginine and proline metabolism	6/322	244/19435	0.219310137044179	0.998439862033789	Metabolism; Amino acid metabolism	KEGG link	244	6	BnaA06g39660D;BnaA08g20290D;BnaC04g48640D;BnaC05g18900D;BnaA03g27900D;BnaC07g26120D;
ko00950	Isoquinoline alkaloid biosynthesis	1/322	83/19435	0.750831380146142	0.998439862033789	Metabolism; Biosynthesis of other secondary metabolites	KEGG link	83	1	BnaA07g00240D;
ko02020	Two-component system	2/322	68/19435	0.311158849439193	0.998439862033789	Environmental Information Processing; Signal transduction	KEGG link	68	2	BnaA04g07450D;BnaA05g22420D;
ko00232	Caffeine metabolism	1/322	7/19435	0.110384591912707	0.890275446321492	Metabolism; Biosynthesis of other secondary metabolites	KEGG link	7	1	BnaA09g00610D;
ko04530	Tight junction	2/322	235/19435	0.903582415909828	0.998439862033789	Cellular Processes; Cellular community - eukaryotes	KEGG link	235	2	BnaC02g26310D;BnaC05g48600D;
ko00280	Valine, leucine and isoleucine degradation	3/322	170/19435	0.536946469153989	0.998439862033789	Metabolism; Amino acid metabolism	KEGG link	170	3	BnaA02g30470D;BnaA01g05670D;BnaC05g18900D;
ko04217	Necroptosis	5/322	262/19435	0.438414854598999	0.998439862033789	Cellular Processes; Cell growth and death	KEGG link	262	5	BnaA07g30560D;BnaA06g17710D;BnaA04g07450D;BnaC07g05260D;BnaA05g22420D;
ko00720	Carbon fixation pathways in prokaryotes	1/322	122/19435	0.870575655587111	0.998439862033789	Metabolism; Energy metabolism	KEGG link	122	1	BnaC04g03400D;
ko00901	Indole alkaloid biosynthesis	1/322	29/19435	0.384210706390269	0.998439862033789	Metabolism; Biosynthesis of other secondary metabolites	KEGG link	29	1	BnaA07g08280D;
ko00909	Sesquiterpenoid and triterpenoid biosynthesis	1/322	77/19435	0.724445329482044	0.998439862033789	Metabolism; Metabolism of terpenoids and polyketides	KEGG link	77	1	BnaA01g02510D;
ko00561	Glycerolipid metabolism	6/322	252/19435	0.240776990195768	0.998439862033789	Metabolism; Lipid metabolism	KEGG link	252	6	BnaC05g04490D;BnaA02g19770D;BnaC06g40610D;BnaC05g18900D;BnaC05g34170D;BnaC04g45690D;
ko04020	Calcium signaling pathway	1/322	188/19435	0.957413650116916	0.998439862033789	Environmental Information Processing; Signal transduction	KEGG link	188	1	BnaAnng18280D;
ko04122	Sulfur relay system	1/322	37/19435	0.461372398215781	0.998439862033789	Genetic Information Processing; Folding, sorting and degradation	KEGG link	37	1	BnaC01g02000D;
ko00290	Valine, leucine and isoleucine biosynthesis	2/322	95/19435	0.468630939038027	0.998439862033789	Metabolism; Amino acid metabolism	KEGG link	95	2	BnaA03g30400D;BnaC03g35770D;
ko00980	Metabolism of xenobiotics by cytochrome P450	3/322	183/19435	0.586915602240867	0.998439862033789	Metabolism; Xenobiotics biodegradation and metabolism	KEGG link	183	3	BnaA07g20570D;BnaC06g20430D;BnaA06g06160D;
ko00510	N-Glycan biosynthesis	1/322	169/19435	0.941330345957914	0.998439862033789	Metabolism; Glycan biosynthesis and metabolism	KEGG link	169	1	BnaA07g11400D;
ko00020	Citrate cycle (TCA cycle)	1/322	248/19435	0.984548879678028	0.998439862033789	Metabolism; Carbohydrate metabolism	KEGG link	248	1	BnaA09g19620D;
ko00562	Inositol phosphate metabolism	4/322	254/19435	0.609454761804069	0.998439862033789	Metabolism; Carbohydrate metabolism	KEGG link	254	4	BnaA09g42760D;BnaA09g43380D;BnaA04g12000D;BnaC08g35240D;
ko04218	Cellular senescence	5/322	324/19435	0.625248784691875	0.998439862033789	Cellular Processes; Cell growth and death	KEGG link	324	5	BnaAnng18280D;BnaA07g26900D;BnaC06g29350D;BnaC05g46310D;BnaC07g05260D;
ko00010	Glycolysis / Gluconeogenesis	16/322	443/19435	0.00309147652104572	0.0381282104262306	Metabolism; Carbohydrate metabolism	KEGG link	443	16	BnaC09g31460D;BnaC01g38270D;BnaC03g60280D;BnaA01g30320D;BnaA09g43380D;BnaA04g14220D;BnaC05g18900D;BnaA04g12130D;BnaA04g12000D;BnaC04g33570D;BnaA03g32440D;BnaA09g19620D;BnaC03g03680D;BnaC08g35820D;BnaC06g37390D;BnaA08g16820D;
ko00500	Starch and sucrose metabolism	15/322	488/19435	0.0165775277475724	0.184010557998053	Metabolism; Carbohydrate metabolism	KEGG link	488	15	BnaA01g27000D;BnaC06g43510D;BnaAnng04500D;BnaC05g48670D;BnaC04g42400D;BnaAnng08760D;BnaA07g18380D;BnaA07g25850D;BnaA06g17710D;BnaCnng00430D;BnaA05g04020D;BnaCnng02280D;BnaC07g22990D;BnaA10g15850D;BnaC08g30360D;
ko04010	MAPK signaling pathway	1/322	194/19435	0.961514094502164	0.998439862033789	Environmental Information Processing; Signal transduction	KEGG link	194	1	BnaA03g03590D;
ko04142	Lysosome	2/322	274/19435	0.943466460740946	0.998439862033789	Cellular Processes; Transport and catabolism	KEGG link	274	2	BnaAnng23520D;BnaA09g32260D;
ko00061	Fatty acid biosynthesis	1/322	170/19435	0.942310914244094	0.998439862033789	Metabolism; Lipid metabolism	KEGG link	170	1	BnaA10g20970D;
ko00945	Stilbenoid, diarylheptanoid and gingerol biosynthesis	3/322	151/19435	0.458205434325623	0.998439862033789	Metabolism; Biosynthesis of other secondary metabolites	KEGG link	151	3	BnaA02g27860D;BnaA01g00510D;BnaC01g01490D;
ko03440	Homologous recombination	2/322	452/19435	0.995774487821026	0.998439862033789	Genetic Information Processing; Replication and repair	KEGG link	452	2	BnaA10g03670D;BnaA10g15020D;
ko00310	Lysine degradation	1/322	125/19435	0.876942210458221	0.998439862033789	Metabolism; Amino acid metabolism	KEGG link	125	1	BnaC05g18900D;
ko00780	Biotin metabolism	1/322	65/19435	0.663026567619632	0.998439862033789	Metabolism; Metabolism of cofactors and vitamins	KEGG link	65	1	BnaA10g11520D;
ko04350	TGF-beta signaling pathway	2/322	151/19435	0.716828853535676	0.998439862033789	Environmental Information Processing; Signal transduction	KEGG link	151	2	BnaA06g14260D;BnaA09g38250D;
ko03450	Non-homologous end-joining	1/322	20/19435	0.284162048352144	0.998439862033789	Genetic Information Processing; Replication and repair	KEGG link	20	1	BnaC09g53370D;
ko00130	Ubiquinone and other terpenoid-quinone biosynthesis	3/322	148/19435	0.445245638906783	0.998439862033789	Metabolism; Metabolism of cofactors and vitamins	KEGG link	148	3	BnaA09g10680D;BnaA03g36140D;BnaC09g10950D;
ko00680	Methane metabolism	6/322	206/19435	0.128327992262557	0.890275446321492	Metabolism; Energy metabolism	KEGG link	206	6	BnaC03g60280D;BnaA04g12130D;BnaC03g61150D;BnaC04g33570D;BnaC08g35820D;BnaA08g16820D;
ko04114	Oocyte meiosis	6/322	392/19435	0.634214522358899	0.998439862033789	Cellular Processes; Cell growth and death	KEGG link	392	6	BnaC08g44850D;BnaCnng05840D;BnaA06g14260D;BnaA02g23580D;BnaA09g38250D;BnaC04g02240D;
ko05111	Biofilm formation - Vibrio cholerae	1/322	15/19435	0.221739168616558	0.998439862033789	Cellular Processes; Cellular community - prokaryotes	KEGG link	15	1	BnaA08g00140D;
ko00052	Galactose metabolism	1/322	191/19435	0.959515592132445	0.998439862033789	Metabolism; Carbohydrate metabolism	KEGG link	191	1	BnaA01g13540D;
ko03410	Base excision repair	1/322	112/19435	0.846886290508761	0.998439862033789	Genetic Information Processing; Replication and repair	KEGG link	112	1	BnaC06g13690D;
ko04150	mTOR signaling pathway	2/322	216/19435	0.875764211410524	0.998439862033789	Environmental Information Processing; Signal transduction	KEGG link	216	2	BnaC05g48600D;BnaA03g04990D;
ko00591	Linoleic acid metabolism	1/322	44/19435	0.520936395028586	0.998439862033789	Metabolism; Lipid metabolism	KEGG link	44	1	BnaCnng70330D;
ko03022	Basal transcription factors	3/322	177/19435	0.564281438748983	0.998439862033789	Genetic Information Processing; Transcription	KEGG link	177	3	BnaA09g03810D;BnaAnng16720D;BnaA10g01780D;
ko00906	Carotenoid biosynthesis	4/322	114/19435	0.121231707244419	0.890275446321492	Metabolism; Metabolism of terpenoids and polyketides	KEGG link	114	4	BnaA03g43960D;BnaC01g11650D;BnaC07g35800D;BnaC06g38870D;
ko03050	Proteasome	2/322	242/19435	0.912281147417848	0.998439862033789	Genetic Information Processing; Folding, sorting and degradation	KEGG link	242	2	BnaA10g12010D;BnaC03g45100D;
ko02010	ABC transporters	1/322	94/19435	0.792835795761545	0.998439862033789	Environmental Information Processing; Membrane transport	KEGG link	94	1	BnaA08g27160D;
ko04140	Autophagy - animal	1/322	270/19435	0.989354530771149	0.998439862033789	Cellular Processes; Transport and catabolism	KEGG link	270	1	BnaC05g48600D;
ko00400	Phenylalanine, tyrosine and tryptophan biosynthesis	1/322	178/19435	0.949589513190717	0.998439862033789	Metabolism; Amino acid metabolism	KEGG link	178	1	BnaA06g30380D;
ko01040	Biosynthesis of unsaturated fatty acids	1/322	85/19435	0.759054492723568	0.998439862033789	Metabolism; Lipid metabolism	KEGG link	85	1	BnaA02g30470D;
ko00860	Porphyrin and chlorophyll metabolism	14/322	163/19435	5.82059157996266e-07	1.61521416343964e-05	Metabolism; Metabolism of cofactors and vitamins	KEGG link	163	14	BnaC01g19630D;BnaA03g48610D;BnaA03g47110D;BnaA01g14420D;BnaC01g23240D;BnaA07g17040D;BnaA01g00780D;BnaA03g02420D;BnaA03g04440D;BnaC01g01800D;BnaA10g23080D;BnaA01g16440D;BnaA10g02050D;BnaC07g40900D;
ko00903	Limonene and pinene degradation	4/322	138/19435	0.196143676191573	0.998439862033789	Metabolism; Metabolism of terpenoids and polyketides	KEGG link	138	4	BnaA02g27860D;BnaC05g18900D;BnaA01g00510D;BnaC01g01490D;
ko04540	Gap junction	1/322	89/19435	0.774697896122329	0.998439862033789	Cellular Processes; Cellular community - eukaryotes	KEGG link	89	1	BnaC06g36460D;
ko00196	Photosynthesis - antenna proteins	36/322	75/19435	1.97089695730972e-44	2.18769562261379e-42	Metabolism; Energy metabolism	KEGG link	75	36	BnaC09g30700D;BnaCnng21010D;BnaA09g56570D;BnaC02g46810D;BnaA09g26570D;BnaC05g12070D;BnaAnng22920D;BnaC03g59520D;BnaA07g07570D;BnaA07g07560D;BnaC04g21740D;BnaA10g07350D;BnaA05g29390D;BnaCnng15190D;BnaA01g22670D;BnaA05g09410D;BnaA05g09400D;BnaA07g16530D;BnaC05g22880D;BnaC09g01520D;BnaA05g05540D;BnaC01g29520D;BnaC02g37040D;BnaAnng00160D;BnaC03g28960D;BnaA09g34720D;BnaC03g18980D;BnaC08g38660D;BnaC07g…
ko00260	Glycine, serine and threonine metabolism	6/322	300/19435	0.378733277454216	0.998439862033789	Metabolism; Amino acid metabolism	KEGG link	300	6	BnaA02g19770D;BnaC06g40610D;BnaA01g05670D;BnaC03g61150D;BnaA03g30400D;BnaC03g35770D;
ko03420	Nucleotide excision repair	3/322	462/19435	0.983563951302402	0.998439862033789	Genetic Information Processing; Replication and repair	KEGG link	462	3	BnaA09g03810D;BnaC09g41720D;BnaC07g41400D;
ko04137	Mitophagy - animal	1/322	133/19435	0.892434246975847	0.998439862033789	Cellular Processes; Transport and catabolism	KEGG link	133	1	BnaC02g39760D;
ko03015	mRNA surveillance pathway	3/322	490/19435	0.988683820030675	0.998439862033789	Genetic Information Processing; Translation	KEGG link	490	3	BnaA05g36900D;BnaA03g57630D;BnaA07g29550D;
ko04340	Hedgehog signaling pathway	1/322	92/19435	0.785762215406315	0.998439862033789	Environmental Information Processing; Signal transduction	KEGG link	92	1	BnaA03g04990D;
ko00910	Nitrogen metabolism	2/322	147/19435	0.702918738660025	0.998439862033789	Metabolism; Energy metabolism	KEGG link	147	2	BnaA04g07450D;BnaA05g22420D;
ko02026	Biofilm formation - Escherichia coli	5/322	35/19435	0.000261220760509355	0.00483258406942307	Cellular Processes; Cellular community - prokaryotes	KEGG link	35	5	BnaC05g48670D;BnaAnng08760D;BnaA06g17710D;BnaCnng00430D;BnaA10g15850D;
ko00760	Nicotinate and nicotinamide metabolism	1/322	60/19435	0.633569876435249	0.998439862033789	Metabolism; Metabolism of cofactors and vitamins	KEGG link	60	1	BnaC01g32300D;
ko04068	FoxO signaling pathway	1/322	201/19435	0.965803047655618	0.998439862033789	Environmental Information Processing; Signal transduction	KEGG link	201	1	BnaC05g48600D;
ko00030	Pentose phosphate pathway	7/322	208/19435	0.0586259827084172	0.591589461875846	Metabolism; Carbohydrate metabolism	KEGG link	208	7	BnaC03g60280D;BnaA04g14220D;BnaA04g12130D;BnaC04g33570D;BnaC08g35820D;BnaC06g37390D;BnaA08g16820D;
ko03018	RNA degradation	5/322	442/19435	0.859677376410914	0.998439862033789	Genetic Information Processing; Folding, sorting and degradation	KEGG link	442	5	BnaC07g12220D;BnaA05g36900D;BnaA03g57630D;BnaA07g29550D;BnaCnng02200D;
ko00051	Fructose and mannose metabolism	14/322	243/19435	5.77613926760653e-05	0.00128230291740865	Metabolism; Carbohydrate metabolism	KEGG link	243	14	BnaC06g43510D;BnaC03g60280D;BnaA09g43380D;BnaA07g12590D;BnaC04g42400D;BnaA04g12130D;BnaA04g12000D;BnaA07g18380D;BnaA07g25850D;BnaC04g33570D;BnaC02g11420D;BnaC08g35820D;BnaC06g37390D;BnaA08g16820D;
ko00563	Glycosylphosphatidylinositol (GPI)-anchor biosynthesis	1/322	69/19435	0.684882564121481	0.998439862033789	Metabolism; Glycan biosynthesis and metabolism	KEGG link	69	1	BnaCnng09260D;
ko00620	Pyruvate metabolism	5/322	326/19435	0.630641659327696	0.998439862033789	Metabolism; Carbohydrate metabolism	KEGG link	326	5	BnaA02g07730D;BnaC05g18900D;BnaA09g19620D;BnaAnng00830D;BnaC03g03680D;
ko00071	Fatty acid degradation	3/322	163/19435	0.508665961083694	0.998439862033789	Metabolism; Lipid metabolism	KEGG link	163	3	BnaA02g30470D;BnaC05g18900D;BnaA10g20970D;
ko04152	AMPK signaling pathway	1/322	383/19435	0.998439862033789	0.998439862033789	Environmental Information Processing; Signal transduction	KEGG link	383	1	BnaC05g48600D;
ko00350	Tyrosine metabolism	1/322	146/19435	0.913569924284901	0.998439862033789	Metabolism; Amino acid metabolism	KEGG link	146	1	BnaA07g00240D;
ko00340	Histidine metabolism	1/322	80/19435	0.737969244071989	0.998439862033789	Metabolism; Amino acid metabolism	KEGG link	80	1	BnaC05g18900D;
ko04151	PI3K-Akt signaling pathway	4/322	349/19435	0.833067606088957	0.998439862033789	Environmental Information Processing; Signal transduction	KEGG link	349	4	BnaCnng05840D;BnaC05g48600D;BnaC04g02240D;BnaA03g04990D;
ko00904	Diterpenoid biosynthesis	1/322	95/19435	0.796284783599029	0.998439862033789	Metabolism; Metabolism of terpenoids and polyketides	KEGG link	95	1	BnaA05g10890D;
ko00920	Sulfur metabolism	4/322	141/19435	0.206367591903203	0.998439862033789	Metabolism; Energy metabolism	KEGG link	141	4	BnaA09g03550D;BnaA01g31570D;BnaA08g00140D;BnaC09g02930D;
ko00630	Glyoxylate and dicarboxylate metabolism	7/322	323/19435	0.289082293877984	0.998439862033789	Metabolism; Carbohydrate metabolism	KEGG link	323	7	BnaA02g19770D;BnaC06g40610D;BnaC03g61150D;BnaC04g30870D;BnaA04g07450D;BnaAnng00830D;BnaA05g22420D;
ko00480	Glutathione metabolism	7/322	352/19435	0.366218404773159	0.998439862033789	Metabolism; Metabolism of other amino acids	KEGG link	352	7	BnaA08g20290D;BnaCnng75380D;BnaCnng78700D;BnaA07g20570D;BnaC01g02640D;BnaC06g20430D;BnaA06g06160D;
ko00250	Alanine, aspartate and glutamate metabolism	5/322	228/19435	0.327142753116402	0.998439862033789	Metabolism; Amino acid metabolism	KEGG link	228	5	BnaA06g20540D;BnaA01g05670D;BnaA04g07450D;BnaC03g05250D;BnaA05g22420D;
ko00981	Insect hormone biosynthesis	1/322	27/19435	0.363256911838812	0.998439862033789	Metabolism; Metabolism of terpenoids and polyketides	KEGG link	27	1	BnaC05g18900D;
ko00195	Photosynthesis	43/322	246/19435	1.79434511902383e-31	9.95861541058228e-30	Metabolism; Energy metabolism	KEGG link	246	43	BnaC04g55930D;BnaA09g07840D;BnaCnng26710D;BnaA02g34760D;BnaC08g43200D;BnaCnng32150D;BnaAnng14750D;BnaC08g44890D;BnaC03g70700D;BnaC06g11040D;BnaAnng19110D;BnaC07g16640D;BnaA06g38550D;BnaA08g04420D;BnaC08g05110D;BnaC08g09180D;BnaC09g21870D;BnaA04g07250D;BnaA02g13320D;BnaA08g30780D;BnaA08g00380D;BnaC07g14870D;BnaCnng11890D;BnaA07g12480D;BnaA01g23160D;BnaA09g19870D;BnaA10g08750D;BnaC03g69350D;BnaC05g…
ko00240	Pyrimidine metabolism	4/322	423/19435	0.92263650203715	0.998439862033789	Metabolism; Nucleotide metabolism	KEGG link	423	4	BnaCnng75380D;BnaCnng78700D;BnaC05g40560D;BnaA08g00260D;
ko04390	Hippo signaling pathway	3/322	153/19435	0.466773941771103	0.998439862033789	Environmental Information Processing; Signal transduction	KEGG link	153	3	BnaCnng05840D;BnaC04g02240D;BnaA03g04990D;
ko00410	beta-Alanine metabolism	3/322	161/19435	0.500421941122364	0.998439862033789	Metabolism; Metabolism of other amino acids	KEGG link	161	3	BnaA08g20290D;BnaC04g48640D;BnaC05g18900D;
ko04550	Signaling pathways regulating pluripotency of stem cells	1/322	19/19435	0.272090202723643	0.998439862033789	Cellular Processes; Cellular community - eukaryotes	KEGG link	19	1	BnaA03g04990D;
ko04146	Peroxisome	3/322	342/19435	0.92483872426996	0.998439862033789	Cellular Processes; Transport and catabolism	KEGG link	342	3	BnaA09g00610D;BnaA02g30470D;BnaA10g20970D;
ko00053	Ascorbate and aldarate metabolism	2/322	154/19435	0.726899753597706	0.998439862033789	Metabolism; Carbohydrate metabolism	KEGG link	154	2	BnaC05g18900D;BnaC01g02640D;
ko00073	Cutin, suberine and wax biosynthesis	7/322	105/19435	0.00182792051469464	0.0253623971413881	Metabolism; Lipid metabolism	KEGG link	105	7	BnaC07g49710D;BnaC06g13400D;BnaC02g41740D;BnaA02g32980D;BnaA03g39540D;BnaC02g21680D;BnaA03g15390D;
ko04145	Phagosome	1/322	354/19435	0.997443335270776	0.998439862033789	Cellular Processes; Transport and catabolism	KEGG link	354	1	BnaC06g36460D;
ko04510	Focal adhesion	1/322	123/19435	0.872733509825238	0.998439862033789	Cellular Processes; Cellular community - eukaryotes	KEGG link	123	1	BnaA03g04990D;
ko00900	Terpenoid backbone biosynthesis	3/322	215/19435	0.694397406906242	0.998439862033789	Metabolism; Metabolism of terpenoids and polyketides	KEGG link	215	3	BnaA09g00060D;BnaA01g01020D;BnaA03g22580D;
ko00220	Arginine biosynthesis	3/322	152/19435	0.462497048832324	0.998439862033789	Metabolism; Amino acid metabolism	KEGG link	152	3	BnaA02g19550D;BnaA04g07450D;BnaA05g22420D;
ko00520	Amino sugar and nucleotide sugar metabolism	11/322	479/19435	0.17357785413772	0.998439862033789	Metabolism; Carbohydrate metabolism	KEGG link	479	11	BnaC06g43510D;BnaAnng16000D;BnaC04g42400D;BnaAnng08760D;BnaA01g13540D;BnaA07g18380D;BnaA07g25850D;BnaC03g36310D;BnaCnng00430D;BnaA09g49760D;BnaA10g15850D;
ko03008	Ribosome biogenesis in eukaryotes	2/322	343/19435	0.978778006415221	0.998439862033789	Genetic Information Processing; Translation	KEGG link	343	2	BnaA10g29620D;BnaC05g44940D;
ko00460	Cyanoamino acid metabolism	7/322	240/19435	0.105176078725726	0.890275446321492	Metabolism; Metabolism of other amino acids	KEGG link	240	7	BnaA01g27000D;BnaC02g09450D;BnaC03g61150D;BnaA05g04020D;BnaC02g21760D;BnaC07g22990D;BnaC08g30360D;
ko00270	Cysteine and methionine metabolism	7/322	418/19435	0.541788475477867	0.998439862033789	Metabolism; Amino acid metabolism	KEGG link	418	7	BnaA09g03550D;BnaA08g20290D;BnaC03g28000D;BnaA01g05670D;BnaA08g00140D;BnaC09g02930D;BnaA03g27900D;
ko00592	alpha-Linolenic acid metabolism	3/322	140/19435	0.410127798503001	0.998439862033789	Metabolism; Lipid metabolism	KEGG link	140	3	BnaA02g30470D;BnaA05g32660D;BnaC08g15790D;
ko00625	Chloroalkane and chloroalkene degradation	1/322	51/19435	0.573931702179451	0.998439862033789	Metabolism; Xenobiotics biodegradation and metabolism	KEGG link	51	1	BnaC05g18900D;
ko04310	Wnt signaling pathway	3/322	299/19435	0.875494006914755	0.998439862033789	Environmental Information Processing; Signal transduction	KEGG link	299	3	BnaA06g14260D;BnaA09g38250D;BnaA03g04990D;
ko00564	Glycerophospholipid metabolism	5/322	345/19435	0.679476081326383	0.998439862033789	Metabolism; Lipid metabolism	KEGG link	345	5	BnaC04g01960D;BnaC05g04490D;BnaC05g34170D;BnaC04g45690D;BnaA06g03670D;
ko04110	Cell cycle	8/322	453/19435	0.477608666833014	0.998439862033789	Cellular Processes; Cell growth and death	KEGG link	453	8	BnaA09g03810D;BnaC08g44850D;BnaCnng05840D;BnaA06g14260D;BnaA02g23580D;BnaA09g38250D;BnaC04g02240D;BnaA03g04990D;
